# Supplementary material for: Proteome-wide analyses of human hepatocytes during differentiation and dedifferentiation
Source: Hepatology. 2013 Jul 1;58(2):799–809. doi: 10.1002/hep.26414 (PMC3842115; doi:10.1002/hep.26414)
Supplement: Supplementary file 5 [file hep0058-0799-sd5.xlsx]

## Sheet: Legend
Rowe et al. Proteome-wide analyses of human hepatocytes during differentiation and de-differentiation
Supporting Dataset 1: Summary of protein data from four 8-plex iTRAQ experiments quantified relative to a common protein pool. All proteins identified above the 1% global false discovery rate are collated in the 'Protein Summary' sheet and sorted according to the number of samples that protein was quantified in. The first 432 proteins were detected in each of the 4 iTRAQ experiments and qunatifie…

## Sheet: expt1
Rowe et al. Proteome-wide analyses of human hepatocytes during differentiation and de-differentiation
N	Unused	Total	%Cov(95)	Accession	Name	Species	Peptides(95%)	113:121	PVal 113:121	EF 113:121	LowerCI 113:121	UpperCI 113:121	114:121	PVal 114:121	EF 114:121	LowerCI 114:121	UpperCI 114:121	115:121	PVal 115:121	EF 115:121	LowerCI 115:121	UpperCI 115:121	116:121	PVal 116:121	EF 116:121	LowerCI 116:121	UpperCI 116:121	117:121	PVal 117:121	EF 117:121	LowerCI 117:121	UpperCI 117:121	118:121	PVal 118:121	EF 118:121	LowerCI 118:121	UpperCI 118:121	119:121	PVal 119:121	EF 119:121	LowerCI 119:121	UpperCI 119:121
1	129.64	129.64	54.2	sp|P31327|CPSM_HUMAN	Carbamoyl-phosphate synthase [ammonia], mitochondrial	HUMAN	117	0.379775	4.945e-20	1.15991	0.327418	0.440503	0.609701	1.89855e-16	1.09504	0.556786	0.667645	0.88039	0.00321305	1.08674	0.810118	0.956758	1.58352	6.82448e-29	1.04904	1.50949	1.66118	0.755156	9.5878e-11	1.07585	0.701916	0.812434	1.6636	8.36913e-23	1.07104	1.55325	1.78178	0.732627	2.12086e-12	1.07501	0.681507	0.787581
2	55.65	55.65	50.44	sp|P10809|CH60_HUMAN	60 kDa heat shock protein, mitochondrial	HUMAN	48	1.92406	5.18228e-09	1.17334	1.63981	2.25758	0.95308	0.487362	1.15055	0.828368	1.09657	1.20842	0.00139673	1.11527	1.08352	1.34771	1.45392	5.51278e-05	1.17339	1.23908	1.70601	0.964941	0.591695	1.14466	0.842993	1.10453	1.04654	0.332179	1.09914	0.952146	1.15029	1.03161	0.542303	1.10901	0.930205	1.14407
3	53.71	53.71	48.86	sp|P05787|K2C8_HUMAN	Keratin, type II cytoskeletal 8	HUMAN	38	0.959612	0.695204	1.24492	0.77082	1.19464	0.622161	0.00125698	1.29375	0.480896	0.804924	0.529226	0.000208354	1.3268	0.398875	0.702175	2.08336	1.35828e-07	1.19747	1.73981	2.49476	0.637634	0.00191181	1.29345	0.492973	0.824746	0.819077	0.430627	1.68755	0.485364	1.38223	1.0593	0.381776	1.14545	0.924794	1.21337
4	52.77	52.77	16.85	sp|P49327|FAS_HUMAN	Fatty acid synthase	HUMAN	31	0.791745	8.38265e-05	1.10596	0.715887	0.875642	0.843576	0.0205913	1.15176	0.732424	0.971597	0.907627	0.0946477	1.12197	0.808957	1.01833	0.947591	0.331017	1.11887	0.84692	1.06023	0.971824	0.56195	1.10614	0.87857	1.07498	1.09648	0.0102626	1.07042	1.02435	1.17369	0.857022	0.000798038	1.08545	0.789554	0.930257
5	52.59	52.59	51.85	sp|P23141|EST1_HUMAN	Liver carboxylesterase 1	HUMAN	32	0.523243	5.12549e-06	1.24533	0.420165	0.651609	0.463518	3.90435e-06	1.29078	0.359099	0.598301	0.409441	1.52904e-05	1.3895	0.294667	0.56892	2.15187	3.64141e-08	1.20388	1.78745	2.5906	0.409829	2.72715e-06	1.33436	0.307136	0.546858	2.2649	8.19121e-10	1.1706	1.93481	2.6513	0.534671	2.43044e-07	1.18685	0.450498	0.634573
6	52.49	52.49	71.83	sp|P69905|HBA_HUMAN	Hemoglobin subunit alpha	HUMAN	92	0.226132	0.000955611	1.83167	0.123457	0.414199	2.74179	3.08792e-05	1.24752	2.1978	3.42043	1.3702	0.0140881	1.2525	1.09397	1.71617	0.229112	0.000127833	1.51393	0.151336	0.346861	1.73715	0.000357107	1.20574	1.44073	2.09456	0.24224	0.0015819	1.88921	0.128223	0.457643	0.9775	0.76839	1.19808	0.815892	1.17112
7	50.77	50.77	19.29	sp|P35579|MYH9_HUMAN	Myosin-9	HUMAN	27	0.778994	0.0764338	1.3216	0.589431	1.02952	1.03061	0.755725	1.22067	0.844299	1.25803	0.864741	0.0447828	1.15211	0.750571	0.996279	1.88551	2.73278e-08	1.16279	1.62153	2.19246	0.819142	0.0157598	1.17085	0.699612	0.959093	0.874567	0.0248913	1.12219	0.779339	0.98143	1.17673	0.0242486	1.14943	1.02375	1.35258
8	50.36	50.36	49.61	sp|P07237|PDIA1_HUMAN	Protein disulfide-isomerase	HUMAN	36	0.998759	0.986949	1.16711	0.855756	1.16566	1.19463	0.00110471	1.10482	1.08129	1.31985	1.0255	0.593615	1.10059	0.931778	1.12866	1.23257	0.0056001	1.15296	1.06905	1.4211	1.01899	0.733663	1.11901	0.910613	1.14026	0.855818	0.0534499	1.17143	0.730576	1.00253	1.50572	1.88419e-05	1.17493	1.28154	1.76912
9	47.71	47.71	62.4	sp|P63261|ACTG_HUMAN	Actin, cytoplasmic 2	HUMAN	40
10	47.22	47.22	38.89	sp|P00367|DHE3_HUMAN	Glutamate dehydrogenase 1, mitochondrial	HUMAN	30	0.678178	0.00100301	1.23431	0.54944	0.83708	0.728996	0.00147366	1.19604	0.609507	0.871909	1.13414	0.0449643	1.13061	1.00312	1.28226	1.23669	0.000161545	1.10043	1.12382	1.36089	0.875508	0.0991928	1.17397	0.745767	1.02782	1.35827	8.44038e-07	1.09542	1.23996	1.48787	0.952814	0.526782	1.16944	0.814763	1.11426
11	47.09	47.09	37.16	sp|P11021|GRP78_HUMAN	78 kDa glucose-regulated protein	HUMAN	28	1.14978	0.0052659	1.09799	1.04717	1.26245	1.41406	7.44384e-09	1.08281	1.30591	1.53115	1.18051	0.000289165	1.08331	1.08973	1.27885	0.86671	0.00340569	1.09461	0.791795	0.948714	1.19067	0.000774181	1.09732	1.08508	1.30655	0.858695	0.00317271	1.10011	0.780558	0.944655	1.47553	4.01646e-09	1.09009	1.35358	1.60846
12	46.15	46.15	65.41	sp|P06576|ATPB_HUMAN	ATP synthase subunit beta, mitochondrial	HUMAN	32	0.871121	0.0916484	1.17606	0.740712	1.02449	0.804192	0.0144019	1.18569	0.678248	0.953522	1.00986	0.849958	1.11193	0.908205	1.12289	1.35492	2.07561e-06	1.10522	1.22592	1.49749	0.880234	0.0122297	1.10193	0.798815	0.969952	1.25206	8.46167e-05	1.10264	1.13552	1.38057	0.924394	0.100808	1.09982	0.840496	1.01667
13	41.92	41.93	58.99	sp|P06733|ENOA_HUMAN	Alpha-enolase	HUMAN	26	2.22951	2.95721e-05	1.33639	1.66831	2.97948	0.973816	0.850387	1.34263	0.725306	1.30747	0.932232	0.602867	1.32493	0.703606	1.23515	0.711016	0.0391169	1.37929	0.515494	0.980699	1.09386	0.496409	1.31556	0.831482	1.43904	0.997949	0.988602	1.35128	0.738522	1.34851	1.0487	0.727137	1.32978	0.788625	1.39455
14	40.06	40.06	89.8	sp|P69892|HBG2_HUMAN	Hemoglobin subunit gamma-2	HUMAN	46	0.22169					2.81533					1.35804					0.253004					1.30947					0.23495					1.30341
15	39.24	39.24	29.89	sp|P14625|ENPL_HUMAN	Endoplasmin	HUMAN	22	1.09652	0.15881	1.14032	0.961587	1.25038	1.04416	0.526964	1.15028	0.907745	1.20108	1.13446	0.0227124	1.11251	1.01974	1.2621	0.923132	0.286584	1.16461	0.792653	1.07509	1.12763	0.105399	1.15921	0.972756	1.30717	0.977156	0.684202	1.1239	0.869437	1.09822	1.38163	4.05912e-05	1.13761	1.2145	1.57175
16	35.71	35.71	42.97	sp|P30101|PDIA3_HUMAN	Protein disulfide-isomerase A3	HUMAN	22	1.13552	0.0105785	1.09837	1.03383	1.24722	1.15982	0.000212459	1.07037	1.08357	1.24144	1.22781	0.000140076	1.0947	1.1216	1.34409	0.910924	0.183379	1.15191	0.790795	1.0493	1.18787	0.000641732	1.09239	1.0874	1.29762	0.918495	0.117659	1.11468	0.824001	1.02383	1.48237	5.8772e-08	1.10083	1.34659	1.63184
17	34.74	34.74	50	sp|P07437|TBB5_HUMAN	Tubulin beta chain	HUMAN	26	1.54648	0.0438491	1.51659	1.01971	2.34538	1.15257	0.128358	1.22887	0.937914	1.41635	1.08434	0.518717	1.37442	0.788941	1.49034	0.723267	0.132002	1.61005	0.44922	1.1645	1.09948	0.436491	1.35638	0.810596	1.49131	0.829055	0.314786	1.57324	0.526972	1.3043	1.16678	0.253661	1.37913	0.84603	1.60915
18	33.92	38	32.04	sp|P11142|HSP7C_HUMAN	Heat shock cognate 71 kDa protein	HUMAN	23	1.17919	0.0153816	1.13674	1.03735	1.34043	1.19421	0.00415259	1.11778	1.06837	1.33487	1.16585	0.0061389	1.10754	1.05265	1.29122	0.908063	0.0212974	1.08307	0.838414	0.983499	1.17769	0.0134136	1.13207	1.0403	1.33322	0.856061	0.00423084	1.10271	0.776324	0.943987	1.04737	0.262408	1.08872	0.962012	1.14029
19	33.68	33.68	43.71	sp|P05091|ALDH2_HUMAN	Aldehyde dehydrogenase, mitochondrial	HUMAN	18	0.502686	7.87539e-05	1.3005	0.386532	0.653745	0.56802	0.000527584	1.30663	0.434722	0.74219	0.565512	5.61802e-05	1.23394	0.458299	0.697807	1.57408	5.12843e-09	1.07541	1.4637	1.69279	0.524737	1.59696e-06	1.18396	0.443206	0.621267	1.61612	1.70701e-07	1.10873	1.45763	1.79185	0.585807	1.45127e-07	1.12007	0.523009	0.656146
20	31.88	31.88	38.52	sp|P25705|ATPA_HUMAN	ATP synthase subunit alpha, mitochondrial	HUMAN	24	0.862124	0.371846	1.40977	0.611535	1.2154	0.759866	0.058483	1.331	0.570898	1.01138	1.02479	0.886543	1.4328	0.715236	1.46833	1.48096	0.0313286	1.42245	1.04114	2.10659	0.902862	0.570338	1.45537	0.620368	1.314	1.27289	0.164778	1.422	0.895144	1.81004	1.00048	0.997654	1.40574	0.71171	1.40641
21	31.15	31.15	33.42	sp|P40939|ECHA_HUMAN	Trifunctional enzyme subunit alpha, mitochondrial	HUMAN	19	0.722956	0.000898336	1.1804	0.612465	0.853379	0.546303	2.60425e-05	1.23558	0.442143	0.675002	0.759772	9.56347e-05	1.11558	0.681057	0.847584	1.90025	1.57926e-07	1.15454	1.6459	2.1939	0.659208	1.30916e-05	1.14642	0.575014	0.755729	1.48901	8.31969e-05	1.16911	1.27363	1.74081	0.966836	0.600755	1.14467	0.844644	1.1067
22	30.77	30.77	53.73	sp|P04406|G3P_HUMAN	Glyceraldehyde-3-phosphate dehydrogenase	HUMAN	23	1.36452	0.000425069	1.14362	1.19317	1.56049	0.827923	0.00932723	1.14003	0.726229	0.943857	0.853361	0.0202824	1.13679	0.750674	0.970095	0.636935	0.000149971	1.18553	0.537259	0.755105	0.958641	0.467226	1.13261	0.846402	1.08576	1.13111	0.131055	1.18163	0.957248	1.33656	0.983094	0.739541	1.11754	0.879696	1.09864
23	29.86	29.86	8.495	sp|Q13813|SPTA2_HUMAN	Spectrin alpha chain, brain	HUMAN	16	0.97636	0.814726	1.23974	0.787552	1.21043	1.09638	0.305144	1.20372	0.910824	1.31973	0.842179	0.0497605	1.18717	0.7094	0.999811	1.82811	1.23542e-06	1.17999	1.54926	2.15714	0.845164	0.0243416	1.15373	0.732549	0.975091	0.990707	0.89691	1.16297	0.851879	1.15216	0.950347	0.49301	1.16787	0.813741	1.10989
24	29.48	29.48	7.868	sp|Q01082|SPTB2_HUMAN	Spectrin beta chain, brain 1	HUMAN	14	1.33323	0.00182221	1.16786	1.1416	1.55703	0.821445	0.0250269	1.18108	0.695504	0.97019	0.759627	0.00246851	1.16493	0.652079	0.884913	1.87043	3.11015e-06	1.16204	1.6096	2.17352	0.825631	0.0733582	1.23747	0.667192	1.02169	0.87035	0.157299	1.22429	0.710901	1.06556	0.846322	0.0220689	1.14724	0.737702	0.970936
25	28.82	28.82	49.37	sp|P42765|THIM_HUMAN	3-ketoacyl-CoA thiolase, mitochondrial	HUMAN	24	0.477337	0.000131877	1.31594	0.362734	0.628148	0.533747	0.00134493	1.37472	0.388258	0.733755	0.544281	0.000992772	1.34334	0.405169	0.731156	2.5231	1.30091e-07	1.17085	2.15492	2.95418	0.496748	6.54951e-05	1.26913	0.391407	0.63044	1.41491	3.17942e-05	1.11455	1.26949	1.57699	0.719628	0.0015131	1.18494	0.607314	0.852713
26	28.72	28.72	15.18	sp|Q9P2E9|RRBP1_HUMAN	Ribosome-binding protein 1	HUMAN	17	0.959833	0.587963	1.17021	0.820221	1.12321	1.66299	6.40599e-05	1.22293	1.35985	2.03372	1.25649	0.0047808	1.15937	1.08377	1.45673	0.854961	0.0313337	1.15098	0.742809	0.984047	1.08345	0.236461	1.14814	0.943659	1.24395	0.788165	0.00149753	1.14111	0.690702	0.89938	0.911679	0.118511	1.12637	0.809396	1.02689
27	27.41	27.41	28.68	sp|P08133|ANXA6_HUMAN	Annexin A6	HUMAN	14	0.596347	0.00132264	1.31556	0.453303	0.784529	0.714058	0.00426567	1.23435	0.578489	0.881399	1.0486	0.45799	1.14341	0.917082	1.19899	0.606987	1.21757e-05	1.1712	0.518261	0.710904	0.948541	0.556532	1.20813	0.785135	1.14596	1.226	0.0231056	1.18645	1.03333	1.45459	1.09618	0.131974	1.13135	0.96892	1.24017
28	27.08	27.08	33.07	sp|P00325|ADH1B_HUMAN	Alcohol dehydrogenase 1B	HUMAN	16	0.472768	0.311005	10.9986	0.0429844	5.19979	0.451776	0.32407	13.9563	0.0323708	6.3051	0.369048	0.245219	13.9572	0.0264414	5.15087	1.64993	0.178683	2.8813	0.572632	4.75395	0.361608	0.215306	11.53	0.0313624	4.16933	2.59878	0.0627027	2.94629	0.882053	7.65675	0.541064	0.26942	5.73571	0.0943326	3.10339
29	27.04	27.04	41.46	sp|P68363|TBA1B_HUMAN	Tubulin alpha-1B chain	HUMAN	17	1.55677	0.00014343	1.19289	1.30504	1.85706	1.1688	0.0809032	1.19523	0.977891	1.39698	1.16937	0.0524688	1.17167	0.998029	1.37011	0.753	0.0199523	1.25918	0.598009	0.948162	1.10607	0.218167	1.18417	0.93405	1.30977	0.74127	0.0105483	1.24061	0.597506	0.919626	1.24106	0.0463632	1.23601	1.00408	1.53395
29	0	25.04	38.36	sp|Q71U36|TBA1A_HUMAN	Tubulin alpha-1A chain	HUMAN	15
29	0	25.04	37.86	sp|Q9BQE3|TBA1C_HUMAN	Tubulin alpha-1C chain	HUMAN	16
30	27	27	12.44	sp|Q9Y490|TLN1_HUMAN	Talin-1	HUMAN	17	0.830567	0.386317	1.60843	0.516384	1.33591	1.42484	0.0700235	1.47991	0.962792	2.10863	1.12836	0.361151	1.33959	0.842322	1.51154	0.873839	0.397354	1.43647	0.608324	1.25524	1.04527	0.714184	1.31591	0.794334	1.37549	0.885585	0.556748	1.59317	0.555865	1.41089	1.21096	0.0901524	1.25744	0.96304	1.52271
31	26.91	26.91	42.56	sp|P05783|K1C18_HUMAN	Keratin, type I cytoskeletal 18	HUMAN	19	0.944416	0.506211	1.20298	0.785065	1.13611	0.621257	0.0107598	1.40389	0.442526	0.872176	0.560003	0.000223542	1.24801	0.448715	0.698891	2.23236	6.87082e-08	1.13655	1.96416	2.53719	0.640806	0.0046722	1.31486	0.487356	0.842571	0.810115	0.113971	1.31115	0.617866	1.06218	0.884983	0.1561	1.19422	0.741054	1.05687
32	26.82	26.82	23.71	sp|P38646|GRP75_HUMAN	Stress-70 protein, mitochondrial	HUMAN	14	1.29332	0.0491196	1.29178	1.0012	1.67069	1.12616	0.275149	1.25265	0.899021	1.41068	1.29327	0.0534058	1.29888	0.995682	1.6798	1.51466	0.00493953	1.30398	1.16156	1.97509	1.07388	0.532544	1.27142	0.844635	1.36536	0.984893	0.890256	1.26323	0.779664	1.24414	1.01728	0.888591	1.29577	0.785079	1.31817
33	26.65	30.75	23.34	sp|P08238|HS90B_HUMAN	Heat shock protein HSP 90-beta	HUMAN	16	2.29256	0.00164042	1.45487	1.57578	3.33539	1.27667	0.0593112	1.29362	0.986903	1.65153	1.18341	0.0786157	1.21489	0.974086	1.43771	0.666575	0.0221797	1.3829	0.482014	0.921805	1.18797	0.102761	1.24498	0.954207	1.479	0.762006	0.0267357	1.25609	0.606647	0.957151	0.972336	0.743301	1.22158	0.795966	1.18778
34	26.15	26.15	37.59	sp|P50440|GATM_HUMAN	Glycine amidinotransferase, mitochondrial	HUMAN	13	0.538875	0.0048873	1.47365	0.365673	0.794115	0.687827	0.00771723	1.28831	0.5339	0.886133	0.888538	0.209741	1.21562	0.730937	1.08012	1.76516	1.05508e-05	1.17878	1.49745	2.08074	0.784679	0.0290016	1.23696	0.634362	0.970614	1.19568	0.0578891	1.20421	0.992917	1.43986	1.08527	0.350763	1.203	0.902135	1.30558
35	26.11	26.11	57.28	sp|P62805|H4_HUMAN	Histone H4	HUMAN	21	1.37531	0.00505142	1.22491	1.12278	1.68463	2.07857	5.57275e-05	1.3003	1.59854	2.70277	1.44291	0.00211699	1.22747	1.17552	1.77114	0.84383	0.145852	1.26972	0.664581	1.07142	1.13094	0.15754	1.19465	0.946669	1.35108	0.609796	0.000321685	1.24181	0.491052	0.757254	1.20028	0.0694012	1.22081	0.983189	1.46532
36	25.36	25.36	39.47	sp|P08319|ADH4_HUMAN	Alcohol dehydrogenase 4	HUMAN	18	0.478272	0.000467345	1.34942	0.354428	0.64539	0.436314	0.000139268	1.32536	0.329204	0.578274	0.439382	7.08425e-05	1.28872	0.340944	0.566243	0.763744	0.00432271	1.17108	0.652172	0.894403	0.40624	0.000135094	1.35608	0.299568	0.550895	2.66305	0.0275174	2.31591	1.14989	6.16738	0.518278	0.000526885	1.31256	0.394862	0.68027
37	25.19	25.19	34.34	sp|P05062|ALDOB_HUMAN	Fructose-bisphosphate aldolase B	HUMAN	16	0.527204	0.000499347	1.32636	0.397481	0.699265	0.680924	0.00157698	1.22069	0.557819	0.831196	0.571476	9.63702e-06	1.16453	0.490737	0.6655	0.818201	0.00687111	1.1409	0.717152	0.933489	0.61316	4.93688e-06	1.13144	0.541929	0.693755	1.84653	2.6145e-06	1.15524	1.5984	2.13317	0.644406	1.7288e-05	1.13644	0.567041	0.732326
38	25.11	25.11	26.51	sp|P02545|LMNA_HUMAN	Prelamin-A/C	HUMAN	13	1.18183	0.0216093	1.1483	1.0292	1.3571	0.965787	0.724131	1.2318	0.784048	1.18965	0.837895	7.00377e-05	1.06902	0.783801	0.895723	1.47216	0.00162568	1.23474	1.19228	1.81773	0.808496	0.00283056	1.1333	0.713399	0.916271	0.920728	0.322057	1.18922	0.774227	1.09495	0.977288	0.699318	1.1339	0.861886	1.10814
39	25.03	25.03	18.01	sp|Q14697|GANAB_HUMAN	Neutral alpha-glucosidase AB	HUMAN	11	0.979116	0.834124	1.2397	0.789799	1.21381	0.900193	0.281887	1.22694	0.733692	1.10448	1.24755	0.000689559	1.11003	1.12389	1.38481	1.06773	0.4049	1.17988	0.904947	1.2598	1.07519	0.367131	1.18489	0.907414	1.27399	1.0276	0.690064	1.15628	0.888714	1.18819	1.33505	0.0012694	1.15966	1.15124	1.54821
40	24.98	24.98	18	sp|P11498|PYC_HUMAN	Pyruvate carboxylase, mitochondrial	HUMAN	13	0.627341	0.000179436	1.20413	0.520992	0.755399	0.721211	0.00124149	1.18178	0.610277	0.852311	1.02177	0.628067	1.09979	0.92906	1.12373	1.29639	0.00235177	1.15647	1.12098	1.49923	0.859148	0.0043055	1.09778	0.782623	0.943156	1.32529	0.000151785	1.11625	1.18728	1.47935	0.891586	0.079246	1.13951	0.782431	1.01597
41	24.96	24.96	42.15	sp|P24752|THIL_HUMAN	Acetyl-CoA acetyltransferase, mitochondrial	HUMAN	17	0.543237	2.73867e-05	1.21637	0.446606	0.660775	0.61522	0.00558233	1.36526	0.450625	0.839935	0.601977	7.40395e-05	1.19986	0.501707	0.722287	1.56744	1.15885e-06	1.10904	1.41333	1.73835	0.534972	7.905e-05	1.25391	0.426643	0.670806	1.75131	4.74036e-07	1.12523	1.5564	1.97064	0.65026	4.78874e-05	1.15838	0.561351	0.753251
42	24.69	24.69	29.6	sp|P04040|CATA_HUMAN	Catalase	HUMAN	18	0.52823	8.9587e-05	1.26392	0.417929	0.667643	0.673994	2.39019e-05	1.13287	0.594941	0.76355	0.744265	0.000151848	1.12225	0.663189	0.835252	1.56998	2.80289e-07	1.09436	1.43461	1.71812	0.734704	0.000384417	1.14444	0.641974	0.840828	1.69517	7.86806e-07	1.124	1.50816	1.90536	0.953625	0.407237	1.12895	0.844701	1.07659
43	24.66	26.97	36.13	sp|P00352|AL1A1_HUMAN	Retinal dehydrogenase 1	HUMAN	16	0.624188	8.84744e-06	1.15567	0.540111	0.721353	0.578295	0.00222223	1.36561	0.423471	0.789723	0.475648	1.87847e-05	1.27809	0.372155	0.607921	1.02559	0.584835	1.10233	0.930386	1.13054	0.582072	0.00354442	1.38972	0.41884	0.80892	1.51226	1.94166e-06	1.11655	1.3544	1.68852	0.831107	0.0457402	1.19829	0.693576	0.99591
44	24.46	24.46	38.41	sp|O75874|IDHC_HUMAN	Isocitrate dehydrogenase [NADP] cytoplasmic	HUMAN	13	0.986277	0.910875	1.3176	0.748544	1.29951	0.719794	0.0329693	1.34267	0.536091	0.966448	0.752861	0.0196116	1.25234	0.601165	0.942836	0.664857	0.00759229	1.30436	0.50972	0.86721	0.897533	0.119809	1.15392	0.777811	1.03568	1.53447	0.0075214	1.32078	1.16179	2.0267	0.87108	0.105229	1.19038	0.731766	1.03692
45	24.02	24.02	11.46	sp|Q00610|CLH1_HUMAN	Clathrin heavy chain 1	HUMAN	13	1.17104	0.0618207	1.18195	0.990766	1.38411	0.938115	0.325395	1.14754	0.817502	1.07652	1.11127	0.0459205	1.10874	1.00228	1.23212	1.05567	0.466746	1.17296	0.900004	1.23825	1.11727	0.219372	1.20609	0.926352	1.34753	0.88616	0.168231	1.19762	0.739935	1.06128	1.17875	0.0608739	1.18931	0.991121	1.40189
46	23.16	23.16	19	sp|P13639|EF2_HUMAN	Elongation factor 2	HUMAN	10	1.59421	5.85418e-05	1.18326	1.3473	1.88636	1.13097	0.108824	1.16744	0.96876	1.32033	1.20638	0.00484661	1.12599	1.07139	1.35838	0.761248	0.0668555	1.3431	0.566784	1.02243	1.19652	0.00800145	1.13106	1.05788	1.35334	0.999029	0.994163	1.32692	0.752896	1.32563	1.04471	0.578066	1.18142	0.884288	1.23424
47	23.16	23.16	32.87	sp|P54868|HMCS2_HUMAN	Hydroxymethylglutaryl-CoA synthase, mitochondrial	HUMAN	16	0.464648	2.25429e-05	1.2723	0.365205	0.59117	0.579003	6.38104e-05	1.21271	0.477446	0.702163	0.618099	0.000223351	1.21753	0.507667	0.752554	1.75653	5.39402e-05	1.21538	1.44526	2.13485	0.613235	0.000388424	1.23898	0.494951	0.759788	1.66711	3.61966e-05	1.18436	1.4076	1.97447	0.834513	0.0352114	1.18043	0.706954	0.985089
48	23.05	23.05	23.44	sp|Q16822|PCKGM_HUMAN	Phosphoenolpyruvate carboxykinase [GTP], mitochondrial	HUMAN	10	0.65768	0.000628332	1.21016	0.543466	0.795897	0.932365	0.794695	1.79284	0.520049	1.67158	0.692831	0.014531	1.31935	0.525129	0.914089	1.27622	0.121745	1.37904	0.925441	1.75995	0.794496	0.28642	1.57641	0.503991	1.25245	1.57428	0.000791698	1.23774	1.2719	1.94855	0.712252	0.011031	1.27503	0.558616	0.908141
49	22.98	22.98	22.5	sp|P02768|ALBU_HUMAN	Serum albumin	HUMAN	12	0.532206	7.14496e-05	1.2425	0.428334	0.661268	1.01756	0.891456	1.31918	0.771353	1.34234	0.633699	0.00110093	1.25188	0.506198	0.793313	1.0353	0.679973	1.19956	0.863065	1.24191	0.811912	0.117992	1.31184	0.618913	1.06509	0.946998	0.413115	1.15267	0.821568	1.09158	1.42941	0.00590523	1.25687	1.13728	1.79659
50	22.88	22.88	17.45	sp|O43707|ACTN4_HUMAN	Alpha-actinin-4	HUMAN	12	0.981234	0.89636	1.53061	0.641076	1.50188	0.944554	0.70366	1.54279	0.612236	1.45725	0.901294	0.315647	1.31673	0.684493	1.18676	1.69917	0.0317267	1.55648	1.09167	2.64472	0.924949	0.560136	1.46223	0.632559	1.35249	1.02568	0.78871	1.31719	0.778691	1.35101	0.980852	0.83717	1.31611	0.745267	1.29091
51	22.24	22.24	28.18	sp|Q15084|PDIA6_HUMAN	Protein disulfide-isomerase A6	HUMAN	13	1.56436	9.18321e-05	1.1261	1.38919	1.76162	1.03091	0.732861	1.23154	0.837086	1.26961	1.46598	0.00960245	1.28423	1.14152	1.88264	0.839049	0.0708577	1.21638	0.68979	1.0206	1.3757	0.0117271	1.24406	1.10581	1.71146	0.899424	0.193637	1.1939	0.753352	1.07382	1.55719	0.00165512	1.22199	1.2743	1.90288
52	21.23	21.23	20.61	sp|Q08426|ECHP_HUMAN	Peroxisomal bifunctional enzyme	HUMAN	10	0.464008	0.00468234	1.59264	0.291345	0.738997	0.493926	1.73201e-05	1.21341	0.407057	0.599334	0.555005	0.000100419	1.22397	0.453448	0.679306	2.36079	4.95036e-08	1.12508	2.09833	2.65606	0.497539	9.74244e-06	1.19519	0.416283	0.594655	1.31819	0.000312902	1.11691	1.18021	1.4723	0.579381	5.57708e-05	1.18949	0.487082	0.68917
53	20.51	25.99	63.95	sp|P68871|HBB_HUMAN	Hemoglobin subunit beta	HUMAN	26	0.423194	0.00173609	1.55692	0.271815	0.658879	1.17804	0.0988878	1.22313	0.963134	1.44089	0.660095	0.000884134	1.21282	0.544263	0.800578	0.444529	0.000109708	1.32518	0.335448	0.589082	3.30558	1.3373e-07	1.20186	2.7504	3.97283	0.441755	5.02192e-05	1.29211	0.341888	0.570795	0.829952	0.0154656	1.15201	0.720437	0.956115
54	20.45	20.45	33.12	sp|P68104|EF1A1_HUMAN	Elongation factor 1-alpha 1	HUMAN	12	1.32484	0.000614615	1.13189	1.17047	1.49958	1.23847	0.000240447	1.08605	1.14035	1.34503	1.08973	0.0644529	1.09667	0.99367	1.19507	0.704773	0.000457032	1.15915	0.608008	0.816938	1.10852	0.0633609	1.11638	0.99296	1.23753	0.882444	0.0149593	1.09889	0.803033	0.969708	1.02059	0.500048	1.0678	0.955786	1.08978
54	0	20.16	33.12	sp|Q5VTE0|EF1A3_HUMAN	Putative elongation factor 1-alpha-like 3	HUMAN	12
55	20.15	20.15	31.55	sp|P00966|ASSY_HUMAN	Argininosuccinate synthase	HUMAN	11	0.41593	0.000390141	1.46908	0.283123	0.611033	0.644564	1.50376e-05	1.14117	0.56483	0.735554	0.607047	0.00048894	1.25264	0.484615	0.76041	0.802343	0.00637414	1.15523	0.694534	0.926887	0.775075	0.000522492	1.12296	0.690206	0.870379	1.58843	2.96449e-05	1.16165	1.36739	1.8452	0.600313	7.23706e-05	1.20047	0.500063	0.72066
56	20.07	20.07	33.43	sp|P22626|ROA2_HUMAN	Heterogeneous nuclear ribonucleoproteins A2/B1	HUMAN	11	1.41212	0.00450161	1.18088	1.19582	1.66755	1.51624	0.109073	1.75466	0.86412	2.66049	1.47307	0.0262503	1.36673	1.07781	2.01329	1.02285	0.820705	1.29582	0.78934	1.32543	1.26126	0.0334413	1.22438	1.03012	1.54426	0.786307	0.0678505	1.30809	0.601112	1.02856	0.941805	0.474604	1.23508	0.762545	1.1632
57	20	20	53.68	sp|P35232|PHB_HUMAN	Prohibitin	HUMAN	12	1.01702	0.632276	1.08139	0.940474	1.0998	0.655542	0.00109257	1.21643	0.538906	0.797422	0.965802	0.570396	1.14524	0.843319	1.10607	1.38589	0.00313863	1.20301	1.15202	1.66724	0.787146	0.00333117	1.14324	0.68852	0.8999	1.20009	0.0159429	1.14953	1.04398	1.37954	0.98286	0.714724	1.111	0.884663	1.09196
58	19.96	19.96	32.78	sp|P09110|THIK_HUMAN	3-ketoacyl-CoA thiolase, peroxisomal	HUMAN	11	0.524805	0.00150563	1.38354	0.379321	0.726086	0.718722	0.010769	1.26264	0.569222	0.907487	0.852987	0.0586224	1.18077	0.722402	1.00718	1.50129	1.08045e-07	1.06287	1.41249	1.59567	0.803508	0.0399862	1.22913	0.653722	0.987614	1.28121	4.1601e-06	1.05874	1.21013	1.35647	0.950699	0.25146	1.09781	0.866	1.04368
59	19.51	19.51	19.07	sp|P13667|PDIA4_HUMAN	Protein disulfide-isomerase A4	HUMAN	13	1.12138	0.0257504	1.10331	1.01638	1.23724	1.28837	8.39013e-05	1.10235	1.16875	1.42024	1.2753	9.18784e-06	1.0778	1.18325	1.37452	0.732663	1.14555e-05	1.10284	0.664344	0.808009	1.2576	1.14057e-05	1.07476	1.17012	1.35162	0.922293	0.034562	1.07684	0.856481	0.993162	1.41455	1.08122e-07	1.07434	1.31666	1.51971
60	19.35	19.35	24.87	sp|P30038|AL4A1_HUMAN	Delta-1-pyrroline-5-carboxylate dehydrogenase, mitochondrial	HUMAN	10	0.699624	0.00766626	1.25658	0.556768	0.879135	0.876512	0.272881	1.29949	0.674503	1.13902	1.28114	0.0552188	1.29055	0.992714	1.65338	1.36946	0.0236157	1.29447	1.05794	1.77273	1.05373	0.650391	1.29885	0.811274	1.36863	1.40686	0.0150301	1.28679	1.09331	1.81033	0.784369	0.00881443	1.17332	0.668503	0.920318
61	19.14	19.14	14.76	sp|P55072|TERA_HUMAN	Transitional endoplasmic reticulum ATPase	HUMAN	11	1.23913	0.03166	1.2103	1.02382	1.49972	1.22623	0.0978176	1.28373	0.955209	1.57415	1.26767	0.022166	1.21469	1.04362	1.53983	1.10902	0.241397	1.20519	0.920203	1.33658	1.34314	0.0203377	1.26792	1.05933	1.703	0.840245	0.0465912	1.18624	0.708325	0.996734	1.29907	0.0159533	1.22132	1.06366	1.58658
62	18.85	18.85	14.51	sp|Q9Y4L1|HYOU1_HUMAN	Hypoxia up-regulated protein 1	HUMAN	8	1.31083	0.118467	1.43867	0.911141	1.88585	1.36766	0.0245543	1.29288	1.05783	1.76822	1.19057	0.0260159	1.15637	1.02958	1.37674	0.938946	0.632209	1.37439	0.683171	1.29048	1.28259	0.0989333	1.36639	0.938674	1.75251	0.823536	0.236579	1.43522	0.573803	1.18196	1.41602	0.014751	1.28582	1.10126	1.82075
63	18.78	18.78	35.41	sp|Q9UJM8|HAOX1_HUMAN	Hydroxyacid oxidase 1	HUMAN	9	0.454792	0.00012589	1.32136	0.344185	0.600943	0.47065	0.00125602	1.44638	0.325398	0.680739	0.365456	7.64748e-05	1.39571	0.261843	0.510069	2.76655	2.11085e-08	1.13504	2.4374	3.14015	0.426693	0.00136963	1.52599	0.279618	0.651129	1.56052	1.15741e-05	1.12311	1.38946	1.75263	0.632738	0.00160523	1.26209	0.501341	0.798572
64	17.83	17.83	27.78	sp|Q99879|H2B1M_HUMAN	Histone H2B type 1-M	HUMAN	17	0.962214	0.907438	28.2856	0.0340178	27.2168	1.82866	0.0802514	2.643	0.691889	4.83314	2.12319	0.229876	37.0691	0.0572765	78.7046	0.938928	0.802397	12.1362	0.0773657	11.3951	1.79682	0.275668	31.2524	0.0574937	56.1548	0.619527	0.0270432	1.29509	0.478364	0.802347	1.44053	0.417991	35.661	0.040395	51.3705
64	0	17.83	27.78	sp|Q99877|H2B1N_HUMAN	Histone H2B type 1-N	HUMAN	17
64	0	17.83	27.78	sp|Q93079|H2B1H_HUMAN	Histone H2B type 1-H	HUMAN	17
64	0	17.83	27.78	sp|Q5QNW6|H2B2F_HUMAN	Histone H2B type 2-F	HUMAN	17
64	0	17.83	27.78	sp|P62807|H2B1C_HUMAN	Histone H2B type 1-C/E/F/G/I	HUMAN	17
64	0	17.83	27.78	sp|P58876|H2B1D_HUMAN	Histone H2B type 1-D	HUMAN	17
64	0	17.83	27.78	sp|O60814|H2B1K_HUMAN	Histone H2B type 1-K	HUMAN	17
64	0	17.83	27.78	sp|Q99880|H2B1L_HUMAN	Histone H2B type 1-L	HUMAN	17
64	0	16.93	27.78	sp|P57053|H2BFS_HUMAN	Histone H2B type F-S	HUMAN	17
65	17.67	17.67	25.39	sp|Q3LXA3|DHAK_HUMAN	Bifunctional ATP-dependent dihydroxyacetone kinase/FAD-AMP lyase (cyclizing)	HUMAN	12	0.784659	0.272454	1.60723	0.488206	1.26113	0.608204	0.00936179	1.4011	0.43409	0.852155	0.5045	0.000166437	1.26927	0.397472	0.640346	0.864869	0.425942	1.49052	0.580247	1.2891	0.504074	0.00091468	1.36197	0.370105	0.686535	2.13898	3.97245e-07	1.12451	1.90215	2.40531	0.511114	0.000140934	1.25651	0.406773	0.642219
66	17.56	17.56	5.188	sp|O75369|FLNB_HUMAN	Filamin-B	HUMAN	9	0.818272	0.260581	1.4846	0.551172	1.21481	0.835428	0.24756	1.40994	0.592526	1.1779	0.738128	0.0532238	1.36269	0.541671	1.00584	1.6635	0.00106992	1.23579	1.3461	2.05573	0.780685	0.0928136	1.35442	0.576396	1.05738	1.04945	0.757396	1.44083	0.728361	1.51208	0.740376	0.000506322	1.11473	0.664177	0.825317
67	17.42	17.42	26.77	sp|P49411|EFTU_HUMAN	Elongation factor Tu, mitochondrial	HUMAN	9	1.50999	0.00532273	1.2671	1.19169	1.91332	0.841222	0.076996	1.21951	0.689805	1.02588	1.19404	0.0104848	1.12561	1.0608	1.34403	1.18498	0.0317486	1.16077	1.02086	1.37549	1.05905	0.369016	1.15555	0.91649	1.22379	1.1526	0.187466	1.26319	0.912452	1.45595	0.944284	0.433085	1.18175	0.799054	1.11591
68	17.34	17.34	32.39	sp|P16403|H12_HUMAN	Histone H1.2	HUMAN	14	1.11033					3.40002					1.44534					0.319144					1.15279					0.343888					0.989084
69	17.22	17.22	17.75	sp|P19338|NUCL_HUMAN	Nucleolin	HUMAN	8	2.06986	5.96242e-06	1.20634	1.71582	2.49696	2.17657	6.93675e-07	1.17163	1.85773	2.55014	1.23408	0.015295	1.17406	1.05112	1.44889	0.871656	0.141077	1.21105	0.719752	1.05562	1.16147	0.104297	1.20523	0.963696	1.39984	0.761438	0.0327521	1.2779	0.595849	0.973046	0.855425	0.117979	1.22558	0.697977	1.04839
70	16.91	16.91	19.48	sp|P24462|CP3A7_HUMAN	Cytochrome P450 3A7	HUMAN	8	0.569991	0.0848606	2.12435	0.268314	1.21086	1.07749	0.630641	1.7707	0.608512	1.90792	1.06035	0.46698	1.25159	0.847204	1.32712	0.538971	0.00572244	1.22392	0.440363	0.65966	0.885105	0.50309	1.66818	0.53058	1.47652	0.608755	0.084657	1.86213	0.326914	1.13358	2.22604	0.032539	1.99707	1.11465	4.44556
71	16.6	16.6	13.85	sp|P07099|HYEP_HUMAN	Epoxide hydrolase 1	HUMAN	9	0.365593	5.83441e-05	1.42123	0.257237	0.519592	0.412105	0.000399564	1.47678	0.279057	0.608587	0.503286	0.000125124	1.29956	0.387275	0.654048	1.49484	9.65907e-06	1.12218	1.33208	1.67749	0.523064	0.00206027	1.42752	0.366414	0.746685	1.2761	0.0754095	1.31436	0.970891	1.67725	1.05886	0.598517	1.26138	0.839451	1.33563
72	16.57	16.57	41.41	sp|P32119|PRDX2_HUMAN	Peroxiredoxin-2	HUMAN	12	0.826902	0.0121379	1.13575	0.728065	0.939156	1.67629	0.0195225	1.48011	1.13255	2.4811	1.10376	0.165276	1.16916	0.944068	1.29047	0.601663	0.00277799	1.26964	0.473883	0.763898	1.24726	0.0248885	1.19644	1.04248	1.49228	0.696765	0.015446	1.29383	0.538528	0.901496	0.994859	0.966259	1.34728	0.738418	1.34036
73	16.56	16.56	17.91	sp|P33121|ACSL1_HUMAN	Long-chain-fatty-acid--CoA ligase 1	HUMAN	8	0.39033	0.00047247	1.46648	0.266168	0.572412	0.444582	0.00101316	1.45001	0.306606	0.644647	0.399137	3.3059e-05	1.29013	0.309378	0.514936	1.83934	5.85824e-07	1.10395	1.66614	2.03054	0.434042	0.00105721	1.46988	0.29529	0.637989	1.46579	5.7578e-05	1.12138	1.30713	1.6437	0.789152	0.0190491	1.205	0.654899	0.950926
74	16.4	16.4	39.64	sp|P13804|ETFA_HUMAN	Electron transfer flavoprotein subunit alpha, mitochondrial	HUMAN	9	0.58495	0.00444962	1.36026	0.430027	0.795685	0.61625	0.0244935	1.48723	0.414361	0.916507	0.706459	0.033466	1.36696	0.51681	0.965701	1.48391	0.00123337	1.20529	1.23116	1.78855	0.659214	0.0146532	1.35806	0.485408	0.895254	1.26284	0.0168183	1.19577	1.05609	1.51007	0.86654	0.222696	1.28812	0.672719	1.1162
75	16.31	16.31	33.73	sp|P40926|MDHM_HUMAN	Malate dehydrogenase, mitochondrial	HUMAN	11	0.889187	0.072682	1.14007	0.779938	1.01374	0.694113	0.00260721	1.21616	0.570742	0.844151	0.936199	0.0088097	1.04517	0.895738	0.978488	1.49733	2.43149e-05	1.11331	1.34493	1.66699	0.828254	0.0179545	1.15772	0.715416	0.958891	1.13085	0.000260513	1.04683	1.08027	1.18381	0.971549	0.254452	1.05571	0.920279	1.02567
76	16	16	13.59	sp|P51659|DHB4_HUMAN	Peroxisomal multifunctional enzyme type 2	HUMAN	8	0.470307	1.81494e-05	1.19008	0.39519	0.559702	0.714269	0.00697179	1.23494	0.578384	0.882079	1.01909	0.620011	1.09005	0.9349	1.11086	1.62899	5.14591e-05	1.14109	1.42758	1.85883	0.922424	0.0884355	1.10136	0.837531	1.01592	1.15247	0.0716015	1.17143	0.983817	1.35003	0.885552	0.0403744	1.12132	0.789741	0.992986
77	15.93	15.93	32.51	sp|Q04828|AK1C1_HUMAN	Aldo-keto reductase family 1 member C1	HUMAN	9	1.294					0.892893					0.792382					1.13181					0.781469					0.979929					0.943919
78	15.76	15.76	37.24	sp|P30084|ECHM_HUMAN	Enoyl-CoA hydratase, mitochondrial	HUMAN	8	0.716409	0.398405	2.53214	0.282927	1.81405	0.580435	0.119585	2.10803	0.275345	1.22357	0.548246	0.00997685	1.46669	0.373797	0.804109	1.662	0.00522625	1.31853	1.2605	2.19138	0.584549	0.0175701	1.48607	0.393353	0.86868	1.55517	0.00186241	1.20876	1.28659	1.87983	0.66174	0.0257079	1.40245	0.471847	0.928056
79	15.69	17.91	66.2	sp|P02008|HBAZ_HUMAN	Hemoglobin subunit zeta	HUMAN	15	0.529621	0.0110012	1.5502	0.341648	0.821017	2.29506	1.61369e-06	1.14302	2.00789	2.62329	2.0839	2.05772e-05	1.18842	1.7535	2.47655	0.555391	0.0164713	1.55815	0.356441	0.865385	2.96093	3.51361e-07	1.15001	2.5747	3.40511	0.525779	0.0087236	1.52527	0.344713	0.801954	0.530862	0.00191032	1.36396	0.389207	0.724072
80	15.3	15.3	27.22	sp|P09467|F16P1_HUMAN	Fructose-1,6-bisphosphatase 1	HUMAN	9	0.718403	0.199137	1.7768	0.404324	1.27646	0.656623	0.037745	1.47031	0.446587	0.965442	0.451771	0.00357106	1.48521	0.304181	0.670973	0.648322	0.00646485	1.28172	0.50582	0.830969	0.465268	0.00688826	1.5605	0.298154	0.72605	1.61368	0.0039468	1.2761	1.26454	2.05922	0.545688	0.0132801	1.51462	0.360281	0.826509
81	15.25	15.25	28.28	sp|O95954|FTCD_HUMAN	Formimidoyltransferase-cyclodeaminase	HUMAN	9	0.470974	0.0279272	1.81904	0.258913	0.85672	0.576451	0.000341328	1.09904	0.524502	0.633544	0.480621	0.0112717	1.51679	0.316867	0.729004	1.11283	0.506319	1.5714	0.70818	1.74871	0.666111	0.0582006	1.54127	0.432183	1.02666	1.81986	0.000616788	1.18561	1.53495	2.15765	0.735206	0.00871714	1.17304	0.626755	0.862423
82	15.21	16.73	13.97	sp|O75891|FTHFD_HUMAN	10-formyltetrahydrofolate dehydrogenase	HUMAN	9	0.498407	8.32691e-05	1.26265	0.394731	0.629313	0.611999	0.00416117	1.33859	0.457196	0.819217	0.583055	2.21449e-05	1.1648	0.500565	0.67914	0.934032	0.220417	1.12437	0.830716	1.0502	0.63226	0.00238739	1.28182	0.493251	0.810444	1.74768	7.1605e-05	1.20122	1.45492	2.09934	0.762876	0.0425507	1.29607	0.588605	0.988745
83	15.03	15.03	28.6	sp|P00505|AATM_HUMAN	Aspartate aminotransferase, mitochondrial	HUMAN	8	0.632229	0.0189313	1.41219	0.447694	0.892827	0.637238	0.00354464	1.22554	0.519967	0.780958	0.886944	0.0705034	1.14408	0.775249	1.01473	1.39924	0.000384832	1.10785	1.26302	1.55016	0.739994	0.00726984	1.19415	0.61968	0.883667	1.00869	0.895489	1.17474	0.858654	1.18495	1.08277	0.32696	1.20711	0.896994	1.30702
84	15.01	15.01	17.96	sp|P04843|RPN1_HUMAN	Dolichyl-diphosphooligosaccharide--protein glycosyltransferase subunit 1	HUMAN	7	0.948067	0.631044	1.29435	0.732464	1.22713	0.751842	0.00570963	1.18096	0.636635	0.887897	1.03932	0.240233	1.0751	0.966723	1.11738	1.00173	0.976598	1.14832	0.872346	1.1503	1.014	0.682683	1.08246	0.936758	1.09761	1.01492	0.74702	1.11327	0.911661	1.12988	1.43456	0.00461262	1.22274	1.17323	1.7541
85	14.96	14.96	35.15	sp|P62937|PPIA_HUMAN	Peptidyl-prolyl cis-trans isomerase A	HUMAN	11	1.19493	0.206329	1.36016	0.878526	1.62529	1.5219	0.00713841	1.29313	1.17691	1.96802	1.15508	0.280299	1.34628	0.857976	1.55506	0.740818	0.0567554	1.36597	0.542337	1.01194	1.20542	0.142556	1.31125	0.919292	1.58061	0.926625	0.410499	1.23472	0.750475	1.14412	1.13137	0.102341	1.16974	0.967201	1.32341
86	14.92	14.92	53.57	sp|P30041|PRDX6_HUMAN	Peroxiredoxin-6	HUMAN	13	0.907655	0.252287	1.20588	0.752694	1.09452	0.998292	0.988098	1.3087	0.762814	1.30646	0.841932	0.0823191	1.22392	0.687898	1.03046	0.689826	0.0505612	1.45147	0.475259	1.00126	1.07805	0.55372	1.34083	0.80402	1.44548	1.46349	0.00431978	1.23284	1.1871	1.80425	0.880427	0.0774351	1.15771	0.760489	1.01928
87	14.85	23.57	63.27	sp|P02100|HBE_HUMAN	Hemoglobin subunit epsilon	HUMAN	27	0.465051	0.0129876	1.72885	0.268995	0.804003	2.43143	2.21546e-05	1.23521	1.96843	3.00334	2.05093	3.0382e-05	1.19625	1.71447	2.45342	0.585213	0.100401	1.9538	0.299526	1.14339	2.86495	2.61459e-05	1.29257	2.21647	3.70314	0.561881	0.00203076	1.33068	0.422252	0.747684	0.561011	0.0312472	1.66339	0.33727	0.933179
88	14.83	14.83	20.04	sp|P34897|GLYM_HUMAN	Serine hydroxymethyltransferase, mitochondrial	HUMAN	7	1.15869	0.0295412	1.13528	1.02062	1.31543	0.689272	0.00849532	1.2671	0.543974	0.873379	0.997001	0.938167	1.09514	0.910388	1.09185	1.75501	6.41223e-05	1.15041	1.52555	2.01897	0.958348	0.52456	1.16664	0.821457	1.11805	1.29847	0.00374355	1.14952	1.12958	1.49262	0.808716	0.0209385	1.18202	0.684179	0.955922
89	14.66	14.66	26.86	sp|P27797|CALR_HUMAN	Calreticulin	HUMAN	7	1.22025	0.111423	1.29252	0.944088	1.57719	1.3989	0.00430899	1.21723	1.14925	1.70277	1.32766	0.0113399	1.22117	1.08721	1.62129	1.07984	0.339325	1.19045	0.90709	1.28549	1.30051	0.0377418	1.27597	1.01923	1.65941	0.967121	0.59235	1.14826	0.842249	1.11051	1.65145	0.000269512	1.2064	1.36891	1.99231
90	14.61	14.61	18.46	sp|P16435|NCPR_HUMAN	NADPH--cytochrome P450 reductase	HUMAN	9	0.884961	0.522941	1.58044	0.559946	1.39863	0.715898	0.289525	2.13951	0.334609	1.53167	0.750944	0.0641255	1.36793	0.548963	1.02724	2.04371	0.00477202	1.4634	1.39655	2.99076	0.678244	0.102959	1.66825	0.406561	1.13148	0.823328	0.264491	1.48858	0.553097	1.22559	0.857918	0.196811	1.31656	0.651635	1.1295
91	14.59	14.59	32.01	sp|Q13011|ECH1_HUMAN	Delta(3,5)-Delta(2,4)-dienoyl-CoA isomerase, mitochondrial	HUMAN	9	0.532174	0.0104607	1.53787	0.346046	0.818413	0.671349	0.0165165	1.35079	0.497004	0.906853	1.01459	0.929592	1.45348	0.69804	1.47468	2.06418	8.07456e-05	1.23396	1.67281	2.54712	0.808996	0.0283851	1.19973	0.674316	0.970576	0.824535	0.188986	1.36833	0.602583	1.12824	1.32384	0.0120933	1.21834	1.08659	1.61289
92	14.48	26.09	23.63	sp|P07900|HS90A_HUMAN	Heat shock protein HSP 90-alpha	HUMAN	14	1.48634	0.000774166	1.16769	1.27288	1.73559	1.46604	0.00235632	1.2041	1.21754	1.76526	1.16899	0.0157972	1.12156	1.04229	1.3111	0.703625	0.0122412	1.27517	0.551788	0.897244	1.24836	0.0125478	1.16683	1.06987	1.45662	0.84493	0.194924	1.32666	0.636887	1.12093	1.04629	0.598533	1.2205	0.857261	1.27699
93	14.22	14.22	23.3	sp|P16219|ACADS_HUMAN	Short-chain specific acyl-CoA dehydrogenase, mitochondrial	HUMAN	10	0.550887	0.00338818	1.34074	0.410881	0.738599	0.582224	0.0225352	1.53273	0.37986	0.892393	0.634062	0.00694179	1.30406	0.486222	0.826852	1.62896	8.57181e-05	1.11485	1.46115	1.81604	0.558103	0.0168739	1.53062	0.364625	0.854244	1.80361	0.00133952	1.26537	1.42536	2.28222	0.743503	0.0690179	1.39104	0.534494	1.03424
94	14.19	14.19	20.25	sp|P55084|ECHB_HUMAN	Trifunctional enzyme subunit beta, mitochondrial	HUMAN	6	0.836852	0.184713	1.34686	0.621335	1.12712	0.8472	0.288915	1.43257	0.591386	1.21367	0.875891	0.0929474	1.17867	0.743116	1.03239	1.65119	0.0197809	1.46525	1.1269	2.41941	0.770381	0.0129579	1.19444	0.644974	0.92017	1.23572	0.189631	1.43135	0.863318	1.76875	1.01878	0.866456	1.31027	0.77753	1.33488
95	14.03	14.03	25	sp|P21549|SPYA_HUMAN	Serine--pyruvate aminotransferase	HUMAN	7	0.678116	0.14609	1.76719	0.383726	1.19836	0.82565	0.326827	1.55145	0.532181	1.28095	0.656651	0.00297362	1.23865	0.530134	0.813362	1.56667	0.0251408	1.4486	1.08151	2.26949	0.676821	0.00766655	1.27472	0.530957	0.862757	1.48724	0.0214307	1.36955	1.08593	2.03685	0.824665	0.10767	1.28352	0.642501	1.05848
96	13.95	13.95	19.9	sp|P07339|CATD_HUMAN	Cathepsin D	HUMAN	7	0.648825	0.0177071	1.37689	0.471223	0.893363	0.632611	0.00289553	1.24261	0.509099	0.786089	0.604946	4.06023e-05	1.10081	0.549549	0.665928	1.59378	0.00514405	1.28756	1.23783	2.05208	0.683401	3.13657e-06	1.04421	0.654467	0.713614	1.1296	0.0407288	1.12108	1.0076	1.26638	1.71143	0.000792442	1.21072	1.41356	2.07206
97	13.84	13.84	69.57	sp|P05387|RLA2_HUMAN	60S acidic ribosomal protein P2	HUMAN	7	1.04721	0.66698	1.36176	0.769012	1.42605	1.69268	0.0294656	1.53249	1.10453	2.59402	1.07809	0.570076	1.45687	0.740004	1.57064	1.02355	0.845516	1.41752	0.722069	1.4509	1.01986	0.902133	1.59694	0.638634	1.62865	0.919012	0.711015	1.93397	0.475195	1.77734	0.834159	0.0766176	1.24267	0.671262	1.03659
98	13.79	16.09	22.35	sp|P48735|IDHP_HUMAN	Isocitrate dehydrogenase [NADP], mitochondrial	HUMAN	8	0.495677	0.00243093	1.40899	0.351797	0.698403	0.422323	0.000343812	1.33644	0.316006	0.564409	0.561321	0.000267906	1.20399	0.466215	0.675827	1.76155	5.01893e-05	1.14467	1.53892	2.01639	0.505307	5.32751e-05	1.17892	0.428618	0.595718	1.29324	0.00166226	1.12356	1.15102	1.45304	0.693669	1.7526e-05	1.07542	0.645021	0.745987
99	13.59	13.59	14.9	sp|Q68CK6|ACS2B_HUMAN	Acyl-coenzyme A synthetase ACSM2B, mitochondrial	HUMAN	7	0.518905	0.152702	2.72014	0.190764	1.41149	0.422806	0.0944365	2.92822	0.14439	1.23807	0.423636	0.0102406	1.73486	0.24419	0.734949	2.06894	0.00153641	1.34859	1.53415	2.79016	0.368669	0.000121206	1.26978	0.290341	0.468129	1.97306	0.00257621	1.36876	1.4415	2.70065	0.51243	0.00224849	1.34913	0.379823	0.691333
100	13.52	13.52	25.36	sp|Q02338|BDH_HUMAN	D-beta-hydroxybutyrate dehydrogenase, mitochondrial	HUMAN	7	0.585238	0.0879716	1.9386	0.301886	1.13454	0.861364	0.475038	1.69229	0.508992	1.45768	0.719545	0.0642797	1.43382	0.501839	1.0317	1.40906	0.0487214	1.40461	1.00316	1.97918	0.71762	0.0615383	1.42971	0.501933	1.02599	1.37937	0.0182747	1.26086	1.09399	1.73919	0.837005	0.0537484	1.20023	0.69737	1.0046
101	13.22	13.22	19.04	sp|P27338|AOFB_HUMAN	Amine oxidase [flavin-containing] B	HUMAN	6	0.602437	0.249382	2.5965	0.232019	1.56423	0.73277	0.206943	1.69685	0.43184	1.2434	0.803247	0.0132305	1.17035	0.686329	0.940083	1.43165	0.002521	1.2032	1.18987	1.72256	0.775639	0.0251229	1.23582	0.627629	0.958552	1.2168	0.02492	1.17728	1.03357	1.43251	0.944825	0.649203	1.3265	0.71227	1.25331
102	13.22	13.22	16	sp|P80404|GABT_HUMAN	4-aminobutyrate aminotransferase, mitochondrial	HUMAN	7	0.533925	0.0052903	1.43332	0.372509	0.765288	0.457705	0.000233848	1.27779	0.3582	0.584852	0.623715	0.00286437	1.2692	0.491423	0.79162	1.95089	0.000112326	1.20178	1.62333	2.34453	0.436385	0.000676328	1.37195	0.318075	0.5987	1.62972	0.000290795	1.17278	1.38962	1.91129	0.561408	0.000301928	1.20886	0.464411	0.678663
103	13.08	13.08	12.59	sp|Q9UJS0|CMC2_HUMAN	Calcium-binding mitochondrial carrier protein Aralar2	HUMAN	6	0.736523	0.172861	1.62219	0.45403	1.19478	0.995011	0.97986	1.59227	0.6249	1.58433	1.07279	0.666318	1.46135	0.734108	1.56773	1.31036	0.0915715	1.39042	0.942417	1.82195	0.888973	0.438479	1.41496	0.628267	1.25786	1.20965	0.152959	1.32935	0.909959	1.60805	1.05759	0.586188	1.26907	0.833359	1.34215
104	13.03	13.03	21.12	sp|Q02252|MMSA_HUMAN	Methylmalonate-semialdehyde dehydrogenase [acylating], mitochondrial	HUMAN	6	0.560641	0.070329	1.92565	0.291144	1.0796	0.852011	0.25091	1.393	0.611638	1.18685	1.12756	0.149697	1.20591	0.935024	1.35974	1.24389	0.0244116	1.18771	1.0473	1.47737	0.948717	0.638337	1.33351	0.711442	1.26513	1.90859	0.000142981	1.13473	1.68197	2.16574	0.845594	0.18923	1.34265	0.629793	1.13534
105	12.98	12.98	16.2	sp|P61978|HNRPK_HUMAN	Heterogeneous nuclear ribonucleoprotein K	HUMAN	9	1.64021	0.000942393	1.22252	1.34166	2.00519	1.63134	0.000518634	1.19437	1.36586	1.94841	1.29208	0.0154022	1.20579	1.07157	1.55798	0.886126	0.376829	1.36347	0.649905	1.20821	1.25922	0.000333285	1.08016	1.16578	1.36016	0.619781	0.00912777	1.36245	0.454901	0.844422	1.15247	0.0206818	1.11788	1.03095	1.28832
106	12.87	12.87	8.235	sp|P11586|C1TC_HUMAN	C-1-tetrahydrofolate synthase, cytoplasmic	HUMAN	6	0.710345	0.0038233	1.20112	0.591402	0.853208	0.633022	0.00692968	1.32059	0.479349	0.83596	0.579947	0.000103656	1.15919	0.500303	0.672271	0.7519	0.0405109	1.30746	0.575085	0.983078	0.584936	0.0139071	1.46543	0.399155	0.857185	1.75043	0.000156061	1.17737	1.48673	2.06091	0.647396	4.21006e-05	1.10586	0.585424	0.715928
107	12.77	12.77	10.55	sp|P52272|HNRPM_HUMAN	Heterogeneous nuclear ribonucleoprotein M	HUMAN	7	1.36501	0.00912467	1.21399	1.1244	1.65711	1.11556	0.386414	1.34504	0.829393	1.50047	1.34443	0.000849376	1.11284	1.2081	1.49614	1.09516	0.0845841	1.11501	0.9822	1.22112	1.18635	0.0192993	1.13804	1.04245	1.35012	0.774062	0.00355164	1.13579	0.681517	0.879174	1.1469	0.0712094	1.16685	0.982903	1.33825
108	12.77	12.77	27.84	sp|P38117|ETFB_HUMAN	Electron transfer flavoprotein subunit beta	HUMAN	6	0.728195	0.0117453	1.24265	0.586004	0.904889	0.796086	0.0209243	1.19673	0.665216	0.952703	1.01639	0.776123	1.14309	0.889159	1.16183	1.39571	0.026312	1.32116	1.05643	1.84397	0.882866	0.0802137	1.15604	0.763696	1.02063	1.10505	0.108446	1.13848	0.970636	1.25808	0.906856	0.113144	1.13773	0.797075	1.03176
109	12.71	12.71	7.389	sp|P42704|LPPRC_HUMAN	Leucine-rich PPR motif-containing protein, mitochondrial	HUMAN	6	1.5946	0.0224989	1.43123	1.11415	2.28224	1.13508	0.436312	1.5683	0.723762	1.78014	1.26143	0.0652369	1.29132	0.976854	1.62891	0.915595	0.457195	1.34684	0.67981	1.23316	1.00183	0.978758	1.19607	0.837599	1.19826	0.953734	0.500475	1.19452	0.798425	1.13925	1.07738	0.379755	1.23336	0.87353	1.3288
110	12.58	12.58	21.83	sp|P07355|ANXA2_HUMAN	Annexin A2	HUMAN	7	0.796266	0.124452	1.3738	0.579607	1.09391	0.783781	0.166673	1.47288	0.532143	1.15441	0.827536	0.187803	1.37599	0.601414	1.13868	2.11038	0.0133066	1.66893	1.26451	3.52207	0.93837	0.625752	1.37022	0.684833	1.28577	0.524884	0.0312507	1.748	0.300277	0.917497	1.54439	0.0104752	1.32364	1.16677	2.04423
111	12.48	12.48	8.743	sp|P02452|CO1A1_HUMAN	Collagen alpha-1(I) chain	HUMAN	7						1.21472					1.12333										0.796087					0.511398					0.809744
112	12.43	12.43	13.28	sp|P49748|ACADV_HUMAN	Very long-chain specific acyl-CoA dehydrogenase, mitochondrial	HUMAN	6	0.800048	0.266593	1.54817	0.51677	1.23861	0.959147	0.795774	1.44323	0.664586	1.38426	0.955227	0.72862	1.34977	0.707694	1.28934	1.67717	9.41411e-05	1.16608	1.4383	1.95572	0.830483	0.280603	1.45606	0.570364	1.20923	1.23472	0.0293659	1.20045	1.02855	1.48223	1.19404	0.202607	1.34765	0.886016	1.60915
113	12.17	12.17	17.51	sp|P14618|KPYM_HUMAN	Pyruvate kinase isozymes M1/M2	HUMAN	6	2.75818	0.00204215	1.55999	1.76807	4.30275	0.932567	0.361876	1.19596	0.779768	1.11531	1.0254	0.782205	1.2474	0.822031	1.27909	0.758079	0.0606097	1.3432	0.564383	1.01825	0.973594	0.722651	1.20106	0.810616	1.16934	0.829599	0.246258	1.44173	0.575419	1.19606	1.38857	0.0154661	1.26382	1.09871	1.7549
114	12.13	12.13	27.76	sp|Q99623|PHB2_HUMAN	Prohibitin-2	HUMAN	6	1.22518	0.293791	1.59511	0.768089	1.9543	0.726522	0.0500288	1.37644	0.527827	1.00001	1.0447	0.662172	1.29397	0.807357	1.35181	1.53615	0.00128605	1.15931	1.32505	1.78088	0.909455	0.382972	1.30878	0.694887	1.19028	1.09032	0.287727	1.21645	0.896313	1.32633	1.05702	0.565624	1.27911	0.826375	1.35205
115	12.1	14.2	34.96	sp|P16401|H15_HUMAN	Histone H1.5	HUMAN	8	0.45932	0.00633755	1.51001	0.304183	0.693578	2.94231	0.00649075	1.85649	1.58487	5.46237	1.41547	0.126695	1.62911	0.86886	2.30595	0.338476	0.038898	2.70067	0.12533	0.914113	1.11872	0.303864	1.30242	0.858956	1.45704	0.354229	0.124264	4.41242	0.0802801	1.56301	0.925146	0.210261	1.15589	0.800373	1.06937
116	12.1	12.29	19.69	sp|P0C7M2|RA1L3_HUMAN	Putative heterogeneous nuclear ribonucleoprotein A1-like 3	HUMAN	7	1.66741	0.047054	1.64659	1.01265	2.74553	1.26878	0.0171894	1.17087	1.08362	1.48557	1.35353	0.0829252	1.45598	0.929634	1.97072	1.01527	0.874868	1.32512	0.766171	1.34536	1.3294	0.0257261	1.24519	1.06763	1.65536	0.715787	0.244084	2.0877	0.342859	1.49435	1.09085	0.383423	1.31216	0.831342	1.43136
116	0	12.29	16.94	sp|P09651|ROA1_HUMAN	Heterogeneous nuclear ribonucleoprotein A1	HUMAN	7
117	11.87	11.87	45.67	sp|P07148|FABPL_HUMAN	Fatty acid-binding protein, liver	HUMAN	11	0.495832	0.0154406	1.61691	0.306655	0.801715	1.60459	0.00115023	1.17133	1.36989	1.87951	0.886104	0.240323	1.27587	0.694507	1.13056	0.533665	0.0151459	1.53369	0.347961	0.818478	1.04941	0.533373	1.21734	0.862053	1.2775	0.992284	0.898795	1.17203	0.84664	1.16298	0.980176	0.25246	1.04248	0.940236	1.02181
118	11.86	11.86	12.07	sp|P02730|B3AT_HUMAN	Band 3 anion transport protein	HUMAN	6	0.529217	0.0828574	2.13047	0.248404	1.12748	1.5442	0.0177335	1.36384	1.13225	2.10603	1.15466	0.0321108	1.13382	1.01838	1.30918	0.581619	0.0405125	1.66104	0.350154	0.966091	1.42196	0.0112272	1.26002	1.12852	1.79169	0.572867	0.0166224	1.49929	0.382091	0.858896	2.19702	0.000422126	1.27729	1.72006	2.80624
119	11.83	11.83	23.61	sp|P45954|ACDSB_HUMAN	Short/branched chain specific acyl-CoA dehydrogenase, mitochondrial	HUMAN	8	0.742814	0.0401817	1.32277	0.56156	0.982572	0.763397	0.00728448	1.18628	0.643521	0.905605	1.10756	0.195341	1.18383	0.935571	1.31115	0.995455	0.941451	1.15204	0.864082	1.1468	0.854372	0.0603714	1.18106	0.723391	1.00907	1.16955	0.0716849	1.19088	0.982091	1.39279	0.942059	0.524145	1.2344	0.763171	1.16288
120	11.8	11.8	23.69	sp|P60174|TPIS_HUMAN	Triosephosphate isomerase	HUMAN	6	1.3481	0.0130155	1.22589	1.09969	1.65262	1.05633	0.12004	1.07816	0.97976	1.13889	0.834379	0.00210313	1.08317	0.770316	0.903771	0.689873	0.0293355	1.37136	0.503058	0.946062	0.916137	0.117545	1.12663	0.813168	1.03214	1.02549	0.899337	1.62645	0.630511	1.66791	0.843579	0.0092265	1.11215	0.758509	0.938191
121	11.79	11.79	16.89	sp|O43175|SERA_HUMAN	D-3-phosphoglycerate dehydrogenase	HUMAN	5	0.906515	0.56038	1.61337	0.561878	1.46254	1.1527	0.419011	1.62241	0.710487	1.87015	1.01927	0.941275	2.13686	0.476996	2.17805	0.693274	0.196133	2.02092	0.343049	1.40105	1.63637	0.140554	2.197	0.744818	3.5951	1.22134	0.0346572	1.1885	1.02763	1.45156	1.55426	0.180024	2.23879	0.694242	3.47967
122	11.76	11.77	11.99	sp|P12956|XRCC6_HUMAN	X-ray repair cross-complementing protein 6	HUMAN	6	1.66112	0.000102941	1.16523	1.42557	1.93558	1.09425	0.207581	1.16581	0.938615	1.27569	1.20134	0.0590947	1.21254	0.990768	1.45668	1.07306	0.533623	1.29014	0.83174	1.38439	1.27184	0.0306282	1.23443	1.03031	1.57	0.830364	0.140074	1.30241	0.637562	1.08147	1.02683	0.749946	1.20785	0.850126	1.24025
123	11.7	11.7	24.22	sp|P30048|PRDX3_HUMAN	Thioredoxin-dependent peroxide reductase, mitochondrial	HUMAN	6	0.621529	0.106313	1.93842	0.320637	1.20479	0.754802	0.204698	1.74055	0.433657	1.31377	0.846612	0.204563	1.38808	0.609916	1.17517	1.45134	0.0058269	1.18262	1.22722	1.71639	0.796743	0.192748	1.54025	0.517281	1.22718	0.835817	0.435303	1.88778	0.44275	1.57784	1.25586	0.233251	1.62722	0.771785	2.04356
124	11.7	11.7	29.38	sp|P00480|OTC_HUMAN	Ornithine carbamoyltransferase, mitochondrial	HUMAN	7	0.556246	0.0789255	2.00227	0.277808	1.11375	0.614621	0.0429512	1.58672	0.387352	0.975234	0.562679	0.00365717	1.29921	0.433094	0.731037	1.68982	0.0393372	1.62086	1.04255	2.73897	0.592002	0.00461748	1.28962	0.459052	0.763458	1.36357	0.100081	1.49772	0.910431	2.04225	0.630946	0.0296793	1.47159	0.428751	0.928492
125	11.63	11.63	14.49	sp|P49753|ACOT2_HUMAN	Acyl-coenzyme A thioesterase 2, mitochondrial	HUMAN	5	0.781541	0.0232111	1.22056	0.640313	0.953919	0.61519	0.0193079	1.45494	0.422827	0.895066	0.667392	0.00295518	1.22815	0.543413	0.819656	1.43877	0.00450416	1.2235	1.17595	1.76032	0.780182	0.0231667	1.22216	0.638362	0.953507	1.52022	0.00141805	1.20198	1.26476	1.82728	0.915748	0.236605	1.17799	0.777383	1.07874
125	0	11.63	16.63	sp|Q86TX2|ACOT1_HUMAN	Acyl-coenzyme A thioesterase 1	HUMAN	5
126	11.59	12.01	16.67	sp|P51991|ROA3_HUMAN	Heterogeneous nuclear ribonucleoprotein A3	HUMAN	6	1.51215	0.106243	1.7374	0.87035	2.6272	1.26944	0.429917	2.12766	0.596637	2.70094	1.11486	0.650191	1.85293	0.601676	2.06576	0.997825	0.993949	2.11568	0.471634	2.11108	1.01364	0.966225	2.30394	0.439958	2.33537	0.864206	0.617907	2.11779	0.408069	1.83021	1.09676	0.652069	1.69384	0.647498	1.85772
127	11.56	11.58	19.69	sp|P08758|ANXA5_HUMAN	Annexin A5	HUMAN	6	1.36117	0.00366732	1.17797	1.15551	1.60342	0.853712	0.0424669	1.16268	0.734263	0.992593	1.12948	0.139425	1.19116	0.948216	1.34539	0.548057	0.0423173	1.77274	0.309158	0.971561	0.987201	0.874872	1.21146	0.814884	1.19596	0.47169	0.0243053	1.84942	0.255048	0.872353	2.80782	4.2627e-05	1.27054	2.20995	3.56744
128	11.49	11.49	12.32	sp|P06753|TPM3_HUMAN	Tropomyosin alpha-3 chain	HUMAN	6	1.05559	0.673253	3.3857	0.311779	3.57392	1.82022	0.0332384	1.4884	1.22294	2.70923	1.03499	0.337102	1.29148	0.801403	1.33667	1.27945	0.20934	2.91069	0.439569	3.72407	1.10325	0.362411	2.22318	0.496248	2.45271	0.624379	0.0607072	1.77253	0.352252	1.10673	1.16296	0.028136	1.08853	1.06837	1.26592
129	11.46	11.46	12.12	sp|P14314|GLU2B_HUMAN	Glucosidase 2 subunit beta	HUMAN	6	0.854403	0.126774	1.24741	0.684939	1.06579	1.44854	0.000553469	1.12984	1.28208	1.63662	1.15073	0.00510402	1.07895	1.06652	1.24157	0.773603	0.000775808	1.09519	0.706362	0.847246	1.05154	0.442529	1.16767	0.900547	1.22785	0.84018	0.187111	1.34052	0.626759	1.12627	1.42362	0.00702943	1.22929	1.15808	1.75005
130	11.44	11.44	22.79	sp|Q03154|ACY1_HUMAN	Aminoacylase-1	HUMAN	6	0.643828	0.00520625	1.27055	0.506731	0.818015	0.74889	0.0253402	1.26606	0.591512	0.94814	0.603228	0.00426786	1.2999	0.464057	0.784136	0.73143	0.0177108	1.26017	0.580423	0.921723	0.696979	0.0113123	1.26803	0.549654	0.883791	1.61293	0.00048995	1.16584	1.3835	1.88042	0.647993	0.00319963	1.2344	0.524946	0.799882
131	11.4	11.4	20.45	sp|O60701|UGDH_HUMAN	UDP-glucose 6-dehydrogenase	HUMAN	5	2.7438	0.388834	53.3727	0.0514082	146.444	0.907039	0.919338	39.1915	0.0231438	35.5482	0.658458	0.61417	20.9069	0.0314947	13.7663	0.924887	0.93012	29.7129	0.0311275	27.481	0.623402	0.61385	31.0243	0.020094	19.3406	1.18028	0.867319	43.2744	0.0272744	51.0761	1.05924	0.940705	19.0716	0.0555403	20.2015
132	11.4	11.4	24.67	sp|Q7Z5P4|DHB13_HUMAN	17-beta-hydroxysteroid dehydrogenase 13	HUMAN	6	0.434233	0.00882553	1.67458	0.259308	0.72716	0.469	0.000501563	1.27664	0.367369	0.598746	0.332957	0.00568045	1.84152	0.180806	0.613148	1.72946	8.28818e-05	1.12886	1.53204	1.95232	0.357702	0.00274042	1.61864	0.220989	0.578991	1.26735	0.109304	1.36768	0.926647	1.73333	0.49219	0.0241012	1.76871	0.278276	0.870542
133	11.23	11.23	23.42	sp|P09210|GSTA2_HUMAN	Glutathione S-transferase A2	HUMAN	5	0.41136	0.000473123	1.26602	0.324924	0.52079	0.765881	0.0475253	1.29951	0.589361	0.995269	0.566797	0.000428401	1.15831	0.489332	0.656524	0.725442	0.000968029	1.10806	0.654697	0.803832	0.543606	0.000331628	1.1592	0.468948	0.63015	2.22773	0.00416954	1.45919	1.52669	3.25069	0.702138	9.5371e-05	1.06439	0.659665	0.747347
133	0.02	10.45	23.42	sp|P08263|GSTA1_HUMAN	Glutathione S-transferase A1	HUMAN	5
134	11.22	11.22	16.87	sp|P00338|LDHA_HUMAN	L-lactate dehydrogenase A chain	HUMAN	6	1.74886	0.00078038	1.21928	1.43434	2.13235	0.849086	0.222396	1.36976	0.619879	1.16304	0.823263	0.108455	1.29963	0.63346	1.06994	0.704469	0.0119503	1.24911	0.563975	0.879963	0.8401	0.0355795	1.16778	0.719401	0.981048	1.05023	0.539202	1.21083	0.867369	1.27165	0.820237	0.0388098	1.20097	0.682977	0.985082
135	11.15	11.15	8.592	sp|Q92945|FUBP2_HUMAN	Far upstream element-binding protein 2	HUMAN	5	1.32413	0.00506871	1.16382	1.13774	1.54105	1.90714	0.00147753	1.30118	1.46569	2.48153	1.1576	0.101726	1.2068	0.959227	1.39699	0.806281	0.00642601	1.13105	0.712863	0.911942	1.15931	0.0369778	1.14411	1.01328	1.32637	0.653402	0.000640549	1.15564	0.565403	0.755098	0.943612	0.514237	1.237	0.762823	1.16725
136	11.15	11.15	19.37	sp|P31930|QCR1_HUMAN	Cytochrome b-c1 complex subunit 1, mitochondrial	HUMAN	6	0.909685	0.20902	1.24955	0.72801	1.1367	0.764225	0.242857	2.02565	0.377273	1.54805	0.982036	0.821093	1.35433	0.725107	1.33001	1.17657	0.019943	1.10552	1.06427	1.30072	0.755763	0.071847	1.4073	0.53703	1.06359	1.08655	0.145495	1.16595	0.931904	1.26686	0.955838	0.306994	1.15369	0.828505	1.10274
137	10.97	10.97	33.61	sp|Q7Z4W1|DCXR_HUMAN	L-xylulose reductase	HUMAN	8	0.416704	0.0141637	1.84066	0.226389	0.767008	0.418902	0.00285934	1.50919	0.277568	0.632203	0.427888	0.00792678	1.66685	0.256705	0.713225	0.964653	0.638706	1.20355	0.801508	1.16101	0.453462	0.0457552	2.15762	0.210167	0.978401	2.35052	0.000194279	1.25317	1.87566	2.9456	0.409357	0.0137095	1.85385	0.220815	0.758886
138	10.96	10.96	13.71	sp|P50395|GDIB_HUMAN	Rab GDP dissociation inhibitor beta	HUMAN	5	1.38279	0.0492723	1.38076	1.00147	1.9093	0.872782	0.391131	1.48172	0.589033	1.29322	1.03108	0.854049	1.50114	0.686859	1.54779	0.884716	0.572537	1.68517	0.525002	1.49089	1.05034	0.674622	1.32771	0.79109	1.39454	1.31875	0.0666895	1.35592	0.972583	1.78813	1.03168	0.858861	1.5347	0.672236	1.58332
139	10.95	10.95	22.99	sp|Q16698|DECR_HUMAN	2,4-dienoyl-CoA reductase, mitochondrial	HUMAN	5	0.579515	0.00316356	1.26967	0.45643	0.735793	0.737586	0.0209736	1.25713	0.586723	0.927239	0.748933	0.0021547	1.12089	0.668157	0.839474	1.60135	0.00789905	1.30392	1.22811	2.08804	0.738473	0.077206	1.42731	0.517387	1.05403	1.36182	0.0824831	1.45053	0.938847	1.97536	0.740783	0.00370058	1.14685	0.645929	0.849566
140	10.81	10.81	6.805	sp|P22314|UBA1_HUMAN	Ubiquitin-like modifier-activating enzyme 1	HUMAN	4	1.2951	0.0215142	1.20467	1.07507	1.56017	1.20433	0.175663	1.39808	0.861418	1.68376	1.06442	0.641856	1.47026	0.723966	1.56498	0.755845	0.091006	1.43667	0.52611	1.0859	1.42617	0.137516	1.75243	0.813825	2.49926	0.981411	0.827148	1.28502	0.763734	1.26113	1.16807	0.261371	1.43066	0.816452	1.67111
141	10.7	10.7	14.71	sp|P07954|FUMH_HUMAN	Fumarate hydratase, mitochondrial	HUMAN	5	0.642909	0.00258332	1.22651	0.524177	0.788536	0.809461	0.0713096	1.26884	0.637955	1.02707	0.936092	0.0811403	1.08101	0.865942	1.01193	1.38515	0.00208604	1.15429	1.20001	1.59887	0.862873	0.109776	1.21561	0.709825	1.04892	1.28077	0.00410883	1.13573	1.12771	1.45461	1.02307	0.76531	1.20443	0.84942	1.23222
142	10.64	10.64	19.25	sp|P78371|TCPB_HUMAN	T-complex protein 1 subunit beta	HUMAN	5	1.45039	0.0144284	1.26002	1.15109	1.82751	1.1999	0.00237693	1.06207	1.12977	1.27437	1.01227	0.928037	1.48514	0.681597	1.50337	1.34515	0.271741	2.01845	0.666425	2.71511	1.18298	0.302182	1.53754	0.769398	1.81888	1.02703	0.222295	1.05683	0.971802	1.08539	1.12745	0.101921	1.17781	0.957247	1.32793
143	10.64	10.64	48.04	sp|P61604|CH10_HUMAN	10 kDa heat shock protein, mitochondrial	HUMAN	7	1.47406	0.0124918	1.31666	1.11954	1.94083	1.22416	8.07796e-05	1.06043	1.1544	1.29814	1.03355	0.600436	1.15293	0.896458	1.19161	1.30264	0.160169	1.48886	0.874923	1.93946	0.913538	0.232104	1.1776	0.775763	1.07578	0.83604	0.177937	1.32687	0.630085	1.10932	1.18495	0.0117653	1.12609	1.05226	1.33436
144	10.59	10.59	30.49	sp|Q9UBQ7|GRHPR_HUMAN	Glyoxylate reductase/hydroxypyruvate reductase	HUMAN	6	0.55011	0.0243462	1.56955	0.350489	0.863427	0.577536	0.0639886	1.83752	0.314303	1.06123	0.663152	0.143939	1.9438	0.341163	1.28903	1.03393	0.252842	1.0781	0.95903	1.11468	0.643341	0.0691232	1.65745	0.388151	1.06631	1.7924	0.00716505	1.32647	1.35125	2.37756	0.74814	0.0279555	1.25943	0.594031	0.94223
145	10.56	10.56	25.99	sp|Q9UIJ7|KAD3_HUMAN	GTP:AMP phosphotransferase, mitochondrial	HUMAN	6	0.778805	0.177332	1.5061	0.5171	1.17296	0.738823	0.0989733	1.46912	0.502901	1.08542	0.804654	0.112942	1.33783	0.601462	1.07649	1.32596	0.240159	1.72345	0.769364	2.28523	0.788136	0.104989	1.36292	0.57827	1.07417	1.0807	0.480421	1.29931	0.831749	1.40415	0.859719	0.267306	1.36533	0.629678	1.1738
146	10.49	10.49	7.019	sp|Q00341|VIGLN_HUMAN	Vigilin	HUMAN	5	1.40562	0.609387	465.398	0.00302025	654.174	1.4272	0.0577899	1.50895	0.945825	2.15357	0.820381	0.129226	1.67828	0.488823	1.37683	0.704174	0.50837	97.0393	0.00725659	68.3326	1.20283	0.276038	2.96354	0.405875	3.56462	0.762074	0.275891	4.9403	0.154257	3.76487	0.908342	0.621046	6.0722	0.14959	5.51563
147	10.42	10.42	21.76	sp|P23284|PPIB_HUMAN	Peptidyl-prolyl cis-trans isomerase B	HUMAN	5	0.953085	0.801274	1.56346	0.609602	1.49011	0.921635	0.567253	1.39095	0.662592	1.28195	1.31302	0.161662	1.51832	0.864781	1.99358	1.0379	0.838335	1.53299	0.677043	1.59108	1.25774	0.173858	1.4387	0.874213	1.80951	1.01669	0.921297	1.4817	0.686167	1.50643	1.49492	0.114579	1.70448	0.877054	2.54806
148	10.41	10.41	20.13	sp|P05141|ADT2_HUMAN	ADP/ATP translocase 2	HUMAN	6	0.850372	0.149897	1.63897	0.518847	1.39373	0.84998	0.122107	1.4934	0.569157	1.26936	0.854644	0.647979	25.3724	0.0336841	21.6843	1.46106	0.231666	6.26411	0.233242	9.15222	0.817759	0.551597	20.2527	0.0403778	16.5618	1.29702	0.0794114	1.51339	0.857034	1.9629	1.06447	0.417342	1.84123	0.578127	1.95993
149	10.39	12.39	33.17	sp|Q06830|PRDX1_HUMAN	Peroxiredoxin-1	HUMAN	7	1.49443	0.00191777	1.20588	1.23928	1.8021	1.30886	0.00162905	1.12915	1.15916	1.4779	0.907461	0.296477	1.23101	0.737167	1.11709	1.00213	0.987548	1.37696	0.727784	1.37989	1.02595	0.723497	1.18422	0.866356	1.21495	1.28096	0.0542906	1.28904	0.993734	1.65121	1.15256	0.149927	1.2343	0.933777	1.42261
150	10.36	10.36	22.41	sp|Q00796|DHSO_HUMAN	Sorbitol dehydrogenase	HUMAN	7	0.673825	0.0122147	1.20863	0.557512	0.814406	0.649177	0.128214	2.09324	0.31013	1.35888	0.617001	0.00716557	1.19344	0.516993	0.736355	0.789788	0.0899139	1.38676	0.56952	1.09525	0.685444	0.0341503	1.36109	0.5036	0.932951	2.16268	0.0417705	2.01475	1.07343	4.35726	0.693571	0.0147537	1.21335	0.571614	0.841548
151	10.25	10.25	10.42	sp|P22307|NLTP_HUMAN	Non-specific lipid-transfer protein	HUMAN	4	0.759671	0.0314068	1.27217	0.597147	0.966429	1.0596	0.614922	1.30619	0.811214	1.38404	1.03628	0.839364	1.50985	0.68635	1.56463	2.08071	0.0132135	1.67509	1.24215	3.48537	0.906032	0.430467	1.33074	0.680847	1.2057	1.48019	0.0197177	1.35564	1.09187	2.0066	1.23757	0.446217	1.89644	0.652575	2.34697
152	10.15	10.15	9.78	sp|Q7KZF4|SND1_HUMAN	Staphylococcal nuclease domain-containing protein 1	HUMAN	5	1.09642	0.150329	1.16462	0.941444	1.27691	1.33044	0.186926	1.70429	0.780644	2.26745	1.0417	0.633235	1.27838	0.814861	1.33169	0.932347	0.663924	1.59072	0.586118	1.4831	1.22143	0.149243	1.39079	0.878228	1.69876	0.922445	0.374361	1.27984	0.720749	1.18058	1.11328	0.414878	1.43588	0.77533	1.59854
153	10.15	10.15	13.04	sp|P02787|TRFE_HUMAN	Serotransferrin	HUMAN	5	0.569902	0.00741462	1.31722	0.432654	0.750688	1.34455	0.0455414	1.32974	1.01113	1.7879	0.972256	0.795383	1.37168	0.708805	1.33363	0.948223	0.716477	1.52776	0.620662	1.44866	0.916541	0.427072	1.35342	0.677204	1.24046	1.0199	0.881856	1.47399	0.691933	1.50333	1.26695	0.061044	1.29309	0.97978	1.63828
154	10.08	10.08	25.93	sp|Q16762|THTR_HUMAN	Thiosulfate sulfurtransferase	HUMAN	9	0.60596	0.0042862	1.26886	0.477561	0.768882	0.854701	0.269718	1.40563	0.608057	1.20139	1.17774	0.12595	1.26544	0.930693	1.49037	1.50558	0.00674627	1.2468	1.20756	1.87715	1.01958	0.769644	1.18743	0.858648	1.21068	1.26793	0.0730431	1.31351	0.965295	1.66544	0.901204	0.0542868	1.11303	0.809684	1.00307
155	10.04	10.04	10.72	sp|Q9Y2P5|S27A5_HUMAN	Bile acyl-CoA synthetase	HUMAN	5	0.43064	0.00411947	1.39978	0.307649	0.6028	0.425875	0.0023637	1.32515	0.321379	0.564347	0.445215	0.0138679	1.64182	0.271171	0.730965	1.07731	0.623963	1.54523	0.697182	1.66469	0.470702	0.0946168	2.69924	0.174383	1.27054	1.74335	0.0351517	1.62047	1.07583	2.82504	0.528052	0.0218038	1.58743	0.332646	0.838246
156	10.02	10.02	50.27	sp|P30086|PEBP1_HUMAN	Phosphatidylethanolamine-binding protein 1	HUMAN	6	0.717447	0.00431983	1.17138	0.61248	0.840403	0.850147	0.305359	1.46775	0.579218	1.2478	0.615214	0.0485784	1.61739	0.380374	0.995041	0.612579	0.0344608	1.53983	0.397823	0.943266	0.689758	0.138156	1.74654	0.394929	1.20469	1.43123	0.00808488	1.22558	1.1678	1.75408	0.827635	0.0556905	1.21719	0.679955	1.00739
157	10.01	17.1	7.034	sp|P35580|MYH10_HUMAN	Myosin-10	HUMAN	8	1.45561	0.0564751	1.47995	0.983553	2.15424	1.12354	0.384243	1.39268	0.806741	1.56473	1.21239	0.104937	1.29164	0.93864	1.56597	0.928794	0.685036	1.59973	0.580593	1.48582	1.07558	0.555182	1.36961	0.785319	1.47313	0.799197	0.0829584	1.3107	0.609748	1.04751	1.20322	0.0373061	1.18211	1.01785	1.42234
158	10.01	10.01	14.57	sp|Q16851|UGPA_HUMAN	UTP--glucose-1-phosphate uridylyltransferase	HUMAN	5	0.396396	0.00267668	1.47273	0.269157	0.583786	0.428558	0.00574592	1.54764	0.276911	0.663252	0.392704	0.0170658	1.9344	0.20301	0.759649	0.943073	0.566224	1.2977	0.726729	1.22382	0.447643	0.034063	2.02438	0.221126	0.906198	1.97342	0.000480957	1.19874	1.64624	2.36563	0.523333	0.0151778	1.55468	0.336618	0.813616
159	10	10	8.602	sp|P05023|AT1A1_HUMAN	Sodium/potassium-transporting ATPase subunit alpha-1	HUMAN	5	1.54015	0.0150062	1.313	1.173	2.02221	0.748628	0.050142	1.33617	0.560278	1.0003	0.919151	0.337384	1.26554	0.726292	1.16322	0.949611	0.543036	1.27188	0.746618	1.2078	0.837299	0.0667036	1.2218	0.6853	1.02301	0.927456	0.527	1.3991	0.662896	1.2976	1.05735	0.407128	1.20264	0.879193	1.27162
159	0.01	8.01	6.219	sp|P13637|AT1A3_HUMAN	Sodium/potassium-transporting ATPase subunit alpha-3	HUMAN	4
160	9.62	9.62	25.85	sp|P06748|NPM_HUMAN	Nucleophosmin	HUMAN	6	1.88193	0.0192486	1.5888	1.1845	2.99001	1.87371	0.0131394	1.50678	1.24352	2.82326	1.51775	0.0295202	1.41822	1.07018	2.1525	1.12745	0.497766	1.56378	0.720979	1.76309	1.44235	0.130078	1.70719	0.844871	2.46237	0.692269	0.220423	2.02114	0.342514	1.39917	0.920317	0.57768	1.46354	0.628829	1.34692
161	9.5	15.28	15.13	sp|P08107|HSP71_HUMAN	Heat shock 70 kDa protein 1A/1B	HUMAN	8	1.6683	0.00231889	1.2288	1.35767	2.05	1.08922	0.474539	1.35108	0.806184	1.47163	1.00382	0.97135	1.31864	0.761253	1.32367	1.17818	0.142289	1.28352	0.917924	1.51222	1.02171	0.814475	1.26855	0.805412	1.29608	1.00973	0.845288	1.13784	0.887406	1.14891	1.13964	0.18293	1.253	0.909532	1.42796
162	9.45	9.45	10.54	sp|P36578|RL4_HUMAN	60S ribosomal protein L4	HUMAN	4	1.20825	0.23044	1.42801	0.846105	1.72539	1.10097	0.497174	1.4021	0.785228	1.54366	1.20624	0.104207	1.27524	0.945893	1.53824	0.941687	0.706547	1.47315	0.639232	1.38725	1.11202	0.313058	1.2756	0.871758	1.41849	1.01427	0.920856	1.41715	0.715711	1.43737	0.893199	0.150435	1.18661	0.752728	1.05988
163	9.45	9.45	8.446	sp|P27824|CALX_HUMAN	Calnexin	HUMAN	4	0.884159	0.187014	1.23978	0.713155	1.09617	1.0037	0.981032	1.49927	0.669455	1.50482	1.22415	0.00927017	1.12672	1.08647	1.37928	0.852445	0.011693	1.10598	0.770763	0.942783	1.18035	0.230425	1.38494	0.852272	1.63471	0.738717	0.134885	1.56776	0.471193	1.15813	1.643	0.00343293	1.24877	1.31569	2.05172
164	9.26	9.26	5.809	sp|P35573|GDE_HUMAN	Glycogen debranching enzyme	HUMAN	5	0.414541	0.0208487	1.87143	0.221511	0.775784	0.501866	0.0602125	2.14435	0.234041	1.07618	0.418232	0.00375737	1.25933	0.332108	0.526691	1.37295	0.0513391	1.37764	0.996596	1.89144	0.450358	0.178443	5.38904	0.0835692	2.427	1.76126	0.0266717	1.55575	1.13209	2.74008	0.547645	0.114709	2.61792	0.209191	1.43369
165	9.23	9.23	52.31	sp|Q6FI13|H2A2A_HUMAN	Histone H2A type 2-A	HUMAN	7	1.37356					1.06749					1.37768					1.09602					0.976484					1.19825					0.820421
165	0	9.23	52.71	sp|Q16777|H2A2C_HUMAN	Histone H2A type 2-C	HUMAN	7
165	0	9.23	52.71	sp|Q9BTM1|H2AJ_HUMAN	Histone H2A.J	HUMAN	7
165	0	9.23	53.13	sp|Q99878|H2A1J_HUMAN	Histone H2A type 1-J	HUMAN	7
165	0	9.23	53.13	sp|Q96KK5|H2A1H_HUMAN	Histone H2A type 1-H	HUMAN	7
165	0	9.23	52.31	sp|P20671|H2A1D_HUMAN	Histone H2A type 1-D	HUMAN	7
165	0	9.23	52.31	sp|P0C0S8|H2A1_HUMAN	Histone H2A type 1	HUMAN	7
166	9.22	9.22	20	sp|P62258|1433E_HUMAN	14-3-3 protein epsilon	HUMAN	4	1.161	0.0491538	1.15977	1.00106	1.34649	1.15391	0.227819	1.35169	0.85368	1.55973	1.05649	0.424067	1.20857	0.874167	1.27684	0.94326	0.45177	1.24044	0.760425	1.17005	1.1885	0.0595941	1.20407	0.987067	1.43104	0.912377	0.203878	1.19749	0.761906	1.09256	0.967678	0.685465	1.26379	0.765694	1.22295
167	9.21	9.21	26.1	sp|P50225|ST1A1_HUMAN	Sulfotransferase 1A1	HUMAN	4	1.00149	0.995549	2.18601	0.458137	2.18926	0.494797	0.0259726	1.72266	0.287229	0.852365	0.639159	0.0298832	1.44054	0.443694	0.920736	0.840411	0.454859	1.90828	0.440402	1.60374	0.645084	0.0167593	1.33349	0.483756	0.860214	1.36837	0.438414	3.06364	0.446649	4.19221	0.725233	0.0191555	1.24802	0.581107	0.905106
168	9.1	9.1	14.21	sp|O14773|TPP1_HUMAN	Tripeptidyl-peptidase 1	HUMAN	5	0.761531	0.297855	1.99346	0.382015	1.51808	0.979353	0.925916	1.92946	0.507579	1.88962	0.900913	0.487932	1.52357	0.591318	1.3726	1.85554	0.0951388	2.26297	0.819957	4.19901	0.932779	0.641774	1.53652	0.607073	1.43323	1.12519	0.453593	1.54812	0.726812	1.74194	1.12909	0.235251	1.29811	0.8698	1.46569
169	8.92	8.92	8.47	sp|P13010|XRCC5_HUMAN	X-ray repair cross-complementing protein 5	HUMAN	4	1.6083	0.0111633	1.30898	1.22866	2.10523	0.904385	0.377374	1.36264	0.663702	1.23235	1	1	1.62055	0.617073	1.62055	1.12192	0.351127	1.39421	0.804697	1.56419	0.939155	0.76591	1.8458	0.508806	1.73349	0.847793	0.0949235	1.24348	0.681792	1.05421	0.857352	0.256797	1.41984	0.603838	1.2173
170	8.84	8.84	16.44	sp|Q8NBS9|TXND5_HUMAN	Thioredoxin domain-containing protein 5	HUMAN	5	1.2303	0.0559712	1.24248	0.990199	1.52862	1.21876	0.0746523	1.26408	0.964147	1.54061	1.05169	0.613607	1.33053	0.790431	1.39932	0.97661	0.842807	1.41707	0.689174	1.38393	0.97539	0.686403	1.19499	0.816234	1.16558	0.775298	0.09839	1.40709	0.550995	1.09091	1.42493	0.0183982	1.27202	1.12021	1.81254
171	8.82	8.82	5.354	sp|Q08211|DHX9_HUMAN	ATP-dependent RNA helicase A	HUMAN	4	1.16332	0.478476	2.12343	0.547846	2.47022	0.885133	0.505455	1.9203	0.460936	1.69972	1.20272	0.390808	2.07739	0.578957	2.49852	1.2496	0.260446	1.85346	0.674197	2.31609	1.00651	0.970266	1.94109	0.518525	1.95372	1.25183	0.342543	2.18854	0.571993	2.73969	0.915521	0.0388634	1.08019	0.847555	0.988938
172	8.82	8.82	30	sp|P07737|PROF1_HUMAN	Profilin-1	HUMAN	4	1.26525	0.182736	1.50038	0.843287	1.89835	0.995135	0.978926	1.61891	0.614694	1.61103	1.00919	0.892156	1.19231	0.846418	1.20327	0.841371	0.0545709	1.195	0.704079	1.00544	1.01816	0.893531	1.41964	0.717193	1.44542	0.947077	0.647822	1.35819	0.697311	1.28631	1.12823	0.156186	1.21177	0.931053	1.36715
173	8.79	8.79	35.76	sp|P60660|MYL6_HUMAN	Myosin light polypeptide 6	HUMAN	4	0.716553	0.0432198	1.3691	0.523376	0.981032	1.44149	0.0901131	1.60192	0.899851	2.30915	0.924565	0.769388	2.17687	0.424721	2.01266	2.15514	0.082534	2.58808	0.832717	5.57767	0.916111	0.758905	2.29199	0.399701	2.09972	0.878153	0.42292	1.56312	0.561795	1.37266	1.29088	0.360055	2.12502	0.607469	2.74315
174	8.74	8.74	28.66	sp|Q16836|HCDH_HUMAN	Hydroxyacyl-coenzyme A dehydrogenase, mitochondrial	HUMAN	6	0.553234	0.0125213	1.46384	0.377935	0.809843	0.607333	0.00151921	1.19653	0.507578	0.726694	0.617575	0.000216283	1.1104	0.556174	0.685754	1.3609	0.0206713	1.25939	1.0806	1.7139	0.519298	0.00316921	1.3323	0.389775	0.691863	1.55169	0.015226	1.34943	1.14989	2.0939	0.752436	0.455387	2.60208	0.289167	1.9579
175	8.71	23.44	28.53	sp|P00326|ADH1G_HUMAN	Alcohol dehydrogenase 1C	HUMAN	10	0.474098	0.0753901	2.5486	0.186023	1.20828	0.475547	0.175403	14.4401	0.0329324	6.86692	0.424927	0.127993	4.31353	0.0985103	1.83294	0.981513	0.959979	4.12701	0.237827	4.05071	0.32677	0.107094	5.5626	0.0587442	1.81769	2.55499	0.0604209	2.82896	0.903155	7.22795	0.523231	0.12101	2.91292	0.179624	1.52413
176	8.68	8.68	13.33	sp|P34913|HYES_HUMAN	Epoxide hydrolase 2	HUMAN	4	0.593652	0.0995501	2.02099	0.293743	1.19976	0.793747	0.29988	1.80027	0.440904	1.42896	0.712019	0.0427905	1.37556	0.517623	0.979421	1.16287	0.212344	1.35525	0.858052	1.57598	0.80994	0.122848	1.36985	0.591262	1.10949	1.76698	0.0179661	1.46729	1.20425	2.59267	0.771266	0.152794	1.54295	0.499863	1.19003
177	8.59	8.59	11.3	sp|Q07065|CKAP4_HUMAN	Cytoskeleton-associated protein 4	HUMAN	4	0.86824	0.753903	5.43638	0.159709	4.72008	1.08197	0.00150241	1.00236	1.07942	1.08453	1.37222	0.458644	4.46082	0.307615	6.12122	0.984049	0.974138	6.62712	0.148488	6.52141	1.21368	0.528114	3.00693	0.403628	3.64945	0.774041	0.655573	8.36637	0.0925182	6.47592	1.85993	0.215782	4.45441	0.417548	8.2849
178	8.52	8.52	10.58	sp|P49419|AL7A1_HUMAN	Alpha-aminoadipic semialdehyde dehydrogenase	HUMAN	4	0.781808	0.0204732	1.19005	0.656952	0.930393	0.723314	0.0432284	1.35707	0.532997	0.981586	0.720096	0.047786	1.38032	0.521688	0.993962	1.22821	0.0664692	1.26054	0.974349	1.54821	0.723662	0.0101892	1.19408	0.606039	0.864113	1.67298	0.0224002	1.45673	1.14845	2.43708	0.803262	0.0617569	1.27018	0.632401	1.02029
179	8.39	8.39	24.69	sp|P23396|RS3_HUMAN	40S ribosomal protein S3	HUMAN	4	1.25064	0.0303355	1.20135	1.04103	1.50246	1.07551	0.569406	1.43852	0.747648	1.54714	1.40306	0.0651469	1.45965	0.961228	2.04797	0.796815	0.246813	1.65483	0.481509	1.31859	1.18486	0.206468	1.39924	0.846791	1.6579	0.948442	0.606792	1.34175	0.706872	1.27257	0.951407	0.353954	1.15592	0.823074	1.09975
180	8.34	8.34	13.42	sp|P16662|UD2B7_HUMAN	UDP-glucuronosyltransferase 2B7	HUMAN	4	0.622246	0.435476	136.324	0.00456446	84.8272	0.620992	0.308103	24.0989	0.0257685	14.9652	0.524222	0.153747	7.54778	0.0694537	3.95671	1.30276	0.257648	4.21859	0.308813	5.4958	0.473293	0.0374501	1.75027	0.270412	0.82839	1.46114	0.259149	7.98402	0.183008	11.6658	0.640088	0.0988329	2.42831	0.263593	1.55433
181	8.34	8.34	16.91	sp|P21695|GPDA_HUMAN	Glycerol-3-phosphate dehydrogenase [NAD+], cytoplasmic	HUMAN	4	0.515598	0.0412951	1.84614	0.279284	0.951865	0.427278	0.00624068	1.48023	0.288656	0.632471	0.439015	0.0184171	1.74988	0.250883	0.768223	0.859448	0.218781	1.36454	0.629842	1.17276	0.437396	0.0243022	1.86509	0.234518	0.815781	1.95417	0.00182362	1.28788	1.51736	2.51673	0.604818	0.00483442	1.23636	0.489193	0.747773
182	8.31	8.31	2.431	sp|P02751|FINC_HUMAN	Fibronectin	HUMAN	3	0.683566	0.339969	3.73403	0.183064	2.55246	1.53375	0.221184	2.85233	0.537718	4.37475	1.13971	0.389523	1.51383	0.752866	1.72533	0.905378	0.570984	1.6466	0.549847	1.49079	1.48826	0.0214047	1.35096	1.10164	2.01058	0.71758	0.0514399	1.40078	0.512272	1.00517	1.33501	0.277128	2.00177	0.666917	2.67239
183	8.29	8.29	24.1	sp|P29966|MARCS_HUMAN	Myristoylated alanine-rich C-kinase substrate	HUMAN	5	1.23448	0.216344	1.66208	0.742734	2.0518	2.28548	0.00502335	1.28794	1.77453	2.94356	1.59793	0.0406299	1.52109	1.05052	2.43059	0.504789	0.00276143	1.16754	0.432353	0.589362	1.35399	0.0560214	1.38038	0.980882	1.86902	0.285902	0.00211684	1.28182	0.223043	0.366475	1.02936	0.564934	1.19984	0.85791	1.23506
184	8.17	8.17	6.694	sp|P48449|ERG7_HUMAN	Lanosterol synthase	HUMAN	4	0.456682	0.00633446	1.51454	0.301532	0.691662	0.663352	0.016998	1.33561	0.496667	0.885978	1.0554	0.549245	1.25751	0.839277	1.32717	1.4882	0.00520525	1.22064	1.2192	1.81655	0.906999	0.278293	1.24132	0.730671	1.12588	0.806966	0.056844	1.25166	0.644714	1.01005	1.08329	0.444099	1.29931	0.833744	1.40753
185	8.14	8.14	36.72	sp|P62987|RL40_HUMAN	Ubiquitin-60S ribosomal protein L40	HUMAN	4	0.995302	0.960486	1.28144	0.776709	1.27541	1.19226	0.0268203	1.15351	1.0336	1.37528	1.37106	0.0229306	1.27625	1.07429	1.7498	1.13038	0.244395	1.28338	0.880786	1.45071	1.44237	0.0186693	1.30436	1.10581	1.88137	0.812713	0.242781	1.52264	0.533751	1.23747	1.11997	0.130133	1.17996	0.94916	1.32153
185	0	8.12	30.13	sp|P62979|RS27A_HUMAN	Ubiquitin-40S ribosomal protein S27a	HUMAN	4
185	0	8.12	59.85	sp|P0CG48|UBC_HUMAN	Polyubiquitin-C	HUMAN	4
185	0	8.12	61.57	sp|P0CG47|UBB_HUMAN	Polyubiquitin-B	HUMAN	4
186	8.12	8.12	14.29	sp|P60842|IF4A1_HUMAN	Eukaryotic initiation factor 4A-I	HUMAN	4	1.43841	0.130366	1.7491	0.822372	2.51593	1.16848	0.235567	1.39778	0.835955	1.63329	1.12741	0.498773	1.64432	0.685637	1.85382	0.631728	0.0192712	1.37364	0.459894	0.867765	1.18509	0.170323	1.35098	0.877207	1.60102	0.753482	0.121383	1.52207	0.495039	1.14685	1.00571	0.970364	1.56702	0.641795	1.57597
186	0	8.08	14.25	sp|Q14240|IF4A2_HUMAN	Eukaryotic initiation factor 4A-II	HUMAN	4
187	8.12	8.12	21.54	sp|P00918|CAH2_HUMAN	Carbonic anhydrase 2	HUMAN	4	0.515225	0.0704278	2.1198	0.243054	1.09217	0.971569	0.779102	1.30587	0.743999	1.26875	0.817386	0.124945	1.33526	0.612154	1.09142	0.666634	0.00533989	1.22728	0.543181	0.818146	1.10492	0.32196	1.27798	0.86458	1.41207	1.61195	0.00111154	1.17146	1.37603	1.88833	0.774666	0.0528263	1.29732	0.59713	1.00499
188	8.1	8.1	8.842	sp|Q96KP4|CNDP2_HUMAN	Cytosolic non-specific dipeptidase	HUMAN	5	0.872174	0.0870956	1.18949	0.733232	1.03744	0.928623	0.599617	1.49596	0.620755	1.38918	0.863843	0.092438	1.21023	0.713781	1.04545	0.790677	0.08582	1.34448	0.588091	1.06305	0.963553	0.730524	1.36679	0.704978	1.31697	1.4735	0.228972	2.13503	0.690153	3.14596	1.10694	0.276905	1.2762	0.867365	1.41268
189	8.08	8.14	11.59	sp|P08670|VIME_HUMAN	Vimentin	HUMAN	4	0.467986	0.297659	6.83386	0.0684806	3.19815	1.17673	0.619627	2.55672	0.46025	3.00856	0.950524	0.879562	2.66338	0.356886	2.53161	0.811713	0.488089	2.32122	0.349692	1.88416	0.95511	0.906272	3.13319	0.304837	2.99254	0.318226	0.146047	6.46807	0.0491995	2.0583	3.0026	0.00489498	1.59352	1.88426	4.78471
190	8.07	8.07	6.257	sp|P06737|PYGL_HUMAN	Glycogen phosphorylase, liver form	HUMAN	4	0.656692	0.388801	5.24349	0.12524	3.44336	0.662924	0.0226891	1.31139	0.505511	0.869353	0.629166	0.0216241	1.34723	0.467006	0.847633	0.878838	0.0565207	1.14803	0.765518	1.00893	0.674997	0.0296497	1.34701	0.501106	0.909229	1.65023	0.0619233	1.75567	0.939942	2.89725	0.763846	0.0682675	1.37639	0.554961	1.05135
191	8.07	8.07	14.34	sp|P09622|DLDH_HUMAN	Dihydrolipoyl dehydrogenase, mitochondrial	HUMAN	4	0.609789	0.0231288	1.39019	0.438638	0.847722	0.680695	0.0331198	1.36198	0.499784	0.927092	0.875419	0.198537	1.35268	0.647176	1.18416	1.39918	0.0307617	1.29631	1.07936	1.81376	0.805747	0.00447713	1.06438	0.757008	0.857624	1.56677	0.0672309	1.69551	0.924072	2.65647	1.00837	0.925019	1.40119	0.719654	1.41292
192	8.06	8.06	6.061	sp|Q00839|HNRPU_HUMAN	Heterogeneous nuclear ribonucleoprotein U	HUMAN	4	1.68559	0.0120464	1.45163	1.16117	2.44685	1.42385	0.0460491	1.41265	1.00793	2.01141	1.49878	0.0268246	1.41176	1.06164	2.11591	1.08651	0.639607	1.48172	0.733274	1.6099	1.23267	0.229463	1.44884	0.850798	1.78595	0.845411	0.303878	1.42259	0.594277	1.20267	1.03498	0.84045	1.46407	0.706917	1.51529
193	8.03	8.03	38.24	sp|P84243|H33_HUMAN	Histone H3.3	HUMAN	3	1.27756	0.0172654	1.19708	1.06723	1.52933	2.23915	0.00363645	1.49627	1.49648	3.35037	1.72847	0.0178799	1.50027	1.15211	2.59317	0.766019	0.0727852	1.3531	0.566121	1.0365	1.42684	0.0906821	1.54786	0.921813	2.20855	0.692281	0.0097317	1.26226	0.548446	0.873837	1.14232	0.410248	1.46355	0.780509	1.67184
194	8.02	8.02	7.231	sp|P18206|VINC_HUMAN	Vinculin	HUMAN	4	1.33317	0.365446	2.90284	0.459266	3.86998	1.50747	0.300927	14.3928	0.104738	21.6968	1.19413	0.153708	1.74211	0.685448	2.08029	0.997226	0.968067	2.01981	0.493722	2.01421	1.24487	0.00370256	1.01632	1.22488	1.26518	0.87674	0.463983	1.87832	0.466768	1.6468	1.41704	0.000797835	1.0433	1.35822	1.4784
195	8.02	8.02	10.77	sp|Q00325|MPCP_HUMAN	Phosphate carrier protein, mitochondrial	HUMAN	4	0.847503	0.518504	2.50027	0.338964	2.11899	0.724874	0.0615319	1.43374	0.505583	1.03928	0.834077	0.249765	1.62661	0.51277	1.35672	1.69038	0.00797335	1.22497	1.37993	2.07068	0.761109	0.0193748	1.18048	0.644745	0.898474	0.896442	0.255498	1.34754	0.665244	1.20799	1.02961	0.671779	1.2911	0.797463	1.32933
196	8.01	8.01	9.281	sp|Q15436|SC23A_HUMAN	Protein transport protein Sec23A	HUMAN	4	1.03054	0.894928	2.37806	0.433354	2.45068	0.941156	0.806691	2.55123	0.368902	2.40111	0.981274	0.84886	1.45671	0.673625	1.42943	0.92805	0.775374	2.6794	0.346364	2.48662	0.909787	0.61632	1.99848	0.45524	1.81819	1.14888	0.540046	2.25964	0.508433	2.59605	0.888171	0.49652	1.85747	0.478162	1.64975
197	8.01	8.01	11.88	sp|P29401|TKT_HUMAN	Transketolase	HUMAN	7	1.42535	0.181654	2.1326	0.668362	3.03969	1.5326	0.062578	1.62019	0.945938	2.4831	1.03089	0.841989	1.78328	0.578088	1.83836	0.534664	0.00700118	1.25436	0.426246	0.670659	1.23313	0.107341	1.37981	0.893692	1.70149	0.699118	0.115879	1.77816	0.393169	1.24314	1.13843	0.458088	1.84371	0.617465	2.09893
198	8	8.08	19.78	sp|P04075|ALDOA_HUMAN	Fructose-bisphosphate aldolase A	HUMAN	4	2.09083	0.0755212	2.4064	0.868862	5.03137	0.946014	0.465453	1.30601	0.724355	1.2355	0.869629	0.316937	1.44922	0.600066	1.26029	0.749685	0.430324	3.54193	0.21166	2.65533	0.947627	0.725818	1.55962	0.607601	1.47794	0.800873	0.503733	3.26074	0.245611	2.61144	0.982439	0.868783	1.36833	0.717986	1.3443
199	8	8	9.416	sp|P40227|TCPZ_HUMAN	T-complex protein 1 subunit zeta	HUMAN	3	1.54744	0.0926748	1.8507	0.836139	2.86384	1.24499	0.441048	2.68882	0.463025	3.34756	1.17365	0.174011	1.39442	0.841678	1.63655	1.11477	0.511171	1.80391	0.617973	2.01094	1.3151	0.249367	2.08256	0.631484	2.73877	0.912077	0.600142	1.65088	0.552478	1.50573	1.45281	0.141976	1.97439	0.735824	2.86841
200	8	8	4.632	sp|P53396|ACLY_HUMAN	ATP-citrate synthase	HUMAN	4	1.08062	0.750766	2.50093	0.432087	2.70255	1.03117	0.768334	1.48008	0.696694	1.52621	1.25797	0.102454	1.40923	0.892668	1.77277	0.78325	0.35683	2.42293	0.323265	1.89776	1.3769	0.0883285	1.55058	0.887987	2.135	0.730548	0.37028	3.24928	0.224834	2.37376	0.918401	0.574223	1.73395	0.529658	1.59246
201	8	8	17.69	sp|P16152|CBR1_HUMAN	Carbonyl reductase [NADPH] 1	HUMAN	4	0.599555	0.269173	18.6285	0.0321849	11.1688	0.944384	0.908295	150.263	0.00628487	141.906	0.660811	0.39259	41.7476	0.0158287	27.5872	0.938473	0.657542	3.86653	0.242717	3.62863	0.634017	0.134979	3.47755	0.182317	2.20482	1.24629	0.385445	6.93353	0.179749	8.6412	0.91804	0.611394	4.72663	0.194227	4.33923
202	8	8	19.44	sp|P09525|ANXA4_HUMAN	Annexin A4	HUMAN	4	1.37511	0.00847374	1.17776	1.16756	1.61955	0.711692	0.135269	1.70398	0.417664	1.21271	0.83963	0.106294	1.27538	0.658335	1.07085	0.539433	0.00491621	1.29949	0.415113	0.700987	0.899115	0.588841	1.75216	0.513145	1.5754	1.29529	0.018241	1.19153	1.08708	1.54338	1.17178	0.108132	1.24909	0.938105	1.46366
203	8	8	23.98	sp|P19105|ML12A_HUMAN	Myosin regulatory light chain 12A	HUMAN	4	0.591019	0.010167	1.25852	0.469614	0.74381	1.50776	0.0546468	1.53866	0.979917	2.31993	0.893274	0.336769	1.4733	0.606307	1.31606	1.83093	0.0261973	1.53684	1.19136	2.81384	0.898508	0.37458	1.50119	0.598531	1.34883	0.799873	0.0553537	1.26615	0.631738	1.01276	1.0894	0.545265	1.66574	0.654003	1.81466
203	0	8	23.84	sp|O14950|ML12B_HUMAN	Myosin regulatory light chain 12B	HUMAN	4
204	8	8	10.88	sp|P04004|VTNC_HUMAN	Vitronectin	HUMAN	4	0.243461	0.00901116	2.09946	0.115963	0.511136	0.361921	0.0148852	1.89447	0.19104	0.68565	0.30813	0.0104255	1.91734	0.160707	0.590789	1.46542	0.0112605	1.2426	1.17931	1.82093	0.402906	0.0117393	1.68958	0.238465	0.680744	0.389387	0.00033396	1.17412	0.331642	0.457187	1.95925	0.0062088	1.36295	1.4375	2.67037
205	8	8	19.14	sp|P50454|SERPH_HUMAN	Serpin H1	HUMAN	4	1.21335	0.228186	1.50307	0.807249	1.82376	1.17859	0.163158	1.32881	0.886955	1.56612	1.5693	0.0254172	1.41267	1.11088	2.21691	0.720686	0.229849	2.00057	0.360241	1.44178	1.55818	0.045199	1.53056	1.01805	2.38489	0.536114	0.102909	2.34985	0.228148	1.25979	1.58068	0.0204295	1.38181	1.14392	2.18421
206	7.98	7.98	7.527	sp|Q13724|MOGS_HUMAN	Mannosyl-oligosaccharide glucosidase	HUMAN	4	1.65633	0.0667839	1.80607	0.91709	2.99144	0.841314	0.451644	2.22947	0.37736	1.87569	1.10828	0.37076	1.47161	0.753102	1.63095	1.38775	0.107931	1.6571	0.837454	2.29965	1.08909	0.304571	1.30776	0.832789	1.42426	1.14174	0.13737	1.26681	0.901274	1.44636	1.59727	0.00817892	1.20125	1.32967	1.91873
207	7.96	7.96	23.85	sp|P09488|GSTM1_HUMAN	Glutathione S-transferase Mu 1	HUMAN	5	0.465023	0.029967	1.9047	0.244145	0.885729	0.461676	0.0571725	2.2493	0.205253	1.03845	0.374332	0.00574778	1.65948	0.225572	0.621195	1.07016	0.389957	1.21582	0.8802	1.30112	0.358664	0.00233849	1.51242	0.237145	0.542452	2.07714	0.000428762	1.20835	1.71899	2.5099	0.524271	0.00614593	1.40373	0.373485	0.735936
208	7.78	7.78	35.82	sp|P00167|CYB5_HUMAN	Cytochrome b5	HUMAN	4	0.650642	0.0289002	1.41344	0.460324	0.919644	0.784104	0.0359371	1.23747	0.633635	0.970303	0.698272	0.00274783	1.13283	0.616399	0.79102	1.52585	0.0140582	1.29717	1.17629	1.9793	0.660348	0.0119169	1.27217	0.519072	0.840076	1.72954	0.00172874	1.17633	1.47028	2.03451	0.871854	0.0558768	1.15436	0.755267	1.00644
209	7.77	7.77	22.18	sp|Q9BPW8|NIPS1_HUMAN	Protein NipSnap homolog 1	HUMAN	4	0.627517	0.057951	1.63416	0.383999	1.02546	0.694797	0.000929266	1.12207	0.619212	0.779609	1.07547	0.0552167	1.07827	0.997402	1.15965	1.24294	0.0156035	1.16118	1.07041	1.44327	0.905739	0.0739745	1.12108	0.807919	1.0154	1.19251	0.00587782	1.09562	1.08843	1.30653	0.921583	0.353011	1.24101	0.742609	1.14369
210	7.7	7.7	9.634	sp|P28838|AMPL_HUMAN	Cytosol aminopeptidase	HUMAN	4	1.09893	0.385186	1.34446	0.817379	1.47747	0.973753	0.866527	1.58834	0.613065	1.54665	0.656253	0.12815	1.90071	0.345268	1.24734	0.803978	0.131151	1.40014	0.574214	1.12568	0.66478	0.171256	2.06577	0.321807	1.37328	1.354	0.0364622	1.30606	1.03671	1.7684	0.735683	0.0159089	1.21862	0.603704	0.896514
211	7.68	7.68	9.363	sp|P22310|UD14_HUMAN	UDP-glucuronosyltransferase 1-4	HUMAN	3	0.369561	0.00610125	1.12887	0.327371	0.417188	0.348454	0.0142056	1.34845	0.258411	0.469872	0.302411	0.0777831	6.46212	0.0467976	1.95422	1.57436	0.0647083	1.80068	0.874314	2.83492	0.291324	0.0489263	3.34247	0.0871582	0.973742	2.08012	0.177929	14.453	0.143923	30.064	0.343187	0.114128	11.7345	0.0292461	4.02712
212	7.64	7.64	16.55	sp|P00558|PGK1_HUMAN	Phosphoglycerate kinase 1	HUMAN	4	1.59736	0.00960646	1.22014	1.30916	1.949	0.86456	0.250127	1.47798	0.584961	1.2778	1.05902	0.802332	2.37562	0.445785	2.51583	0.82776	0.313605	1.83929	0.450043	1.52249	1.1293	0.591409	2.28526	0.494168	2.58074	1.03474	0.211992	1.08457	0.954055	1.12225	1.39848	0.191506	2.10181	0.665368	2.93932
213	7.61	7.61	26.55	sp|Q9Y2Q3|GSTK1_HUMAN	Glutathione S-transferase kappa 1	HUMAN	4	0.505394	0.155124	3.72374	0.135722	1.88196	0.633273	0.229972	3.16369	0.200169	2.00348	0.922693	0.432093	1.42592	0.647087	1.31568	1.86453	0.029178	1.59717	1.1674	2.97797	0.697419	0.279469	2.87265	0.242779	2.00344	1.15093	0.0904636	1.21585	0.946601	1.39936	0.752522	0.168655	1.78306	0.422039	1.34179
214	7.56	7.56	17.34	sp|P11310|ACADM_HUMAN	Medium-chain specific acyl-CoA dehydrogenase, mitochondrial	HUMAN	5	0.787626	0.356511	1.88967	0.416806	1.48835	0.756887	0.136964	1.51666	0.499048	1.14794	0.931274	0.663388	1.52394	0.611096	1.41921	1.59583	0.0603934	1.64885	0.967842	2.63129	0.81331	0.33891	1.69667	0.479358	1.37992	1.59851	0.0169818	1.39184	1.14849	2.22487	1.00486	0.983251	1.82652	0.550151	1.83539
215	7.53	7.53	12.62	sp|P50991|TCPD_HUMAN	T-complex protein 1 subunit delta	HUMAN	5	1.71602	0.039328	1.52868	1.12255	2.62325	1.17941	0.30823	3.01219	0.391545	3.5526	1.16938	0.340462	3.24708	0.360134	3.79707	0.812563	0.11908	1.64731	0.493268	1.33854	1.17473	0.561356	11.9914	0.0979647	14.0867	0.751	0.265916	5.0267	0.149402	3.77505	1.08993	0.742979	12.952	0.0841517	14.1167
216	7.52	7.52	27.56	sp|P18669|PGAM1_HUMAN	Phosphoglycerate mutase 1	HUMAN	5	1.27967	0.258164	3.83899	0.333336	4.91265	1.06926	0.653603	4.08102	0.262009	4.36368	0.958112	0.625083	2.25677	0.42455	2.16224	0.883364	0.5799	7.62029	0.115923	6.73149	0.896077	0.486238	3.80079	0.235761	3.4058	1.03036	0.715008	2.20671	0.466923	2.27372	0.863886	0.434259	4.52641	0.190855	3.9103
217	7.42	7.42	9.954	sp|P23526|SAHH_HUMAN	Adenosylhomocysteinase	HUMAN	4	1.36968	0.137406	1.75305	0.781312	2.40113	0.945081	0.490591	1.33686	0.706938	1.26345	0.961856	0.725228	1.51297	0.635741	1.45526	0.589942	0.0283596	1.47813	0.399114	0.872009	1.14877	0.248542	1.44847	0.79309	1.66396	0.975117	0.785634	1.41814	0.687605	1.38285	0.872772	0.0427524	1.13329	0.770125	0.9891
218	7.36	7.36	13.69	sp|P78417|GSTO1_HUMAN	Glutathione S-transferase omega-1	HUMAN	3	0.800943	0.0620812	1.26919	0.631066	1.01655	0.79933	0.010337	1.1549	0.692122	0.923145	0.679597	0.00244807	1.19287	0.569718	0.810669	0.716879	0.0216678	1.29687	0.552774	0.929701	0.739221	0.0159688	1.24276	0.594821	0.918675	1.37335	3.74979e-05	1.06146	1.29384	1.45776	0.79276	0.0828816	1.31792	0.601525	1.04479
219	7.33	7.33	4.392	sp|P08123|CO1A2_HUMAN	Collagen alpha-2(I) chain	HUMAN	3	0.445452					3.08347					1.5262					0.539568					0.844697					0.425797					1.62625
220	7.25	7.25	21.14	sp|P05388|RLA0_HUMAN	60S acidic ribosomal protein P0	HUMAN	4	1.33378					1.16483					1.07572					1.34918					1.18833					1.04536					1.00768
221	7.23	7.23	13.32	sp|P17174|AATC_HUMAN	Aspartate aminotransferase, cytoplasmic	HUMAN	3	0.816596	0.501788	2.92379	0.279294	2.38756	0.707372	0.096092	1.64617	0.429707	1.16446	0.6583	0.145277	2.16534	0.304017	1.42545	1.04917	0.915513	5.59742	0.187437	5.87262	0.77161	0.400598	2.86766	0.269073	2.21272	1.242	0.0962429	1.36659	0.908832	1.69729	0.926986	0.696321	2.06218	0.449518	1.91161
222	7.19	7.19	17.35	sp|P49755|TMEDA_HUMAN	Transmembrane emp24 domain-containing protein 10	HUMAN	3	1.11384	0.722243	2.19143	0.508272	2.4409	0.883549	0.356261	1.39076	0.635298	1.22881	1.01228	0.921355	1.3804	0.733321	1.39736	1.1135	0.275471	1.26676	0.879017	1.41054	1.03989	0.74445	1.36459	0.762057	1.41903	1.11156	0.184636	1.20127	0.925314	1.33528	1.37238	0.0211381	1.26942	1.08111	1.74213
223	7.15	7.15	15.44	sp|P26599|PTBP1_HUMAN	Polypyrimidine tract-binding protein 1	HUMAN	4	1.58293	0.17719	2.62535	0.602941	4.15574	1.12122	0.732073	3.49682	0.320639	3.9207	1.21067	0.15707	1.44958	0.835188	1.75496	0.931998	0.372499	1.30458	0.714405	1.21587	1.26392	0.250763	1.87752	0.673184	2.37303	0.813697	0.121687	1.40699	0.578323	1.14487	0.864839	0.30911	1.58779	0.544681	1.37318
224	7.05	7.05	14.86	sp|P62753|RS6_HUMAN	40S ribosomal protein S6	HUMAN	3	1.45714	0.0706935	1.54571	0.942697	2.25232	1.39472	0.258238	2.13967	0.651839	2.98424	1.40893	0.0507257	1.41173	0.99802	1.98904	0.809064	0.0858727	1.30619	0.61941	1.05679	1.23691	0.191465	1.49572	0.82697	1.85008	0.814406	0.0295848	1.18149	0.689305	0.962212	0.868155	0.573081	2.04103	0.425352	1.77193
225	7	7	16.13	sp|P18124|RL7_HUMAN	60S ribosomal protein L7	HUMAN	3	1.34702	0.0283056	1.28507	1.04821	1.73101	1.21343	0.085076	1.26133	0.962021	1.53054	1.36014	0.00488361	1.1791	1.15354	1.60374	0.869542	0.0524389	1.15255	0.754452	1.00219	1.33276	0.00746072	1.18571	1.12401	1.58027	0.809905	0.0747666	1.27313	0.636151	1.03112	1.05569	0.548608	1.24198	0.85	1.31114
226	7	7	23.29	sp|Q86YB7|ECHD2_HUMAN	Enoyl-CoA hydratase domain-containing protein 2, mitochondrial	HUMAN	4	0.409294	0.253244	117.854	0.0034729	48.2368	0.678375	0.119134	2.5437	0.266688	1.72558	0.789807	0.735543	895.562	0.000881913	707.321	1.61587	0.234879	10.5649	0.152947	17.0715	0.487068	0.0410574	1.80451	0.269917	0.878918	1.97291	0.126853	5.71746	0.345068	11.2801	0.69191	0.0490814	1.43548	0.482006	0.993224
227	6.96	6.96	1.421	sp|Q14204|DYHC1_HUMAN	Cytoplasmic dynein 1 heavy chain 1	HUMAN	3	1.57446	0.0736388	1.75335	0.897975	2.76057	0.919507	0.584944	1.75013	0.525394	1.60926	0.918021	0.467624	1.51259	0.60692	1.38859	1.00798	0.967961	2.12685	0.473932	2.14382	0.992748	0.927399	1.3556	0.732329	1.34577	0.756194	0.302809	2.39724	0.315444	1.81278	1.10881	0.136599	1.20159	0.92279	1.33233
228	6.96	6.96	30.52	sp|P63241|IF5A1_HUMAN	Eukaryotic translation initiation factor 5A-1	HUMAN	4	1.32656	0.119294	1.58794	0.835398	2.10651	1.60968	0.114937	2.14203	0.751474	3.44798	0.939978	0.701091	1.82444	0.515214	1.71494	0.622894	0.0923623	1.94666	0.319981	1.21256	0.991119	0.956108	1.85486	0.534336	1.83839	1.07491	0.77264	2.56356	0.419304	2.75559	0.955075	0.630009	1.42074	0.67224	1.35691
228	0	4.96	15.58	sp|Q6IS14|IF5AL_HUMAN	Eukaryotic translation initiation factor 5A-1-like	HUMAN	2
229	6.92	6.92	46	sp|P20674|COX5A_HUMAN	Cytochrome c oxidase subunit 5A, mitochondrial	HUMAN	4	0.864805	0.18618	1.31076	0.659772	1.13355	1.17929	0.0231169	1.12974	1.04386	1.33229	1.06296	0.52194	1.30826	0.812495	1.39062	1.31566	0.0335556	1.26362	1.04118	1.6625	0.91123	0.547746	1.54941	0.588114	1.41187	1.19531	0.0610266	1.21383	0.984738	1.4509	1.17628	0.071275	1.20741	0.97422	1.42026
230	6.91	6.91	35.54	sp|P23528|COF1_HUMAN	Cofilin-1	HUMAN	4	1.29416	0.326331	2.01581	0.642008	2.60879	1.59156	0.0560505	1.62757	0.977878	2.59037	0.938137	0.640633	1.48107	0.633419	1.38945	0.7478	0.146326	1.60692	0.465362	1.20166	0.983232	0.892302	1.44127	0.682198	1.4171	0.772614	0.0852194	1.3828	0.558733	1.06837	1.28691	0.0382445	1.25415	1.02612	1.61399
231	6.9	8.9	9.943	sp|Q12931|TRAP1_HUMAN	Heat shock protein 75 kDa, mitochondrial	HUMAN	5	1.21934	0.0620404	1.24989	0.975552	1.52404	1.02811	0.644291	1.24811	0.823732	1.2832	1.43792	0.0220947	1.26648	1.13537	1.8211	1.05921	0.651564	1.60134	0.661453	1.69616	1.20491	0.119479	1.35706	0.887881	1.63514	0.985721	0.908412	1.60928	0.612522	1.5863	1.0343	0.801588	1.6602	0.622999	1.71715
232	6.88	6.88	22.59	sp|P54819|KAD2_HUMAN	Adenylate kinase 2, mitochondrial	HUMAN	4	1.10185	0.714235	2.69018	0.409581	2.96417	0.673244	0.190682	2.39574	0.281017	1.61292	0.929863	0.770888	2.56005	0.36322	2.3805	1.59842	0.118703	2.14945	0.743642	3.43574	0.836388	0.565915	3.09004	0.270672	2.58447	1.55249	0.0808655	1.77468	0.874798	2.75518	0.965262	0.907629	3.18877	0.302706	3.078
233	6.86	6.86	12.8	sp|P31937|3HIDH_HUMAN	3-hydroxyisobutyrate dehydrogenase, mitochondrial	HUMAN	3	0.844059	0.464901	2.25776	0.373847	1.90569	0.644536	0.468335	8.40604	0.0766754	5.41799	0.844189	0.732803	6.41512	0.131594	5.41558	1.93291	0.213539	4.82964	0.400218	9.33527	0.655321	0.392315	5.36861	0.122065	3.51816	1.97403	0.180738	4.25595	0.463828	8.40135	0.810597	0.664487	6.01294	0.134809	4.87407
234	6.64	6.64	5.492	sp|P26641|EF1G_HUMAN	Elongation factor 1-gamma	HUMAN	3	1.4348	0.0431456	1.40502	1.0212	2.01592	1.23244	0.0326965	1.19299	1.03307	1.4703	1.08145	0.568166	1.47672	0.732334	1.597	0.957015	0.757083	1.5108	0.633447	1.44586	1.32695	0.133909	1.55429	0.853739	2.06246	0.737502	0.270045	2.05047	0.359675	1.51223	1.12248	0.641936	2.04113	0.549929	2.29112
235	6.61	6.61	21.9	sp|P09211|GSTP1_HUMAN	Glutathione S-transferase P	HUMAN	4	0.386854	0.0275543	2.11867	0.182593	0.819619	1.33263	0.105296	1.48858	0.895236	1.98372	1.19216	0.0213944	1.13462	1.05071	1.35265	0.435384	0.0542755	2.36312	0.184241	1.02886	1.55473	0.0124286	1.29679	1.1989	2.01615	0.462545	0.0584433	2.27588	0.203238	1.0527	1.16056	0.115215	1.24037	0.935659	1.43953
236	6.57	6.57	28.68	sp|P10606|COX5B_HUMAN	Cytochrome c oxidase subunit 5B, mitochondrial	HUMAN	3	0.600226	0.202594	8.47073	0.0708588	5.08435	1.19982	0.498933	10.0437	0.11946	12.0507	0.944066	0.793055	8.75828	0.107791	8.2684	1.21756	0.123431	1.63413	0.745082	1.98966	0.828619	0.157311	1.82679	0.453593	1.51371	1.12912	0.538735	5.71582	0.197544	6.45386	1.07744	0.690431	6.00699	0.179365	6.47219
237	6.56	6.56	16	sp|P08574|CY1_HUMAN	Cytochrome c1, heme protein, mitochondrial	HUMAN	3	0.861865	0.72272	57.9114	0.0148825	49.9118	0.617228	0.420866	117.796	0.00523979	72.7071	0.779896	0.607054	85.6578	0.00910479	66.8042	1.35305	0.139879	2.35838	0.57372	3.191	0.660791	0.41115	52.85	0.0125031	34.9228	1.10245	0.330856	2.03216	0.542503	2.24036	0.744231	0.570604	109.304	0.00680884	81.3471
238	6.44	6.44	21.5	sp|P30044|PRDX5_HUMAN	Peroxiredoxin-5, mitochondrial	HUMAN	3	0.908633	0.528267	1.53523	0.591855	1.39496	1.01179	0.904787	1.33217	0.759502	1.34787	1.12868	0.302606	1.36372	0.827646	1.5392	1.19439	0.210354	1.42733	0.836803	1.70479	1.17501	0.207405	1.3775	0.853001	1.61858	1.42505	0.046993	1.41244	1.00893	2.01278	1.1965	0.132819	1.32118	0.905631	1.58079
239	6.38	6.38	8.835	sp|P31513|FMO3_HUMAN	Dimethylaniline monooxygenase [N-oxide-forming] 3	HUMAN	4	0.695982	0.372281	3.92571	0.177288	2.73222	0.698014	0.00580479	1.12567	0.620086	0.785735	0.718197	0.425925	4.20602	0.170755	3.02075	1.11035	0.24204	1.31533	0.844158	1.46047	0.712483	0.37647	3.64474	0.195483	2.59681	1.71133	0.267698	3.52299	0.48576	6.02899	0.813581	0.428029	2.46021	0.330696	2.00158
240	6.34	6.35	1.238	sp|Q15149|PLEC_HUMAN	Plectin	HUMAN	3	0.908727					0.616579					0.664071					1.80079					0.768649					1.1136	0.12621	1.31606	0.846161	1.46557	1.19315
241	6.32	6.32	6.078	sp|P23378|GCSP_HUMAN	Glycine dehydrogenase [decarboxylating], mitochondrial	HUMAN	4	0.62518	0.19384	2.85476	0.218996	1.78474	0.634889	0.241532	3.27967	0.193583	2.08223	0.72054	0.142063	1.81699	0.396557	1.30921	2.21861	0.0527566	2.27145	0.976735	5.03946	0.594863	0.0241501	1.42444	0.417612	0.847347	1.36437	0.0130281	1.16661	1.16951	1.59169	0.654121	0.273257	3.38961	0.192978	2.21722
242	6.32	6.32	7.418	sp|P37837|TALDO_HUMAN	Transaldolase	HUMAN	3	1.76388	0.0850357	2.03868	0.865206	3.59599	1.02437	0.892529	1.68482	0.608002	1.72589	0.914561	0.513747	1.46936	0.622422	1.34382	0.937201	0.617616	1.45046	0.646142	1.35937	0.934106	0.250174	1.16479	0.801954	1.08803	1.26064	0.0902618	1.34808	0.935135	1.69944	1.0385	0.829842	1.67042	0.6217	1.73473
243	6.27	6.27	11.09	sp|P04844|RPN2_HUMAN	Dolichyl-diphosphooligosaccharide--protein glycosyltransferase subunit 2	HUMAN	3	0.863791	0.203463	1.40237	0.615952	1.21135	0.714252	0.0624994	1.52368	0.468768	1.08829	1.03665	0.635387	1.32276	0.783706	1.37124	1.09494	0.154447	1.19036	0.919842	1.30338	0.904972	0.619288	2.09158	0.432673	1.89282	0.948524	0.613346	1.46746	0.646369	1.39192	1.48598	0.155618	2.14819	0.691736	3.19217
244	6.24	6.24	22.22	sp|Q99714|HCD2_HUMAN	3-hydroxyacyl-CoA dehydrogenase type-2	HUMAN	4	0.583118	0.121196	3.74591	0.155668	2.18431	0.691599	0.325611	13.8712	0.0498587	9.5933	0.876459	0.266733	2.10893	0.415594	1.84839	1.34869	0.0884166	1.70114	0.792819	2.29431	0.777549	0.0928158	1.59908	0.486248	1.24336	1.27665	0.0367674	1.23032	1.03765	1.57069	0.891359	0.369648	2.6084	0.341726	2.32502
245	6.23	6.23	3.582	sp|Q09666|AHNK_HUMAN	Neuroblast differentiation-associated protein AHNAK	HUMAN	3	0.876367	0.00752449	1.05079	0.834011	0.920875	1.29973	0.0454565	1.28285	1.01316	1.66736	0.77379	0.151913	1.62826	0.475225	1.25993	1.8618	0.0095224	1.30065	1.43143	2.42155	0.907502	0.353785	1.41732	0.640296	1.28622	0.669328	0.0429604	1.44789	0.462279	0.969112	1.14947	0.147469	1.29675	0.886427	1.49057
246	6.2	6.2	2.191	sp|P02549|SPTA1_HUMAN	Spectrin alpha chain, erythrocyte	HUMAN	3	1.11126	0.838724	177.248	0.00626954	196.969	2.15632	0.434301	2781.65	0.000775195	5998.14	1.21953	0.810795	3765.48	0.000323872	4592.14	0.981425	0.962417	56.2977	0.0174328	55.252	1.64293	0.561888	2146.49	0.000765401	3526.52	0.913944	0.90324	1745.04	0.00052374	1594.87	1.58214	0.540909	758.273	0.0020865	1199.7
247	6.2	6.2	7.509	sp|P20700|LMNB1_HUMAN	Lamin-B1	HUMAN	3	1.33684	0.0224919	1.23683	1.08086	1.65345	1.08632	0.614064	1.59961	0.679117	1.73769	1.44474	0.0160288	1.26825	1.13916	1.8323	1.23007	0.431215	2.06757	0.594938	2.54326	1.20731	0.0556528	1.2176	0.991551	1.47003	0.530694	0.00410665	1.28742	0.412214	0.683229	1.1348	0.128883	1.21333	0.935282	1.37688
248	6.19	6.19	14.92	sp|P08865|RSSA_HUMAN	40S ribosomal protein SA	HUMAN	4	1.39506	0.0109318	1.20592	1.15684	1.68233	1.01046	0.874785	1.21295	0.833055	1.22564	1.36911	0.0343303	1.31041	1.0448	1.7941	0.814193	0.276673	1.6375	0.497218	1.33324	1.17866	0.256555	1.45375	0.810772	1.71347	0.755688	0.106091	1.47621	0.511912	1.11555	0.936753	0.410709	1.24365	0.753227	1.165
249	6.18	6.18	11.81	sp|Q02878|RL6_HUMAN	60S ribosomal protein L6	HUMAN	3	1.49686	0.00306041	1.15644	1.29437	1.73103	1.13382	0.05792	1.14277	0.99217	1.29569	1.4094	0.00027931	1.05655	1.33397	1.4891	0.784907	0.0318263	1.22429	0.641111	0.960956	1.33449	0.00717378	1.14999	1.16043	1.53465	0.812971	0.0179066	1.14945	0.707267	0.934473	0.868739	0.321726	1.45967	0.595163	1.26807
250	6.16	6.16	6.731	sp|P78329|CP4F2_HUMAN	Leukotriene-B(4) omega-hydroxylase 1	HUMAN	3	0.648066	0.137248	1.98337	0.326749	1.28536	0.648572	0.045267	1.51555	0.427946	0.98294	0.665621	0.0303824	1.39663	0.476591	0.929624	1.55186	0.0676918	1.64691	0.942289	2.55577	0.805279	0.366935	1.91576	0.420344	1.54272	1.88343	0.00301109	1.25465	1.50117	2.36304	0.806759	0.292998	1.71109	0.471489	1.38044
250	0	6.15	6.679	sp|Q9HBI6|CP4FB_HUMAN	Cytochrome P450 4F11	HUMAN	3
250	0	4.16	4.808	sp|Q08477|CP4F3_HUMAN	Leukotriene-B(4) omega-hydroxylase 2	HUMAN	2
251	6.11	6.11	12.42	sp|P52209|6PGD_HUMAN	6-phosphogluconate dehydrogenase, decarboxylating	HUMAN	4	1.23966	0.377775	2.27601	0.544664	2.82149	1.19697	0.225927	1.56429	0.765187	1.87242	0.986569	0.919242	1.66166	0.593724	1.63934	0.598495	0.00877945	1.23164	0.485934	0.737129	1.15543	0.194414	1.38168	0.83625	1.59644	0.889344	0.00148933	1.01969	0.872174	0.906853	1.0846	0.669754	2.02641	0.535234	2.19785
252	6.1	6.1	6.204	sp|P50990|TCPQ_HUMAN	T-complex protein 1 subunit theta	HUMAN	3	1.58782	0.0667895	1.71891	0.923735	2.72932	1.15721	0.170686	1.34898	0.857841	1.56107	1.09909	0.141338	1.18721	0.925778	1.30486	0.781763	0.0893363	1.40475	0.556514	1.09818	1.23205	0.0501725	1.23254	0.999595	1.51855	0.692723	0.0438362	1.40791	0.492024	0.975289	1.08531	0.03959	1.07493	1.00966	1.16664
253	6.1	6.1	14.14	sp|P46777|RL5_HUMAN	60S ribosomal protein L5	HUMAN	3	1.13146	0.400713	1.65204	0.684888	1.86923	1.21495	0.393774	2.17531	0.558516	2.64289	1.28095	0.0652628	1.33161	0.961951	1.70573	0.753112	0.102957	1.52965	0.492344	1.152	1.27056	0.0493459	1.26843	1.00168	1.61162	0.747243	0.0722373	1.42844	0.523117	1.06739	1.08231	0.612202	1.7719	0.610821	1.91774
254	6.09	6.09	10.25	sp|P05089|ARGI1_HUMAN	Arginase-1	HUMAN	2	0.367095	0.197985	9.68794	0.037892	3.5564	0.530513	0.158294	3.44622	0.15394	1.82827	0.413148	0.0702391	2.90087	0.142422	1.19849	0.964986	0.796431	1.68467	0.572805	1.62568	0.481419	0.106348	3.05549	0.157559	1.47097	1.75109	0.0688061	1.94895	0.898479	3.41277	0.636141	0.0429951	1.51765	0.419161	0.965441
255	6.08	6.09	12.14	sp|P22695|QCR2_HUMAN	Cytochrome b-c1 complex subunit 2, mitochondrial	HUMAN	3	0.975767	0.913645	9.81369	0.0994292	9.57587	0.887191	0.749686	39.1158	0.0226811	34.7032	0.917142	0.591188	4.34664	0.211	3.98648	1.24534	0.290291	3.92476	0.317303	4.88765	0.884151	0.766292	58.4638	0.015123	51.6908	1.23337	0.0660692	1.31994	0.934416	1.62798	0.842804	0.396531	4.76242	0.17697	4.01378
256	6.08	6.08	23.47	sp|P48047|ATPO_HUMAN	ATP synthase subunit O, mitochondrial	HUMAN	3	0.719152	0.173597	3.22665	0.222879	2.32045	0.623322	0.0350666	1.39259	0.4476	0.868029	1.04715	0.564644	2.05082	0.510602	2.14752	1.46736	0.168158	3.73504	0.392862	5.48064	0.843208	0.000480858	1.00164	0.841829	0.84459	1.49324	0.0910958	2.08339	0.716736	3.111	0.976749	0.0133296	1.00628	0.970654	0.982882
257	6.07	6.07	4.861	sp|P27816|MAP4_HUMAN	Microtubule-associated protein 4	HUMAN	3	1.78926	0.1625	6.88273	0.259964	12.315	1.49803	0.37201	29.8564	0.0501743	44.7258	0.674409	0.027762	1.24409	0.54209	0.839025	1.23606	0.507344	15.7312	0.0785737	19.4448	0.909694	0.700744	10.6658	0.0852911	9.70258	0.508535	0.056267	2.14124	0.237495	1.0889	0.832949	0.498255	10.0719	0.0827006	8.38934
258	6.07	6.07	8.909	sp|P10909|CLUS_HUMAN	Clusterin	HUMAN	3	0.276542	0.152832	11.6223	0.023794	3.21405	0.231163	0.0576598	4.86769	0.0474893	1.12523	0.223599	0.0735097	6.3675	0.0351156	1.42376	1.49415	0.0668	1.60079	0.933384	2.39181	0.248462	0.0240364	2.57561	0.096467	0.639941	0.319622	0.255412	22.4511	0.0142364	7.17586	1.32383	0.0511906	1.32862	0.996394	1.75886
259	6.06	6.06	7.179	sp|P17858|K6PL_HUMAN	6-phosphofructokinase, liver type	HUMAN	3	1.27213	0.460047	14.8298	0.0857821	18.8655	1.08752	0.58144	3.97784	0.273395	4.32597	0.855938	0.401859	4.24122	0.201814	3.63022	0.943173	0.665094	3.5975	0.262175	3.39306	1.00347	0.95611	1.89057	0.530774	1.89713	1.17506	0.0593796	1.21135	0.970038	1.4234	0.974831	0.752573	2.20556	0.441987	2.15005
260	6.04	6.04	11.83	sp|P48643|TCPE_HUMAN	T-complex protein 1 subunit epsilon	HUMAN	4	2.3325					1.81442					2.18246					1.26372					1.68217					1.30432					2.17787
261	6.03	6.03	6.814	sp|P31948|STIP1_HUMAN	Stress-induced-phosphoprotein 1	HUMAN	3	1.40342	0.0558398	1.43314	0.979268	2.0113	1.85476	0.0251505	1.53681	1.20689	2.85042	0.971213	0.772829	1.46375	0.663508	1.42162	0.722002	0.0759752	1.50694	0.479118	1.08801	1.18175	0.347847	1.80518	0.654645	2.13327	0.680382	0.0536932	1.49224	0.455945	1.0153	0.954586	0.646888	1.45454	0.656281	1.38848
262	6.02	6.02	1.984	sp|Q92616|GCN1L_HUMAN	Translational activator GCN1	HUMAN	3	2.38301										1.41772										2.1198					0.91339
263	6.02	6.02	18.45	sp|P30043|BLVRB_HUMAN	Flavin reductase	HUMAN	3	0.517863	0.111702	2.81562	0.183925	1.45811	1.59092	0.115684	2.10831	0.754595	3.35416	1.10565	0.299209	1.36489	0.810067	1.50909	0.584177	0.0966155	2.17365	0.268754	1.2698	1.19977	0.526975	2.8072	0.427391	3.368	1.14129	0.00635301	1.0466	1.09048	1.19448	1.07571	0.795936	2.90184	0.370701	3.12155
264	6.02	6.02	35.98	sp|Q99497|PARK7_HUMAN	Protein DJ-1	HUMAN	3	0.942552					1.31543					0.888782					0.60846					1.09782					1.1319					1.00809
265	6.02	6.02	17.35	sp|P02649|APOE_HUMAN	Apolipoprotein E	HUMAN	4	0.640594	0.373476	43.0122	0.0148933	27.5534	1.05643	0.437616	1.77303	0.595837	1.87309	0.861193	0.663402	25.7929	0.0333888	22.2126	1.03594	0.918768	33.009	0.0313836	34.1953	0.945503	0.223541	1.298	0.728429	1.22727	0.814246	0.324033	4.29316	0.189661	3.49568	1.08599	0.406469	2.17703	0.498843	2.36424
266	6.01	6.01	7.003	sp|P17844|DDX5_HUMAN	Probable ATP-dependent RNA helicase DDX5	HUMAN	3	1.51982	0.24566	8.67702	0.175154	13.1875	0.983843					1.33591	0.372457	11.4452	0.116722	15.2897	0.776797					1.22274	0.54486	18.9761	0.0644357	23.2028	0.51823					1.18439	0.302049	3.01724	0.392542	3.5736
267	6.01	6.01	8.146	sp|Q9NZI8|IF2B1_HUMAN	Insulin-like growth factor 2 mRNA-binding protein 1	HUMAN	3	1.85104	0.0215688	1.4852	1.24632	2.74916	1.08854	0.738328	2.59116	0.420097	2.82058	1.46958	0.0212564	1.27819	1.14973	1.8784	0.645225	0.0918859	1.84912	0.348936	1.1931	1.57855	0.224743	3.10091	0.509059	4.89494	0.80379	0.474817	2.93543	0.273823	2.35947	1.16599	0.321019	1.65739	0.703511	1.9325
268	6.01	6.01	12.75	sp|P07910|HNRPC_HUMAN	Heterogeneous nuclear ribonucleoproteins C1/C2	HUMAN	4	1.32371	0.369625	10.3562	0.127817	13.7086	1.06935	0.425881	1.96115	0.545266	2.09716	1.31329	0.316818	6.56145	0.200152	8.61706	0.846857	0.411191	4.91333	0.172359	4.16089	1.20261	0.551021	15.6991	0.0766036	18.8799	0.923606	0.644266	5.02751	0.18371	4.64344	1.01852	0.490407	1.25391	0.812276	1.27714
269	6.01	6.01	17.71	sp|P02792|FRIL_HUMAN	Ferritin light chain	HUMAN	4	0.374262	0.214458	79.3079	0.0047191	29.6819	2.37411	0.0107719	1.20431	1.97135	2.85916	1.02431	0.845531	3.43083	0.298559	3.51422	0.726215	0.11969	2.16701	0.335123	1.57371	1.62752	0.00220259	1.02164	1.59304	1.66274	0.418736	0.280247	183.1	0.00228693	76.6707	1.99484	0.101469	4.09793	0.486793	8.17473
270	6	6	20.98	sp|P04792|HSPB1_HUMAN	Heat shock protein beta-1	HUMAN	5	0.415558	0.0593555	2.62227	0.158473	1.0897	0.762145	0.100763	1.49489	0.509835	1.13932	0.719582	0.134036	1.78294	0.403592	1.28297	1.57971	0.0136336	1.26126	1.25248	1.99243	0.676543	0.0601118	1.54029	0.43923	1.04208	0.962837	0.587681	1.28996	0.74641	1.24202	1.02078	0.80983	1.38144	0.738927	1.41015
271	6	6	8.539	sp|P21397|AOFA_HUMAN	Amine oxidase [flavin-containing] A	HUMAN	3	0.693009	0.219699	5.33889	0.129804	3.6999	0.691452	0.21339	5.11928	0.135068	3.53974	0.684019	0.0361827	1.31594	0.519797	0.900125	1.35063	0.241302	2.19295	0.615893	2.96186	0.640904	0.0856507	2.14925	0.298198	1.37747	1.24782	0.282915	1.9247	0.648321	2.40169	0.9742	0.937686	29.4344	0.0330973	28.675
272	6	6	12.95	sp|Q15233|NONO_HUMAN	Non-POU domain-containing octamer-binding protein	HUMAN	3	1.35006	0.199568	3.44278	0.392142	4.64795	1.25714	0.626607	79.4767	0.0158177	99.9134	1.39889	0.243025	5.54099	0.252462	7.75124	1.20294	0.317509	3.59202	0.334893	4.32099	1.1628	0.395239	3.93777	0.295294	4.57885	0.968899	0.883355	8.72707	0.111022	8.45564	1.16773	0.333666	3.12324	0.373884	3.6471
273	6	6	4.673	sp|Q13838|UAP56_HUMAN	Spliceosome RNA helicase BAT1	HUMAN	3	1.27781	0.453103	14.6833	0.0870248	18.7625	1.04128	0.831273	6.64297	0.156749	6.91719	1.38815	0.315876	9.54389	0.145449	13.2483	1.19201	0.557724	14.5578	0.0818813	17.3531	1.58878	0.358645	41.0816	0.0386737	65.2693	1.20221	0.226915	2.38997	0.503026	2.87326	1.18677	0.632147	28.1239	0.0421978	33.3766
273	0	6	4.684	sp|O00148|DDX39_HUMAN	ATP-dependent RNA helicase DDX39	HUMAN	3
274	6	6	21.63	sp|Q07021|C1QBP_HUMAN	Complement component 1 Q subcomponent-binding protein, mitochondrial	HUMAN	4	1.52092	0.0666182	1.74991	0.869141	2.66146	1.37266	0.0511746	1.38295	0.99256	1.89833	1.14294	0.0233776	1.06435	1.07384	1.21649	1.23527	0.352081	5.2447	0.235527	6.47859	0.986208	0.919342	3.99585	0.246808	3.94074	0.806836	0.137713	1.82087	0.443105	1.46914	1.27655	0.108495	1.70554	0.748471	2.17721
275	6	6	15.09	sp|Q06520|ST2A1_HUMAN	Bile salt sulfotransferase	HUMAN	4	0.82423	0.129583	1.39469	0.590978	1.14954	0.730897	0.153363	1.82129	0.401307	1.33118	0.717239	0.0860189	1.56663	0.457822	1.12365	0.868981	0.352816	1.65421	0.525314	1.43748	0.783735	0.227709	1.84025	0.425885	1.44227	1.4471	0.111002	1.7846	0.810884	2.58249	0.727164	0.118578	1.68115	0.43254	1.22247
276	6	6	8.681	sp|P30039|PBLD_HUMAN	Phenazine biosynthesis-like domain-containing protein	HUMAN	3	0.384098	0.119154	4.78131	0.0803333	1.83649	0.855986	0.352221	1.74446	0.490689	1.49323	0.674649	0.0357825	1.38993	0.485385	0.937712	0.818075	0.451438	2.53765	0.322375	2.07599	0.924952	0.776712	2.81855	0.328166	2.60702	1.59086	0.183357	2.71379	0.586214	4.31725	1.124	0.468386	1.76238	0.637774	1.98092
277	6	6	15.62	sp|Q9BWD1|THIC_HUMAN	Acetyl-CoA acetyltransferase, cytosolic	HUMAN	3	0.701524					1.0517					0.850207					0.933032					1.10585					0.935952					0.973795
278	6	6	10.26	sp|P14324|FPPS_HUMAN	Farnesyl pyrophosphate synthase	HUMAN	3	0.556799					0.761953					0.96655					0.665822					1.02762					0.905295					0.755029
279	6	6	14.67	sp|P18621|RL17_HUMAN	60S ribosomal protein L17	HUMAN	4	1.47609	0.0180423	1.25629	1.17496	1.8544	1.27835	0.048751	1.27412	1.00331	1.62877	1.41352	0.0250221	1.27137	1.11181	1.79711	0.794129	0.0189636	1.14863	0.691371	0.91216	1.46537	0.000104587	1.01696	1.44093	1.49022	0.755907	0.0889628	1.47014	0.514174	1.11129	1.04745	0.728441	1.6486	0.635358	1.72683
280	6	6	50.57	sp|P07108|ACBP_HUMAN	Acyl-CoA-binding protein	HUMAN	4	0.769597	0.0607908	1.32843	0.579328	1.02236	1.85549	0.00676941	1.34092	1.38374	2.48807	0.777744	0.00252222	1.08846	0.714538	0.84654	0.569706	0.0150159	1.42596	0.399526	0.812376	0.975072	0.746685	1.25463	0.777176	1.22336	1.29864	0.0221217	1.20941	1.07377	1.57059	1.01529	0.773432	1.16563	0.871015	1.18345
281	5.88	5.88	9.122	sp|Q6IB77|GLYAT_HUMAN	Glycine N-acyltransferase	HUMAN	2	0.412992	0.0278464	1.9129	0.215899	0.79001	0.478323	0.0822465	2.64064	0.181139	1.26308	0.422992	0.0503183	2.37127	0.178382	1.00303	1.5802	0.00622469	1.1689	1.35186	1.84709	0.393302	0.0478298	2.48731	0.158124	0.978263	1.86718	0.0619664	2.0176	0.925447	3.76724	0.586157	0.100788	2.20514	0.265813	1.29256
282	5.87	6.44	12.76	sp|P30085|KCY_HUMAN	UMP-CMP kinase	HUMAN	3	1.2453	0.269701	1.86708	0.666977	2.32507	1.188	0.0360721	1.15573	1.02792	1.373	0.708779	0.0230953	1.25744	0.563667	0.891247	0.901039	0.719493	2.95931	0.304477	2.66645	0.975337	0.559164	1.16732	0.835538	1.13853	1.17787	0.247507	1.54644	0.761664	1.8215	1.10842	0.135624	1.19985	0.923796	1.32993
283	5.71	5.71	16.85	sp|Q96HR9|REEP6_HUMAN	Receptor expression-enhancing protein 6	HUMAN	3	0.407409	0.0772378	3.12994	0.130165	1.27516	0.55052	0.0074508	1.24976	0.440502	0.688017	0.516322	0.0459167	1.88035	0.274588	0.970866	1.42914	0.0545311	1.45395	0.982937	2.07789	0.572437	0.00104227	1.08064	0.529719	0.618601	1.51863	0.0178707	1.27585	1.19029	1.93755	0.722488	0.114026	1.67813	0.430532	1.21243
284	5.62	5.62	15.2	sp|P62851|RS25_HUMAN	40S ribosomal protein S25	HUMAN	2	1.40529	0.0532155	1.41769	0.991256	1.99227	1.57596	0.00847157	1.26317	1.24763	1.9907	1.33028	0.0273723	1.25238	1.0622	1.66601	0.66532	0.00610015	1.20497	0.552145	0.801692	1.21088	0.0303996	1.17008	1.03487	1.41683	0.715677	0.0195304	1.26158	0.567284	0.902888	0.917448	0.250991	1.21316	0.756247	1.11301
285	5.58	5.58	22.76	sp|P39019|RS19_HUMAN	40S ribosomal protein S19	HUMAN	3	1.25666	0.24036	1.81323	0.693052	2.27861	1.42502	0.124453	1.81243	0.786248	2.58275	1.32883	0.0321816	1.25222	1.06117	1.66399	0.811586	0.084417	1.32179	0.614005	1.07275	1.30788	0.267216	2.13478	0.612652	2.79204	0.897171	0.407678	1.56689	0.572581	1.40577	0.932844	0.313885	1.25142	0.745431	1.16738
286	5.56	6.86	7.871	sp|O00748|EST2_HUMAN	Carboxylesterase 2	HUMAN	4	0.569082	0.0578498	1.84087	0.309137	1.04761	0.632452	0.0847866	1.84741	0.342346	1.1684	0.513894	0.0875506	2.48034	0.207187	1.27463	1.96171	0.0189754	1.49959	1.30817	2.94176	0.543654	0.0629118	1.9953	0.272467	1.08475	1.31147	0.0433728	1.28562	1.02011	1.68606	0.582071	0.0415038	1.63196	0.35667	0.949913
287	5.56	5.56	9.237	sp|Q06323|PSME1_HUMAN	Proteasome activator complex subunit 1	HUMAN	2	1.85164	0.0751505	2.16164	0.856589	4.00258	0.905921	0.530757	1.76077	0.514503	1.59512	0.678516	0.0303005	1.34623	0.504013	0.913437	0.7029	0.0178703	1.22821	0.572298	0.863307	0.803943	0.0439398	1.22582	0.655841	0.98549	1.10046	0.0319201	1.07833	1.02052	1.18666	0.843257	0.175542	1.4277	0.59064	1.20392
288	5.54	5.55	3.356	sp|P55157|MTP_HUMAN	Microsomal triglyceride transfer protein large subunit	HUMAN	2	0.707856	0.309996	2.46456	0.287214	1.74455	0.941917	0.74738	1.71475	0.549302	1.61515	1.2275	0.3575	1.82466	0.672725	2.23977	1.44536	0.0768954	1.5559	0.928951	2.24883	1.08826	0.693349	1.85818	0.585663	2.02219	1.31275	0.165607	1.60743	0.816671	2.11015	1.53801	0.0686869	1.63526	0.940529	2.51504
289	5.53	5.54	14.42	sp|Q9Y2S2|CRYL1_HUMAN	Lambda-crystallin homolog	HUMAN	3	0.620677	0.302837	4.4473	0.139563	2.76034	0.716441	0.279907	2.65826	0.269515	1.90449	0.667093	0.288205	3.3719	0.197839	2.24937	0.792829	0.466067	3.06047	0.259055	2.42643	0.671362	0.117149	1.90586	0.352261	1.27952	1.48826	0.0102583	1.19081	1.24979	1.77224	0.88193	0.633152	2.63648	0.33451	2.32519
290	5.53	5.53	4.568	sp|O95831|AIFM1_HUMAN	Apoptosis-inducing factor 1, mitochondrial	HUMAN	2	0.74913	0.269316	2.27314	0.329557	1.70288	0.806354	0.301798	1.95714	0.412006	1.57815	0.986022	0.911834	1.62236	0.607769	1.59969	1.38121	0.264017	2.46922	0.559369	3.41051	0.999379	0.998032	2.62078	0.381328	2.61916	1.37208	0.104948	1.61538	0.849391	2.21643	1.10447	0.616971	2.07325	0.532722	2.28984
291	5.52	5.52	19.53	sp|P13073|COX41_HUMAN	Cytochrome c oxidase subunit 4 isoform 1, mitochondrial	HUMAN	3	0.7397	0.190016	1.94298	0.380703	1.43722	0.987008	0.959637	2.67788	0.368578	2.64309	0.969416	0.756805	1.45784	0.664968	1.41325	1.1869	0.379319	1.93203	0.614326	2.29312	0.823163	0.216718	1.5999	0.51451	1.31698	1.21423	0.0288421	1.15605	1.05033	1.40371	1.04256	0.55281	1.28875	0.808974	1.3436
292	5.5	5.5	9.184	sp|P11712|CP2C9_HUMAN	Cytochrome P450 2C9	HUMAN	2	0.380302	0.0474853	2.57675	0.14759	0.979941	0.630893	0.193332	2.40411	0.262423	1.51673	0.434606	0.120588	3.4305	0.126689	1.49091	1.27127	0.0266153	1.20594	1.05418	1.53307	0.485304	0.43201	12.6921	0.0382368	6.15951	2.51562	0.00744001	1.57237	1.59989	3.95549	0.349479	0.0787742	3.57939	0.0976367	1.25092
293	5.46	5.46	4.389	sp|P07602|SAP_HUMAN	Proactivator polypeptide	HUMAN	2	0.771077	0.168916	1.58157	0.48754	1.21951	1.06361	0.536772	1.32597	0.802139	1.41031	0.785092	0.133085	1.45648	0.539034	1.14347	1.42334	0.0471959	1.41164	1.00829	2.00925	0.769643	0.0314233	1.24321	0.619076	0.956829	0.623479	0.00855547	1.2757	0.488734	0.795375	1.7548	0.00302421	1.22361	1.43412	2.1472
294	5.41	5.48	8.124	sp|P30837|AL1B1_HUMAN	Aldehyde dehydrogenase X, mitochondrial	HUMAN	3	1.0401	0.757629	1.61415	0.644363	1.67887	0.555073	0.262255	26.2628	0.0211353	14.5778	0.492256	0.0244884	1.41422	0.348077	0.696158	1.52798	0.244336	3.05882	0.499532	4.67382	0.593297	0.130985	3.99242	0.148606	2.36869	0.963678	0.828022	1.90565	0.505694	1.83644	0.798152	0.739898	747.619	0.00106759	596.714
295	5.4	5.4	4.637	sp|P05556|ITB1_HUMAN	Integrin beta-1	HUMAN	3	1.05294	0.689393	3.43898	0.306179	3.62105	1.16281	0.22516	2.0291	0.573065	2.35945	1.22603	0.230284	2.66371	0.460272	3.26579	1.02865	0.485156	1.40849	0.730321	1.44884	1.13479	0.293322	2.22004	0.511159	2.51928	0.969495	0.846103	4.93576	0.196423	4.78519	1.39467	0.144421	2.65294	0.525709	3.69998
296	5.3	17.34	14.01	sp|P12814|ACTN1_HUMAN	Alpha-actinin-1	HUMAN	10	1.54739	0.199467	6.03287	0.256494	9.33523	0.994905	0.978646	6.91772	0.14382	6.88247	0.782459	0.359078	7.18326	0.108928	5.62061	1.53673	0.279183	12.9405	0.118754	19.8861	0.948644	0.742922	4.79564	0.197814	4.54936	1.073	0.765998	10.2261	0.104928	10.9726	1.13067	0.57888	7.42118	0.152357	8.39088
297	5.3	12.21	15.9	sp|P08684|CP3A4_HUMAN	Cytochrome P450 3A4	HUMAN	6	0.5083	0.30904	93.2969	0.0054482	47.4229	0.549413	0.388554	204.875	0.0026817	112.561	0.451432	0.161966	13.845	0.0326061	6.25009	2.42952	0.0340864	2.06238	1.17802	5.01058	0.510654	0.329771	129.88	0.00393175	66.3236	1.48137	0.054752	1.51107	0.980349	2.23845	0.641037	0.25008	10.3928	0.0616806	6.66219
298	5.3	5.3	11.36	sp|P08397|HEM3_HUMAN	Porphobilinogen deaminase	HUMAN	3	0.585322	0.358538	7.02139	0.0833627	4.10978	2.19508	0.0295411	1.59024	1.38034	3.4907	1.4004	0.059073	1.44591	0.968526	2.02486	0.648856	0.424669	6.49499	0.0999009	4.21431	1.37721	0.0499376	1.37695	1.00019	1.89635	0.686988	0.570158	11.0181	0.0623507	7.56931	0.654393	0.231963	2.93242	0.223158	1.91896
299	5.3	5.3	10.68	sp|P29692|EF1D_HUMAN	Elongation factor 1-delta	HUMAN	3	1.32911	0.184785	2.94402	0.451461	3.91292	1.57638	0.105334	2.62652	0.60018	4.1404	1.2243	0.0990229	1.49662	0.818044	1.83231	0.76945	0.0264609	1.14854	0.669939	0.883742	1.39273	0.19294	3.7292	0.373467	5.19377	0.58619	0.085554	2.50313	0.234183	1.46731	1.07542	0.389399	1.91171	0.562544	2.05589
300	5.22	5.22	6.443	sp|P05164|PERM_HUMAN	Myeloperoxidase	HUMAN	3	0.465014	0.175878	15.773	0.0294817	7.33466	0.917698	0.705753	8.9393	0.102659	8.20358	0.513153	0.0205361	1.31463	0.390341	0.674604	0.464225	0.11982	6.40529	0.0724753	2.9735	0.758834	0.235473	3.89447	0.194849	2.95526	0.363437	0.0451997	2.49582	0.145618	0.907074	2.31195	0.0846696	4.15655	0.556219	9.60975
301	5.18	5.18	8.084	sp|P40925|MDHC_HUMAN	Malate dehydrogenase, cytoplasmic	HUMAN	2	1.17482	0.0158148	1.05218	1.11656	1.23612	0.745123	0.092704	1.73019	0.43066	1.2892	0.784396	0.121385	1.81404	0.432403	1.42293	0.722704	0.112473	2.08902	0.345954	1.50974	0.862956	0.0859024	1.28949	0.669224	1.11277	1.30533	0.253339	4.15046	0.314503	5.41774	1.11397	0.666698	10.757	0.103558	11.983
302	5.12	5.12	9.207	sp|P55209|NP1L1_HUMAN	Nucleosome assembly protein 1-like 1	HUMAN	2	1.62825	0.0167468	1.31644	1.23686	2.1435	2.48352	0.0928069	3.60962	0.688027	8.96456	1.69164	0.142248	2.6081	0.648609	4.41198	0.652112	0.406764	5.84327	0.1116	3.81047	1.75688	0.259241	4.73499	0.371042	8.31882	0.720588	0.102462	1.63203	0.441529	1.17602	1.19573	0.247979	1.6108	0.742324	1.92608
303	5.1	5.1	4.605	sp|P39656|OST48_HUMAN	Dolichyl-diphosphooligosaccharide--protein glycosyltransferase 48 kDa subunit	HUMAN	2	1.18746	0.75339	210.781	0.0056336	250.294	0.59903	0.00482638	1.0506	0.570178	0.629342	0.997383	0.947206	1.49266	0.668193	1.48875	1.094	0.44022	2.57277	0.425221	2.81461	0.861935	0.0779594	1.26155	0.683237	1.08737	0.894225	0.156338	1.42764	0.626365	1.27663	1.42199	0.101257	2.04941	0.693853	2.91425
304	5.1	5.1	13.46	sp|P62241|RS8_HUMAN	40S ribosomal protein S8	HUMAN	2	1.38835	0.081894	1.53876	0.902253	2.13635	1.19619	0.180491	1.46398	0.817081	1.7512	1.38054	0.119506	1.696	0.813999	2.3414	0.907578	0.0273726	1.07304	0.845801	0.973866	1.28775	0.0793711	1.38588	0.929191	1.78467	1.06005	0.717142	1.82517	0.580794	1.93477	0.99575	0.96217	1.40821	0.707103	1.40223
305	5.09	5.1	5.959	sp|Q6NVY1|HIBCH_HUMAN	3-hydroxyisobutyryl-CoA hydrolase, mitochondrial	HUMAN	2	0.581839	0.04431	1.66123	0.350245	0.966571	0.68774	0.130135	1.90774	0.3605	1.31203	0.868803	0.163014	1.32283	0.656775	1.14928	1.8586	0.0204376	1.47292	1.26184	2.73758	0.697513	0.00217114	1.07503	0.648834	0.749845	1.32767	0.081732	1.45043	0.915366	1.92569	0.80202	0.0549896	1.26151	0.635762	1.01176
306	5.06	5.06	7.824	sp|P54727|RD23B_HUMAN	UV excision repair protein RAD23 homolog B	HUMAN	2	1.01872	0.889282	1.65948	0.613879	1.69054	1.89295	0.0236452	1.5371	1.23151	2.90965	1.14703	0.553038	2.30563	0.49749	2.64463	0.961058	0.693026	1.45455	0.660727	1.3979	1.03877	0.902564	3.26183	0.318464	3.3883	0.850834	0.273629	1.59213	0.534401	1.35464	1.06278	0.678304	1.72503	0.616091	1.83332
307	5	5	5.519	sp|P36957|ODO2_HUMAN	Dihydrolipoyllysine-residue succinyltransferase component of 2-oxoglutarate dehydrogenase complex, mitochondrial	HUMAN	2	0.667125	0.00757282	1.16467	0.572801	0.776981	0.999977	0.999756	1.45753	0.686077	1.4575	0.861471	0.185195	1.38101	0.623799	1.1897	1.43319	0.0155711	1.21597	1.17864	1.74272	0.71749	0.0701919	1.4916	0.48102	1.07021	1.0538	0.365504	1.21438	0.867771	1.27971	1.08784	0.384948	1.38878	0.783311	1.51077
308	5	5	17.76	sp|P27635|RL10_HUMAN	60S ribosomal protein L10	HUMAN	3	1.65189	0.118002	3.30628	0.499623	5.46161	0.790054	0.399885	8.79866	0.0897926	6.95142	1.22616	0.255171	2.99757	0.409051	3.67551	0.898043	0.685334	12.623	0.0711435	11.336	0.89057	0.668227	13.0008	0.0685009	11.5782	0.958839	0.808542	5.59539	0.171362	5.36508	0.966469	0.0814784	1.05735	0.914047	1.0219
308	0	3	5.14	sp|Q96L21|RL10L_HUMAN	60S ribosomal protein L10-like	HUMAN	1
309	4.97	5.26	6.5	sp|P08727|K1C19_HUMAN	Keratin, type I cytoskeletal 19	HUMAN	2	1.78431	0.0607219	1.90344	0.937414	3.39633	1.07231	0.527532	1.48628	0.721473	1.59376	0.931843	0.63439	1.72771	0.539352	1.60996	1.11358	0.865489	11.149	0.0998811	12.4153	1.03054	0.847889	1.81263	0.568535	1.86799	0.662637	0.437158	6.28927	0.10536	4.16751	1.7909	0.0579407	1.88012	0.952546	3.3671
310	4.92	4.92	11.98	sp|P62906|RL10A_HUMAN	60S ribosomal protein L10a	HUMAN	2	1.21945	0.235264	1.66302	0.733277	2.02796	1.07193	0.561743	1.54257	0.694897	1.65353	1.26827	0.0857064	1.37761	0.920629	1.74719	0.873863	0.235732	1.41365	0.618162	1.23533	1.15156	0.196243	1.37416	0.838014	1.58243	0.850306	0.0619929	1.2	0.708587	1.02037	0.765452	0.106937	1.50642	0.508128	1.15309
311	4.92	4.92	19.87	sp|P62750|RL23A_HUMAN	60S ribosomal protein L23a	HUMAN	3	1.15316	0.281733	1.52198	0.757669	1.75509	1.82753	0.0839351	2.23257	0.818576	4.08008	1.19386	0.247075	1.60197	0.745242	1.91252	0.910218	0.519003	1.68492	0.540215	1.53364	1.09321	0.498928	1.59733	0.684398	1.74623	0.859987	0.409225	1.87162	0.459489	1.60956	0.866504	0.296769	1.55391	0.557628	1.34647
312	4.89	4.89	6.009	sp|O75390|CISY_HUMAN	Citrate synthase, mitochondrial	HUMAN	2	1.80218	0.0152912	1.37307	1.31251	2.47452	0.940616	0.675334	1.72057	0.546688	1.6184	1.36762	0.00653728	1.11567	1.22582	1.52582	1.31647	0.117986	1.56355	0.841975	2.05837	1.28832	0.0709985	1.35944	0.947689	1.75139	0.991193	0.906815	1.3332	0.74347	1.32146	1.22093	0.132921	1.41758	0.861277	1.73077
313	4.85	4.85	7.763	sp|Q92947|GCDH_HUMAN	Glutaryl-CoA dehydrogenase, mitochondrial	HUMAN	2	0.616366	0.1263	2.27007	0.271519	1.39919	0.799841	0.241304	3.09655	0.258301	2.47675	0.945939	0.708622	1.74225	0.542941	1.64806	1.35113	0.122987	1.65142	0.818159	2.23128	0.984581	0.879606	2.80545	0.350953	2.76219	1.52325	0.0578656	1.57718	0.965809	2.40244	0.723147	0.161944	1.90041	0.380522	1.37427
314	4.85	4.85	2.433	sp|Q9NQC3|RTN4_HUMAN	Reticulon-4	HUMAN	2	1.18671	0.40669	5.03045	0.235906	5.96971	1.08479	0.564381	3.55236	0.305371	3.85355	0.907857	0.46913	3.04828	0.297826	2.7674	1.08143	0.637009	4.71679	0.229271	5.10086	0.947986	0.831936	12.3156	0.0769746	11.675	1.02826					1.24962	0.722555	437.175	0.0028584	546.305
315	4.85	4.85	7.236	sp|P05166|PCCB_HUMAN	Propionyl-CoA carboxylase beta chain, mitochondrial	HUMAN	2	1.36662					1.11661					1.35111					1.6465					0.921203					1.51482	0.145068	3.39967	0.445578	5.14988	1.81989
316	4.82	4.82	11.68	sp|P52758|UK114_HUMAN	Ribonuclease UK114	HUMAN	2	0.392043	0.00865824	1.17565	0.333469	0.460906	0.826008	0.511648	12.42	0.0665062	10.259	0.581359	0.0342609	1.44953	0.401066	0.842699	1.07145	0.676466	4.82758	0.221944	5.17252	0.593203	0.0109272	1.12064	0.529341	0.664768	1.895	0.0084233	1.11346	1.70191	2.11	0.796136	0.145322	1.96007	0.406178	1.56048
317	4.73	4.73	9.533	sp|P51649|SSDH_HUMAN	Succinate-semialdehyde dehydrogenase, mitochondrial	HUMAN	3	0.976682	0.710189	1.84486	0.529408	1.80184	0.855609	0.737885	93.4398	0.00915679	79.9479	0.846093	0.316851	3.1701	0.266898	2.6822	1.66141	0.00782928	1.08256	1.5347	1.79858	0.897044	0.738728	23.8733	0.0375753	21.4154	1.74181	0.111343	3.47611	0.501081	6.05474	0.820735	0.622882	41.6696	0.0196963	34.1996
318	4.72	7.85	25.78	sp|Q71UI9|H2AV_HUMAN	Histone H2A.V	HUMAN	4	1.75635	0.125781	4.18979	0.419198	7.35875	1.21172	0.00233244	1.00898	1.20094	1.2226	1.4196	0.0224092	1.16973	1.21362	1.66055	0.839779	0.212639	2.15957	0.388863	1.81357	1.23513	0.0611388	1.29496	0.953796	1.59945	0.756062	0.342966	8.36157	0.0904211	6.32186	0.906374	0.547278	4.26243	0.212642	3.86336
318	0	7.85	25.78	sp|P0C0S5|H2AZ_HUMAN	Histone H2A.Z	HUMAN	4
319	4.7	4.7	14.81	sp|P67809|YBOX1_HUMAN	Nuclease-sensitive element-binding protein 1	HUMAN	6	1.37129					2.43057					1.21141					0.69621					1.10554					0.534209					1.00055
320	4.68	4.68	10.31	sp|P27144|KAD4_HUMAN	Adenylate kinase isoenzyme 4, mitochondrial	HUMAN	2	0.830082	0.176017	1.47647	0.562208	1.22559	0.7795	0.464498	3.30468	0.235878	2.576	0.918683	0.476901	1.52265	0.603345	1.39883	1.36667	0.0492758	1.36336	1.00243	1.86326	0.889222	0.0142306	1.06281	0.836667	0.945077	1.30831	0.0992386	1.48328	0.882039	1.9406	0.870123	0.0660975	1.17592	0.739949	1.0232
321	4.66	4.66	8.989	sp|Q9UJZ1|STML2_HUMAN	Stomatin-like protein 2	HUMAN	2	1.38487	0.00372107	1.08949	1.27112	1.50879	1.19177	0.60339	22.2599	0.053539	26.5288	1.72362	0.111933	2.35728	0.731191	4.06306	1.22126	0.306925	1.88244	0.648765	2.29894	1.56919	0.352098	5.01157	0.313114	7.86411	0.801128	0.421528	8.99102	0.0891032	7.20295	1.36122	0.30602	2.64716	0.51422	3.60338
322	4.64	4.64	6.05	sp|P36871|PGM1_HUMAN	Phosphoglucomutase-1	HUMAN	2	0.532641	0.111156	4.10347	0.129803	2.18568	0.967239	0.952766	297.071	0.00325591	287.339	1.01718	0.930962	7.29807	0.139376	7.42343	0.819888	0.000982679	1.0039	0.816701	0.823087	1.03306	0.960743	807.526	0.00127929	834.225	1.22751	0.65479	75.4112	0.0162776	92.568	0.861617	0.640792	19.8915	0.0433158	17.1389
323	4.63	4.63	7.568	sp|Q92499|DDX1_HUMAN	ATP-dependent RNA helicase DDX1	HUMAN	3	1.64147	0.153786	4.71826	0.347898	7.74489	1.01259	0.962701	15.0176	0.0674263	15.2066	1.21284	0.617795	35.9071	0.0337771	43.5494	1.09924	0.576181	4.62217	0.237819	5.08087	1.06525	0.352226	1.64224	0.648659	1.7494	1.17453	0.291932	2.74302	0.428189	3.22177	1.21195	0.629556	40.9635	0.0295861	49.6457
324	4.61	4.62	4.301	sp|P06744|G6PI_HUMAN	Glucose-6-phosphate isomerase	HUMAN	2	1.63745	0.496621	13.1394	0.124622	21.5152	0.867986	0.858247	20.2525	0.0428582	17.5789	0.786644	0.714962	11.6515	0.0675143	9.16559	0.766905	0.609035	6.69273	0.114588	5.13268	0.816129	0.785475	16.6885	0.0489037	13.6199	1.45384	0.528937	8.43245	0.17241	12.2594	0.968959	0.95677	9.18274	0.10552	8.89769
325	4.6	4.6	7.566	sp|O75439|MPPB_HUMAN	Mitochondrial-processing peptidase subunit beta	HUMAN	2	1.14334	0.407194	3.54747	0.322298	4.05597	0.719661	0.330028	10.853	0.0663098	7.81049	1.17029	0.467721	6.08025	0.192474	7.11566	1.17331	0.590159	14.9711	0.0783713	17.5658	1.07486	0.872128	90.4488	0.0118836	97.2195	0.737527	0.257046	5.22121	0.141256	3.85078	1.13203	0.73725	36.5453	0.0309761	41.3705
326	4.54	4.54	26.8	sp|P62081|RS7_HUMAN	40S ribosomal protein S7	HUMAN	4	1.24764	0.260725	1.66397	0.749801	2.07604	1.32639	0.491255	3.15609	0.420263	4.1862	1.46945	0.0746462	1.57761	0.931445	2.31822	1.65413	0.263566	3.21215	0.514961	5.31332	1.28667	0.222833	1.68747	0.762488	2.17122	1.0919	0.452878	1.3843	0.788775	1.51153	0.935501	0.772039	1.95287	0.47904	1.82691
327	4.52	4.52	4.305	sp|P35221|CTNA1_HUMAN	Catenin alpha-1	HUMAN	2	0.807002	0.694523	187.795	0.00429725	151.551	0.911936	0.644026	6.49961	0.140306	5.92723	1.26464	0.125457	1.81418	0.697088	2.29429	1.14897	0.667652	21.4782	0.0534947	24.6778	1.23913	0.0278957	1.12688	1.09961	1.39634	1.00742	0.828077	1.40418	0.717444	1.41461	1.05513	0.838879	13.9637	0.0755627	14.7335
328	4.51	4.52	2.413	sp|Q13576|IQGA2_HUMAN	Ras GTPase-activating-like protein IQGAP2	HUMAN	2	0.696949	0.178145	2.14146	0.325455	1.49249	0.703059	0.23149	2.44122	0.287995	1.71632	0.869028	0.685787	3.63468	0.239093	3.15864	1.52197	0.0281361	1.36305	1.11659	2.07453	0.797625	0.46795	2.98888	0.266864	2.384	1.57516	0.170807	2.53939	0.620291	3.99993	1.09222	0.664267	2.12348	0.514355	2.31931
329	4.46	4.46	4.288	sp|P35241|RADI_HUMAN	Radixin	HUMAN	2	0.641447					1.04121					1.30164					1.77291					1.0384					1.0746					0.575636
330	4.44	5.97	1.738	sp|P21333|FLNA_HUMAN	Filamin-A	HUMAN	3	1.06735					1.87443					0.928579					0.813805					0.942665					0.536472					1.53376
331	4.43	4.43	13.73	sp|P46782|RS5_HUMAN	40S ribosomal protein S5	HUMAN	3	1.32262					1.28786					1.21657					1.03518					1.08199					0.734842					0.910264
332	4.41	4.41	9.27	sp|Q15365|PCBP1_HUMAN	Poly(rC)-binding protein 1	HUMAN	4	1.23692	0.777407	1651.2	0.000749104	2042.41	0.853678					0.781067					0.670794					0.831925					1.8378					0.897828
333	4.39	4.39	5.399	sp|P21399|ACOC_HUMAN	Cytoplasmic aconitate hydratase	HUMAN	2	1.22324					1.56169					0.951867					0.87795					1.01843					2.24216	0.356871	626.555	0.00357855	1404.83	1.32281
334	4.33	4.34	2.893	sp|O60716|CTND1_HUMAN	Catenin delta-1	HUMAN	2	0.679416					0.527225					1.0643					1.46164					0.791152					1.25227					0.943861
335	4.32	30.36	37.3	sp|P68371|TBB2C_HUMAN	Tubulin beta-2C chain	HUMAN	21	1.54052	0.0958679	2.30047	0.669652	3.54392	1.06485	0.728535	5.79778	0.183666	6.17379	1.02612	0.887488	6.26291	0.163841	6.42652	0.723685	0.294882	7.7854	0.0929541	5.63418	1.11991	0.469212	3.69153	0.303372	4.13416	0.765608	0.231278	3.63322	0.210724	2.78162	1.16825	0.329243	3.07695	0.37968	3.59466
335	0	25.45	30.63	sp|P04350|TBB4_HUMAN	Tubulin beta-4 chain	HUMAN	17
336	4.32	4.32	10.41	sp|O15260|SURF4_HUMAN	Surfeit locus protein 4	HUMAN	3	1.02278	0.541858	1.38622	0.73782	1.41781	0.838932	0.653345	39.8371	0.0210591	33.4206	1.12877	0.520781	5.17055	0.218308	5.83637	1.00415	0.938356	1.71844	0.584337	1.72557	1.08399	0.366294	1.94377	0.557675	2.10703	0.883337	0.149921	1.45965	0.605172	1.28936	1.16742	0.0656246	1.22564	0.952494	1.43084
337	4.31	4.31	12.29	sp|P00387|NB5R3_HUMAN	NADH-cytochrome b5 reductase 3	HUMAN	2	0.961424	0.604773	2.01163	0.477934	1.93402	0.901233	0.4553	3.15085	0.286028	2.83965	1.03571	0.646238	2.05016	0.505184	2.12337	1.28253	0.3117	5.39172	0.237871	6.91505	1.05078	0.852336	14.361	0.0731689	15.0903	0.882347	0.0111796	1.02832	0.858043	0.90734	1.42054	0.320818	11.6991	0.121422	16.6191
338	4.3	6.3	7.491	sp|P30613|KPYR_HUMAN	Pyruvate kinase isozymes R/L	HUMAN	3	0.772052					0.733282					0.621786					0.874528					0.821481					1.44683					0.656015
339	4.28	4.29	5.823	sp|Q00266|METK1_HUMAN	S-adenosylmethionine synthase isoform type-1	HUMAN	2	0.821151	0.375749	2.11767	0.387762	1.73893	0.795724	0.109918	1.42766	0.557364	1.13602	0.676243	0.0902552	1.72151	0.39282	1.16416	0.757987	0.26122	2.15783	0.351273	1.63561	0.73739	0.0122047	1.15738	0.63712	0.85344	1.60258	0.134847	2.2975	0.697533	3.68193	0.867091	0.103613	1.23934	0.699641	1.07462
340	4.28	4.28	13.06	sp|P30042|ES1_HUMAN	ES1 protein homolog, mitochondrial	HUMAN	2	0.567501					0.897912					1.09078					1.48879					0.892695					1.29318					0.884523
341	4.26	4.26	11.38	sp|P14550|AK1A1_HUMAN	Alcohol dehydrogenase [NADP+]	HUMAN	3	0.766132	0.13698	1.60716	0.476699	1.2313	0.786996	0.177609	1.65564	0.475341	1.30299	0.631554	0.142237	2.31174	0.273194	1.45999	0.696594	0.168569	2.08583	0.333965	1.45298	0.900572	0.374616	1.48823	0.605131	1.34026	1.85301	0.00646099	1.23909	1.49546	2.29606	0.82569	0.0755672	1.27177	0.649246	1.05009
342	4.25	4.25	41.23	sp|P05386|RLA1_HUMAN	60S acidic ribosomal protein P1	HUMAN	2	1.2955					1.26534					1.38515					0.836227					1.17706					0.844753					1.04257
343	4.23	4.23	2.294	sp|P36776|LONM_HUMAN	Lon protease homolog, mitochondrial	HUMAN	2	1.12729	0.619963	9.39188	0.120028	10.5874	1.10942	0.156741	1.39317	0.796334	1.54561	1.06099	0.580348	2.64028	0.401848	2.80132	1.32125	0.304983	6.28764	0.210135	8.30758	1.67494	0.67378	94.3978	0.0177434	158.111	1.05669	0.717162	4.35703	0.242525	4.60402	1.53233	0.451977	105.709	0.0144958	161.98
344	4.23	4.23	19.05	sp|Q9Y3U8|RL36_HUMAN	60S ribosomal protein L36	HUMAN	2	1.55785	0.0262093	1.37032	1.13685	2.13476	1.31637	0.0848617	1.44548	0.910682	1.90279	1.33337	0.0598915	1.37357	0.970731	1.83147	0.752324	0.0191218	1.18745	0.633561	0.893349	1.3017	0.0692456	1.37049	0.949806	1.78397	0.872443	0.0242126	1.09753	0.794912	0.957536	0.949168	0.69966	1.65552	0.573337	1.57136
345	4.22	4.22	7.375	sp|P07858|CATB_HUMAN	Cathepsin B	HUMAN	2	0.948125	0.919115	200.03	0.00473991	189.654	1.10844	0.795309	50.7634	0.0218353	56.268	1.18711	0.333343	3.51945	0.3373	4.17798	2.11772	0.108868	5.1885	0.408156	10.9878	1.1615	0.342035	3.10555	0.374007	3.60708	1.01435	0.530882	1.22075	0.830919	1.23827	1.74547	0.137754	4.73898	0.368321	8.27172
346	4.21	4.21	4.957	sp|P04424|ARLY_HUMAN	Argininosuccinate lyase	HUMAN	2	0.510088	0.216848	5.08515	0.100309	2.59388	0.612702	0.026377	1.41807	0.432067	0.868856	0.673298	0.0190767	1.26937	0.530418	0.854664	1.06381	0.712946	1.87396	0.56768	1.99353	0.724168	0.0213396	1.22897	0.589246	0.889983	1.58336	0.0268577	1.39204	1.13744	2.2041	0.664197	0.000904208	1.05441	0.629924	0.700335
347	4.21	4.21	16.88	sp|P00441|SODC_HUMAN	Superoxide dismutase [Cu-Zn]	HUMAN	2	0.772921	0.308096	5.58643	0.138357	4.31787	1.01942	0.907426	5.30655	0.192106	5.40962	0.564508	0.142915	5.25379	0.107448	2.96581	0.727115	0.0803223	1.67129	0.435063	1.21522	0.561186	0.177022	8.12844	0.0690398	4.56157	1.72075	0.211362	10.7795	0.159632	18.5489	0.755812	0.183826	2.87683	0.262723	2.17434
348	4.17	4.17	14.64	sp|Q9UL46|PSME2_HUMAN	Proteasome activator complex subunit 2	HUMAN	2	1.8851	0.0207535	1.49069	1.26458	2.81011	0.822101	0.169207	1.4908	0.551451	1.22558	0.629421	0.0518379	1.60338	0.392559	1.0092	0.927837	0.79911	3.03827	0.305383	2.81902	0.929236	0.704993	2.06118	0.450826	1.91533	1.47564	0.152051	2.09611	0.703992	3.0931	1.049	0.851135	2.62947	0.398938	2.7583
349	4.16	4.16	4.075	sp|Q13200|PSMD2_HUMAN	26S proteasome non-ATPase regulatory subunit 2	HUMAN	2	2.6713										2.07442															1.15832					1.5941
350	4.15	4.16	9.726	sp|Q14914|PTGR1_HUMAN	Prostaglandin reductase 1	HUMAN	2	0.611823					1.6592					0.936345					1.29868					1.18048					1.50944					1.48651
351	4.14	4.14	9.689	sp|P00491|PNPH_HUMAN	Purine nucleoside phosphorylase	HUMAN	2	0.720922					1.76867					0.996334					0.447052					1.38731					0.87261					1.0289
352	4.12	4.12	3.765	sp|P31040|DHSA_HUMAN	Succinate dehydrogenase [ubiquinone] flavoprotein subunit, mitochondrial	HUMAN	2	0.715558	0.00889937	1.06125	0.674257	0.759388	0.719367	0.194112	3.73285	0.192712	2.68529	0.863288	0.0411476	1.12851	0.764981	0.974228	1.79001	0.0671081	2.1874	0.818326	3.91547	0.801913	0.22821	2.86018	0.280371	2.29362	1.432	0.0114177	1.08528	1.31948	1.55411	0.777515	0.0267325	1.14379	0.679772	0.889313
353	4.11	7.05	17.55	sp|P63104|1433Z_HUMAN	14-3-3 protein zeta/delta	HUMAN	3	1.31279					0.767215					0.760796					0.880036					1.14055					0.649066					1.73595
354	4.11	4.11	4.846	sp|P36551|HEM6_HUMAN	Coproporphyrinogen-III oxidase, mitochondrial	HUMAN	2	0.712159	0.0694815	1.60419	0.443937	1.14244	1.28377	0.423675	12.0789	0.106282	15.5065	1.15379	0.0954888	1.31612	0.876657	1.51852	0.881336	0.189462	1.63603	0.538705	1.44189	1.24709	0.0399367	1.19272	1.04559	1.48742	0.902318	0.709857	14.3597	0.0628369	12.957	1.55633	0.185297	5.38531	0.288996	8.38134
355	4.11	4.11	12.21	sp|Q96DC8|ECHD3_HUMAN	Enoyl-CoA hydratase domain-containing protein 3, mitochondrial	HUMAN	2	0.449105	0.330391	333.547	0.00134645	149.798	0.545373	0.22299	16.6824	0.0326916	9.09812	0.423674	0.27915	166.821	0.00253969	70.6777	2.34719	0.00178729	1.16815	2.00932	2.74187	0.328931	0.114037	12.9117	0.0254754	4.24706	1.29404	0.261862	4.17335	0.310073	5.40049	0.477037	0.165408	12.1826	0.0391571	5.81156
356	4.09	4.09	3.345	sp|A6NGU5|GGT3_HUMAN	Putative gamma-glutamyltranspeptidase 3	HUMAN	2	0.743368	0.155243	2.55369	0.291096	1.89833	1.15863	0.078973	1.26272	0.917564	1.46302	1.62974	0.0541678	1.69777	0.95993	2.76694	0.725481	0.0195883	1.13372	0.639911	0.822493	1.62156	0.0299638	1.33548	1.21421	2.16556	0.654596	0.127124	2.97317	0.220168	1.94623	0.958513	0.68824	2.74575	0.34909	2.63184
356	0	4.07	3.339	sp|P36268|GGT2_HUMAN	Gamma-glutamyltranspeptidase 2	HUMAN	2
356	0	4.03	3.339	sp|P19440|GGT1_HUMAN	Gamma-glutamyltranspeptidase 1	HUMAN	2
357	4.09	4.09	7.647	sp|P49257|LMAN1_HUMAN	Protein ERGIC-53	HUMAN	2	1.30272	0.0558558	1.3439	0.96936	1.75073	0.90241	0.300933	1.94878	0.463064	1.7586	0.913991	0.331116	1.92408	0.475027	1.75859	0.958463	0.604097	2.12136	0.451816	2.03324	0.800951	0.141203	1.88887	0.424037	1.51289	0.915833	0.397759	2.23814	0.409194	2.04976	0.904449	0.364217	2.2744	0.397666	2.05708
358	4.09	4.09	12.56	sp|P09429|HMGB1_HUMAN	High mobility group protein B1	HUMAN	2	1.62266					2.86601					1.41669					0.696731					1.25294					0.797918					0.943431
358	0	4.09	12.8	sp|B2RPK0|HGB1A_HUMAN	Putative high mobility group protein B1-like 1	HUMAN	2
359	4.07	4.07	10.25	sp|P21796|VDAC1_HUMAN	Voltage-dependent anion-selective channel protein 1	HUMAN	2	0.965679	0.923325	39.116	0.0246876	37.7735	0.822798	0.382699	5.47182	0.15037	4.5022	1.16768	0.676193	34.2123	0.0341304	39.9489	1.59796	0.0225633	1.23512	1.29377	1.97367	1.04406	0.93989	325.214	0.00321037	339.542	0.915614	0.689017	8.22974	0.111257	7.53526	1.53177	0.143887	3.47598	0.440673	5.3244
360	4.06	5.54	14.84	sp|P09972|ALDOC_HUMAN	Fructose-bisphosphate aldolase C	HUMAN	3	1.30774										0.59768					0.756301					1.04254					1.12393					1.08688
361	4.06	4.06	5.911	sp|P02771|FETA_HUMAN	Alpha-fetoprotein	HUMAN	2	0.841676	0.542943	2.77473	0.303336	2.33543	1.44352	0.251819	2.69259	0.53611	3.88681	1.35738	0.240724	2.21854	0.611835	3.0114	0.568237	0.0819043	2.10109	0.270448	1.19392	1.32463	0.494601	4.30798	0.307484	5.70649	0.678719	0.444854	5.85167	0.115987	3.97163	1.40568	0.171453	2.01412	0.697914	2.83121
362	4.06	4.06	11.33	sp|Q8NBQ5|DHB11_HUMAN	Estradiol 17-beta-dehydrogenase 11	HUMAN	2	0.659612					1.23012					1.0597					0.761888					1.3539					0.748782					1.34036
363	4.04	4.04	17.88	sp|P62277|RS13_HUMAN	40S ribosomal protein S13	HUMAN	2	1.53775	0.205811	6.24572	0.246209	9.60437	1.1489	0.0479824	1.14246	1.00564	1.31257	1.32393	0.138769	2.20277	0.601029	2.91632	0.817366	0.170158	2.01713	0.405212	1.64874	1.3849	0.069227	1.57096	0.88156	2.17562	0.698815	0.0154022	1.11648	0.625907	0.780217	0.959675	0.671464	2.51385	0.381755	2.41248
364	4.03	4.04	7.572	sp|P31943|HNRH1_HUMAN	Heterogeneous nuclear ribonucleoprotein H	HUMAN	2	1.51681	0.399402	46.4469	0.0326568	70.4512	1.19222	0.471434	7.70561	0.154721	9.1868	1.15018	0.0836773	1.26495	0.90927	1.45492	1.20676	0.779564	748.904	0.00161137	903.748	1.41946	0.174398	3.49261	0.406417	4.95761	1.28866	0.355159	7.4684	0.172548	9.62419	1.26847	0.577538	47.6825	0.0266025	60.484
365	4.02	4.02	7.888	sp|P32754|HPPD_HUMAN	4-hydroxyphenylpyruvate dioxygenase	HUMAN	2	0.451596					0.44676					0.404621					0.887897					0.12868					2.94201					0.353825
366	4.02	4.02	7.764	sp|Q9H9B4|SFXN1_HUMAN	Sideroflexin-1	HUMAN	2	0.660862					0.496024					0.78165					1.53994					0.644407					1.15902					0.646375
367	4.02	4.02	23.7	sp|P08708|RS17_HUMAN	40S ribosomal protein S17	HUMAN	2	1.5086	0.0897823	2.09956	0.71853	3.1674	1.10651	0.498305	3.59362	0.307909	3.97638	1.31402	0.441777	17.9372	0.0732564	23.5698	0.738213	0.357882	11.3531	0.0650231	8.38101	1.22686	0.544167	19.8042	0.0619496	24.2971	0.9255	0.366918	1.89531	0.488309	1.75411	1.11137	0.692495	12.912	0.0860724	14.35
368	4.01	4.01	7.914	sp|P17987|TCPA_HUMAN	T-complex protein 1 subunit alpha	HUMAN	2	1.22568					0.97902					0.769293					1.06076					0.781052					0.533271					1.00654
369	4.01	4.01	9.33	sp|Q14032|BAAT_HUMAN	Bile acid-CoA:amino acid N-acyltransferase	HUMAN	2	0.651863	0.422058	69.8064	0.00933815	45.5042	0.598183	0.523266	1123.99	0.000532195	672.354	0.441641	0.520589	64761.6	6.81949e-06	28601.4	2.0961	0.381802	619.887	0.00338141	1299.34	0.52512	0.437103	819.044	0.000641138	430.096	0.952592	0.70539	3.44501	0.276513	3.28169	0.421178	0.303983	294.404	0.00143061	123.997
370	4.01	4.01	4.048	sp|Q14157|UBP2L_HUMAN	Ubiquitin-associated protein 2-like	HUMAN	2	1.93113					2.62059	0.194189	47.1892	0.0555337	123.663	1.4214	0.302262	9.9399	0.142999	14.1285						1.59804	0.0909353	2.35523	0.678508	3.76376	0.843073					1.03201
371	4.01	4.01	11.11	sp|P27105|STOM_HUMAN	Erythrocyte band 7 integral membrane protein	HUMAN	2	0.620692	0.420318	110.528	0.00561568	68.6041	0.722132	0.128489	2.33118	0.309771	1.68342	0.685317	0.13631	2.84062	0.241256	1.94673	1.72966	0.188492	8.36238	0.206839	14.4641	0.775629	0.00401413	1.02057	0.76	0.79158	0.841363	0.421037	5.51874	0.152455	4.64326	1.44407	0.0324969	1.26939	1.1376	1.83309
372	4.01	4.01	14.09	sp|Q96CN7|ISOC1_HUMAN	Isochorismatase domain-containing protein 1	HUMAN	2	0.523474					0.637936					0.736418					0.988615					0.787579					0.807875					0.628037
373	4.01	4.01	8.914	sp|P11177|ODPB_HUMAN	Pyruvate dehydrogenase E1 component subunit beta, mitochondrial	HUMAN	2	1.07272					0.752492					0.996116					1.60965					0.823905					1.08007					0.926369
374	4	9.23	42.66	sp|P16104|H2AX_HUMAN	Histone H2A.x	HUMAN	9	1.48462					1.70244					1.89513					0.803384					1.43407					0.70676					0.808252
374	0	9.23	52.71	sp|Q9BTM1|H2AJ_HUMAN	Histone H2A.J	HUMAN	7
374	0	9.23	53.13	sp|Q99878|H2A1J_HUMAN	Histone H2A type 1-J	HUMAN	7
374	0	9.23	53.13	sp|Q96KK5|H2A1H_HUMAN	Histone H2A type 1-H	HUMAN	7
374	0	9.23	52.31	sp|P20671|H2A1D_HUMAN	Histone H2A type 1-D	HUMAN	7
374	0	9.23	52.31	sp|P0C0S8|H2A1_HUMAN	Histone H2A type 1	HUMAN	7
374	0	8.1	46.92	sp|Q8IUE6|H2A2B_HUMAN	Histone H2A type 2-B	HUMAN	9
374	0	7.78	43.85	sp|Q7L7L0|H2A3_HUMAN	Histone H2A type 3	HUMAN	6
374	0	7.78	43.85	sp|P04908|H2A1B_HUMAN	Histone H2A type 1-B/E	HUMAN	6
374	0	7.23	24.43	sp|Q96QV6|H2A1A_HUMAN	Histone H2A type 1-A	HUMAN	8
375	4	6	5.813	sp|P11216|PYGB_HUMAN	Glycogen phosphorylase, brain form	HUMAN	3	1.25041	0.0892576	1.49293	0.837558	1.86678	0.597129					0.902258	0.815777	80.5911	0.0111955	72.7139	1.63753					0.710304					1.25193	0.257827	3.40024	0.368188	4.25686	1.16565
376	4	4.02	9.764	sp|P25325|THTM_HUMAN	3-mercaptopyruvate sulfurtransferase	HUMAN	2	0.696265	0.0440701	1.37567	0.506129	0.957828	0.850945	0.152863	1.65224	0.515026	1.40596	1.00591	0.932533	2.02127	0.497662	2.03321	1.09256	0.267858	1.65418	0.660484	1.80729	0.880939	0.204388	1.70855	0.515605	1.50513	1.51404	0.190858	5.09929	0.296911	7.72052	0.791916	0.149267	2.03005	0.390098	1.60763
377	4	4	5.836	sp|Q9NVI7|ATD3A_HUMAN	ATPase family AAA domain-containing protein 3A	HUMAN	2	2.10584
377	0	2	3.549	sp|Q5T9A4|ATD3B_HUMAN	ATPase family AAA domain-containing protein 3B	HUMAN	1
377	0	2	3.406	sp|Q5T2N8|ATD3C_HUMAN	ATPase family AAA domain-containing protein 3C	HUMAN	1
378	4	4	6.217	sp|Q9HCC0|MCCB_HUMAN	Methylcrotonoyl-CoA carboxylase beta chain, mitochondrial	HUMAN	2
379	4	4	8.578	sp|Q8NC51|PAIRB_HUMAN	Plasminogen activator inhibitor 1 RNA-binding protein	HUMAN	2	1.20534	0.0997295	1.45472	0.828573	1.75343	1.98914	0.0846718	3.21899	0.617939	6.40303	1.03723	0.903616	20.9943	0.0494054	21.7759	0.857891	0.429782	4.75496	0.18042	4.07923	1.12114	0.176833	1.51328	0.740867	1.69661	0.860281	0.202242	1.8753	0.458744	1.61328	0.866743	0.270855	2.27824	0.380444	1.97465
380	4	4	4.604	sp|P43243|MATR3_HUMAN	Matrin-3	HUMAN	2	1.49486					1.23646					2.01717					0.995898					1.30609					0.624719					0.837327
381	4	4	9.554	sp|Q96HY6|DDRGK_HUMAN	DDRGK domain-containing protein 1	HUMAN	2	0.802258					0.996067					0.95272					0.934699					1.14377					0.865052					1.08405
382	4	4	4.624	sp|Q5TCH4|CP4AM_HUMAN	Cytochrome P450 4A22	HUMAN	2	0.592776	0.00301074	1.03192	0.574438	0.611699	0.845727	0.396575	4.61529	0.183244	3.90328	0.728203	0.179635	3.21662	0.226387	2.34235	0.935191	0.534926	2.58647	0.36157	2.41885	0.703952	0.371996	19.1057	0.036845	13.4495	1.61563	0.297971	21.7873	0.0741546	35.2004	1.29466	0.273508	4.49695	0.287898	5.82203
382	0	4	4.624	sp|Q02928|CP4AB_HUMAN	Cytochrome P450 4A11	HUMAN	2
383	4	4	8.44	sp|P49368|TCPG_HUMAN	T-complex protein 1 subunit gamma	HUMAN	2	1.80511	0.220236	14.953	0.120719	26.9918	1.21291	0.817637	4131.31	0.000293591	5010.92	1.4068	0.376606	18.4225	0.076363	25.9166	0.883698	0.679824	17.3867	0.050826	15.3646	1.37662	0.638066	576.359	0.00238848	793.429	1.006	0.968516	4.6396	0.216828	4.66742	1.14742	0.780774	130.574	0.00878754	149.824
384	4	4	16.06	sp|P46779|RL28_HUMAN	60S ribosomal protein L28	HUMAN	2	1.16268					2.08872					1.16259					0.697635					1.0739					0.530055					0.956153
385	4	4	12.91	sp|P42126|D3D2_HUMAN	3,2-trans-enoyl-CoA isomerase, mitochondrial	HUMAN	2	0.71199					0.807098					0.603416					1.3629					1.75575					1.23712					0.967522
386	4	4	3.992	sp|P35637|FUS_HUMAN	RNA-binding protein FUS	HUMAN	2	1.40015	0.314575	10.0122	0.139844	14.0186	1.87186	0.0179691	1.2522	1.49486	2.34393	1.18032	0.145583	1.63278	0.722888	1.9272	0.869307	0.694485	30.5416	0.028463	26.55	1.19573	0.00699013	1.02525	1.16627	1.22592	0.512609	0.130469	5.84078	0.0877639	2.99404	0.970643	0.759362	2.59459	0.374103	2.51842
386	0	2	1.52	sp|Q92804|RBP56_HUMAN	TATA-binding protein-associated factor 2N	HUMAN	1
387	4	4	5.051	sp|O00567|NOP56_HUMAN	Nucleolar protein 56	HUMAN	2	1.77278	0.0316321	1.43587	1.23465	2.54548	1.43908	0.296116	10.1872	0.141264	14.6601	1.29176	0.24947	3.83502	0.336832	4.95392	0.9679	0.844952	5.30328	0.18251	5.13305	1.30834	0.039387	1.23559	1.05889	1.61657	0.818114	0.451012	8.89585	0.0919658	7.27782	1.21935	0.429687	7.51363	0.162285	9.16173
388	4	4	6.994	sp|Q9Y2X3|NOP58_HUMAN	Nucleolar protein 58	HUMAN	2	2.76724					1.82677					1.99565					1.27574					1.68774					0.978072					1.18783
389	4	4	2.627	sp|Q9BSJ8|ESYT1_HUMAN	Extended synaptotagmin-1	HUMAN	2	0.824573					0.556168					0.652575					2.16543					0.921902					0.606708					1.15853
390	4	4	6.166	sp|Q14117|DPYS_HUMAN	Dihydropyrimidinase	HUMAN	3	0.661088	0.276072	11.4157	0.0579104	7.5468	0.809175	0.426843	8.445	0.095817	6.83349	0.755112	0.222993	3.68363	0.204991	2.78155	0.868073	0.318047	2.66737	0.325442	2.31547	0.829615	0.659746	55.1212	0.0150508	45.7294	1.65375	0.0999841	2.75159	0.601015	4.55043	0.901116	0.590668	5.84676	0.154122	5.26861
391	4	4	6.757	sp|P31939|PUR9_HUMAN	Bifunctional purine biosynthesis protein PURH	HUMAN	2	3.0737					1.07301					0.956854					0.571218					1.32599					0.786045					1.04204
392	4	4	8.611	sp|P21281|VATB2_HUMAN	V-type proton ATPase subunit B, brain isoform	HUMAN	2
393	4	4	10.04	sp|Q9BRX8|CJ058_HUMAN	UPF0765 protein C10orf58	HUMAN	2	0.84291	0.0349648	1.1268	0.748059	0.949788	0.874969	0.46055	4.47635	0.195465	3.91667	1.12406	0.19506	1.60011	0.702484	1.79862	1.58785	0.0229811	1.23636	1.2843	1.96316	1.12057	0.627418	8.869	0.126347	9.9383	1.08623	0.561924	3.59012	0.302561	3.89968	1.27681	0.0482946	1.26617	1.00841	1.61666
394	4	4	12.12	sp|Q8NBX0|SCPDH_HUMAN	Probable saccharopine dehydrogenase	HUMAN	2	0.245969					0.585134					0.879175					1.62488					0.74963					1.80564					0.885766
395	4	4	9.44	sp|O94905|ERLN2_HUMAN	Erlin-2	HUMAN	2	0.904724	0.849684	197.855	0.00457266	179.004	1.02098	0.883244	4.14561	0.246279	4.23256	1.06272	0.710506	4.85912	0.218706	5.16387	1.05191	0.899564	56.923	0.0184795	59.8777	1.14197	0.481947	4.92188	0.232018	5.62062	0.925027	0.79745	20.2171	0.0457546	18.7014	1.55213	0.0291851	1.29209	1.20126	2.0055
395	0	2	3.468	sp|O75477|ERLN1_HUMAN	Erlin-1	HUMAN	1
396	4	4	10.56	sp|Q9Y6C9|MTCH2_HUMAN	Mitochondrial carrier homolog 2	HUMAN	2	0.863866	0.77708	162.585	0.00531332	140.452	0.752235	0.0253087	1.15475	0.651424	0.868647	0.69082	0.261188	7.72255	0.0894549	5.33489	1.15728	0.00587075	1.01726	1.13764	1.17726	0.72893	0.499382	55.1227	0.0132238	40.1806	1.36383	0.488972	45.0751	0.0302568	61.4746	0.73364	0.0962042	1.82083	0.402915	1.33583
397	4	4	6.923	sp|Q9P0Z9|SOX_HUMAN	Peroxisomal sarcosine oxidase	HUMAN	2	0.751918					0.563292					0.518672					1.8141					0.507586					1.7518					0.511573
398	4	4	18.52	sp|Q9H008|LHPP_HUMAN	Phospholysine phosphohistidine inorganic pyrophosphate phosphatase	HUMAN	2	0.745532					0.797305					0.4555					1.27557					0.778908					2.03987					0.997702
399	4	4	11.78	sp|Q96GK7|FAH2A_HUMAN	Fumarylacetoacetate hydrolase domain-containing protein 2A	HUMAN	2											1.35758					1.52003					1.32146					2.44666					1.62027
399	0	4	11.78	sp|Q6P2I3|FAH2B_HUMAN	Fumarylacetoacetate hydrolase domain-containing protein 2B	HUMAN	2
400	4	4	18.54	sp|Q5T1J5|CHCH9_HUMAN	Putative coiled-coil-helix-coiled-coil-helix domain-containing protein 9, mitochondrial	HUMAN	2	1.31536					1.51563	0.0917697	2.15319	0.703899	3.26344	1.00614					1.25091	0.459361	12.2152	0.102406	15.2801	1.29596					1.09345	0.644636	6.15852	0.177551	6.73404	0.745533	0.217851	3.77765	0.197353	2.81636
400	0	4	18.54	sp|Q9Y6H1|CHCH2_HUMAN	Coiled-coil-helix-coiled-coil-helix domain-containing protein 2, mitochondrial	HUMAN	2
401	4	4	6.504	sp|Q15043|S39AE_HUMAN	Zinc transporter ZIP14	HUMAN	3	1.03836					1.06828					1.38353					0.75622					1.56423					0.799277					1.12927
402	4	4	7.718	sp|P50053|KHK_HUMAN	Ketohexokinase	HUMAN	2	1.03691	0.855736	7.37017	0.14069	7.64222	0.870652	0.399196	3.57972	0.243218	3.11669	0.701563	0.0461976	1.38734	0.50569	0.973304	0.790876	0.0214206	1.10555	0.71537	0.874352	0.690445	0.137829	2.81566	0.245216	1.94406	1.60776	0.12108	3.19483	0.503238	5.13652	0.755623	0.146623	2.30441	0.327903	1.74127
403	4	4	30.47	sp|P35268|RL22_HUMAN	60S ribosomal protein L22	HUMAN	3	1.32209					1.10478					1.00242					0.704695					0.862284					0.762067					0.999524
404	4	4	2.66	sp|P09327|VILI_HUMAN	Villin-1	HUMAN	2	1.81087	0.0855405	2.773	0.653036	5.02154	0.893318	0.72325	21.91	0.0407722	19.5726	0.923619	0.223858	1.4483	0.637725	1.33768	1.20424	0.371176	4.74655	0.253709	5.716	1.3023	0.534059	41.9242	0.0310633	54.598	0.656087	0.053495	1.56996	0.4179	1.03003	1.12799	0.506634	4.77079	0.236437	5.3814
405	4	4	9.206	sp|P05198|IF2A_HUMAN	Eukaryotic translation initiation factor 2 subunit 1	HUMAN	2	1.65486	0.00674576	1.07017	1.54635	1.77099	1.29149	0.129088	1.95076	0.662045	2.51938	1.21519	0.107418	1.52481	0.796949	1.85294	0.545677	0.076656	2.53764	0.215033	1.38473	1.32635	0.129671	2.09851	0.632045	2.78336	0.66512	0.054155	1.55555	0.42758	1.03462	0.987817	0.951618	7.7327	0.127745	7.63849
406	4	4	17.54	sp|P04632|CPNS1_HUMAN	Calpain small subunit 1	HUMAN	2	1.03362					1.36514					0.998999					0.774105					1.53199					0.843938					1.34677
407	4	4	33.33	sp|P02656|APOC3_HUMAN	Apolipoprotein C-III	HUMAN	2	0.518323					0.877299					0.810461					1.41393					0.892219					0.500763					1.26619
408	4	4	13.22	sp|P00403|COX2_HUMAN	Cytochrome c oxidase subunit 2	HUMAN	2	0.646036	0.136099	3.33737	0.193577	2.15606	0.611257	0.14501	4.26221	0.143413	2.6053	1.14744	0.365483	3.0964	0.370573	3.55294	1.26282	0.265248	3.7142	0.339999	4.69037	0.941453	0.0355313	1.04376	0.901983	0.98265	1.18991	0.129794	1.57898	0.753596	1.87884	1.12912	0.530329	5.46043	0.206783	6.1655
409	4	4	8.761	sp|O95154|ARK73_HUMAN	Aflatoxin B1 aldehyde reductase member 3	HUMAN	2	0.542158	0.0335075	1.5065	0.359878	0.816764	0.449139	0.00934771	1.16107	0.386832	0.521482	0.559563	0.154083	6.17924	0.0905553	3.45768	0.877656	0.43329	3.82879	0.229225	3.36036	0.454369	0.0842008	3.79414	0.119755	1.72394	2.3091	0.0648544	2.96534	0.778697	6.84728	0.570423	0.352794	82.6162	0.00690449	47.1262
409	0	2	4.23	sp|Q8NHP1|ARK74_HUMAN	Aflatoxin B1 aldehyde reductase member 4	HUMAN	1
410	4	4	11.17	sp|O14745|NHRF1_HUMAN	Na(+)/H(+) exchange regulatory cofactor NHE-RF1	HUMAN	3	1.79437					2.13878					1.00489					0.654598					1.27698					0.7506					1.16172
411	4	4	6.646	sp|A1L0T0|ILVBL_HUMAN	Acetolactate synthase-like protein	HUMAN	2	1.08173										1.11529					0.745021					1.11391					1.25452					1.35211
412	4	4	5.941	sp|Q9BY49|PECR_HUMAN	Peroxisomal trans-2-enoyl-CoA reductase	HUMAN	2	0.832805					0.528741					1.15305	0.0197729	1.05783	1.09002	1.21974	1.65965	0.138536	4.15074	0.399844	6.88876	0.758065	0.827351	314124	2.41327e-06	238126	1.06487	0.870321	47.7554	0.0222984	50.8533	0.869742	0.723612	45.8097	0.018986	39.8426
413	4	4	21.99	sp|Q6B0K9|HBM_HUMAN	Hemoglobin subunit mu	HUMAN	3	0.471305	0.511086	19868.8	2.37209e-05	9364.27	1.73973	0.444621	367.6	0.00473268	639.525	1.24758	0.758581	1156.19	0.00107905	1442.44	0.681494	0.329874	16.0844	0.0423698	10.9615	1.29182	0.722363	1075.82	0.00120077	1389.76	0.947751	0.942106	1767.28	0.000536277	1674.94	0.666407	0.0889636	2.06547	0.322642	1.37644
414	4	4	13.93	sp|Q15363|TMED2_HUMAN	Transmembrane emp24 domain-containing protein 2	HUMAN	2	0.70477					2.46561					1.47682					0.905604					2.05077					0.701191					1.31526
415	4	4	18.24	sp|Q04837|SSBP_HUMAN	Single-stranded DNA-binding protein, mitochondrial	HUMAN	2	4.06192																				3.76032					2.05448
416	4	4	11.63	sp|P50914|RL14_HUMAN	60S ribosomal protein L14	HUMAN	2	1.30711	0.626893	168.292	0.00776692	219.975	1.46226	0.517802	164.991	0.00886266	241.259	1.39854	0.306878	9.2988	0.1504	13.0047	0.956088	0.751003	3.98931	0.239662	3.81413	1.41615	0.325506	11.9472	0.118535	16.919	0.899063	0.587314	5.95893	0.150877	5.35745	1.03107	0.80262	3.36475	0.306432	3.46928
417	4	4	15.33	sp|P35270|SPRE_HUMAN	Sepiapterin reductase	HUMAN	2	0.966612					0.718847					1.10486					1.05459					0.494635					1.47319					0.868758
418	4	4	17.09	sp|P25787|PSA2_HUMAN	Proteasome subunit alpha type-2	HUMAN	2	1.2746	0.443483	13.1835	0.0966821	16.8037	0.72275	0.563626	155.267	0.00465489	112.219	0.730838	0.519737	69.3492	0.0105385	50.683	0.986587	0.964134	20.9541	0.0470833	20.673	0.696976	0.438978	43.9142	0.0158713	30.6072	1.08287	0.841597	53.5902	0.0202065	58.0312	0.814186	0.48919	12.4871	0.0652022	10.1668
419	4	4	14.72	sp|P12829|MYL4_HUMAN	Myosin light chain 4	HUMAN	2	0.511802					3.39191					1.29704					0.653285					1.39415					0.573128					0.955167
420	4	4	9.363	sp|P02647|APOA1_HUMAN	Apolipoprotein A-I	HUMAN	2	0.879778	0.831982	412.64	0.00213207	363.032	0.840639	0.0375487	1.13911	0.737981	0.957578	0.715345	0.115766	2.18726	0.32705	1.56465	0.932071	0.787448	13.1561	0.0708473	12.2624	0.736942	0.250271	4.99501	0.147536	3.68103	0.832491	0.634949	36.8559	0.0225877	30.6822	1.69013	0.360548	69.3958	0.024355	117.288
421	4	4	8.07	sp|O94760|DDAH1_HUMAN	N(G),N(G)-dimethylarginine dimethylaminohydrolase 1	HUMAN	2	0.854276					1.14732					0.856073					0.755901					0.818876					1.11847					1.02853
422	4	4	40.45	sp|O75531|BAF_HUMAN	Barrier-to-autointegration factor	HUMAN	2	1.43242	0.260993	7.27469	0.196905	10.4204	1.55399	0.00838931	1.07661	1.44341	1.67304	1.47295	0.24212	7.15051	0.205992	10.5323	0.903429	0.680386	10.4918	0.0861077	9.47863	1.44266	0.0891993	1.92854	0.74806	2.78223	1.01984	0.955171	34.445	0.0296078	35.1285	1.38818	0.166951	3.06079	0.453537	4.24893
423	4	4	19.35	sp|O75380|NDUS6_HUMAN	NADH dehydrogenase [ubiquinone] iron-sulfur protein 6, mitochondrial	HUMAN	2
424	3.91	3.91	22.31	sp|P62244|RS15A_HUMAN	40S ribosomal protein S15a	HUMAN	2	1.44133	0.104258	1.73683	0.829865	2.50334	1.18725	0.254226	1.59443	0.744624	1.89298	1.31924	0.256649	2.13522	0.61785	2.81687	0.783157	0.230544	1.85396	0.422425	1.45194	1.26417	0.172989	1.62395	0.778458	2.05295	0.839675	0.682847	4.90311	0.171253	4.11702	0.965307	0.749579	1.5149	0.63721	1.46234
425	3.86	3.86	8.276	sp|Q01105|SET_HUMAN	Protein SET	HUMAN	2	1.69855	0.0857023	2.04235	0.831662	3.46904	2.02293	0.0322243	1.74681	1.15807	3.53368	1.18747	0.372156	1.91199	0.621068	2.27044	1.073	0.376808	1.30869	0.819903	1.40421	1.28316	0.1543	1.614	0.795022	2.07102	1.00789	0.970133	2.22577	0.452826	2.24333	1.00989	0.953411	1.90063	0.531346	1.91943
426	3.85	3.85	11.55	sp|Q08257|QOR_HUMAN	Quinone oxidoreductase	HUMAN	2	0.846121	0.46885	6.85422	0.123445	5.7995	0.74551	0.107466	1.88886	0.394688	1.40816	1.01865	0.63026	1.43007	0.712308	1.45674	1.22439	0.269362	3.18459	0.384474	3.89919	0.843942	0.0198727	1.06964	0.788999	0.902711	1.36477	0.0187086	1.12317	1.21511	1.53287	1.00863	0.542295	1.13285	0.89035	1.14262
427	3.83	3.84	7.258	sp|O75367|H2AY_HUMAN	Core histone macro-H2A.1	HUMAN	2	1.52152	0.0449703	1.4584	1.04329	2.21898	1.05886	0.612739	2.83934	0.372926	3.00647	1.70136	0.160967	5.72379	0.297243	9.73821	1.02958	0.859356	5.20313	0.197877	5.35704	1.44318	0.231402	5.88872	0.245075	8.49846	0.767318	0.0781168	1.5144	0.506681	1.16203	1.3948	0.364621	15.2774	0.091298	21.309
427	0	2.31	4.57	sp|Q9P0M6|H2AW_HUMAN	Core histone macro-H2A.2	HUMAN	1
428	3.82	3.82	11.31	sp|Q01130|SRSF2_HUMAN	Serine/arginine-rich splicing factor 2	HUMAN	2	1.68466	0.123673	3.68337	0.457369	6.2052	2.47374	0.197145	39.7365	0.0622537	98.2979	1.43409	0.332967	14.0311	0.102208	20.1218	0.82763	0.370028	4.85098	0.170611	4.01482	1.35213	0.637435	398.092	0.00339654	538.273	0.660133	0.18786	4.97293	0.132745	3.2828	1.0743	0.756934	9.66091	0.111201	10.3787
429	3.81	3.81	12.5	sp|P61353|RL27_HUMAN	60S ribosomal protein L27	HUMAN	2	1.33444	0.117824	1.59777	0.835189	2.13212	0.914383	0.514253	1.63243	0.560137	1.49266	1.1181	0.575419	2.06329	0.541902	2.30697	0.965198	0.570319	1.2542	0.769573	1.21055	1.04877	0.809721	2.11176	0.496633	2.21475	0.96637	0.791127	1.62796	0.593606	1.57322	0.800946	0.205689	1.67621	0.477833	1.34255
430	3.79	3.79	6.992	sp|Q13228|SBP1_HUMAN	Selenium-binding protein 1	HUMAN	2	0.305714					1.11794					0.562499					1.09302					0.702101					1.73141					0.625136
431	3.74	3.74	54.55	sp|P62328|TYB4_HUMAN	Thymosin beta-4	HUMAN	2	0.405722					2.23929					1.10474					0.444331					1.10682					0.43249					1.66518
431	0	3.74	54.55	sp|A8MW06|TMSL3_HUMAN	Thymosin beta-4-like protein 3	HUMAN	2
431	0	2.04	25	sp|Q2KHM7|TMSL2_HUMAN	Putative thymosin beta-4-like protein 2	HUMAN	1
432	3.7	3.7	6.019	sp|Q96I99|SUCB2_HUMAN	Succinyl-CoA ligase [GDP-forming] subunit beta, mitochondrial	HUMAN	2	0.831308					0.956147					0.892482					1.35281					0.857867					1.13635					0.987387
433	3.7	3.7	9.213	sp|Q93099|HGD_HUMAN	Homogentisate 1,2-dioxygenase	HUMAN	2	1.09139	0.552672	3.71386	0.293869	4.05325	0.837153	0.0980299	1.41984	0.589611	1.18862	0.707797	0.177697	3.52028	0.201063	2.49165	0.954437	0.877162	20.7522	0.0459922	19.8066	0.859722	0.604934	14.6853	0.0585431	12.6252	1.88889	0.0174212	1.24756	1.51407	2.35651	0.866626	0.162341	1.60662	0.539409	1.39234
434	3.7	3.7	5.357	sp|P51570|GALK1_HUMAN	Galactokinase	HUMAN	2	0.651267	0.266977	11.3491	0.0573847	7.39132	0.952595	0.645905	2.69818	0.35305	2.57028	0.849354	0.173725	1.78715	0.475255	1.51792	0.65788	0.152292	3.66048	0.179725	2.40816	0.903618	0.314373	2.00009	0.45179	1.80731	1.14946	0.0937495	1.30022	0.884051	1.49456	1.47918	0.190515	4.63983	0.3188	6.86314
435	3.7	3.7	7.759	sp|P49821|NDUV1_HUMAN	NADH dehydrogenase [ubiquinone] flavoprotein 1, mitochondrial	HUMAN	2	1.07063	0.620823	3.59466	0.297838	3.84854	0.836766	0.572691	17.3049	0.0483542	14.4802	0.871138	0.472418	4.98876	0.17462	4.3459	0.963084	0.88303	13.0899	0.0735745	12.6067	0.824419	0.180953	2.0477	0.402608	1.68816	1.22487	0.53665	18.0376	0.0679064	22.0938	0.930934	0.397293	1.92471	0.483676	1.79178
436	3.7	3.7	5.64	sp|P13489|RINI_HUMAN	Ribonuclease inhibitor	HUMAN	2	1.08408					0.983054					0.804554					0.490245					0.915979					0.880276					1.19995
437	3.7	3.7	14.94	sp|O00299|CLIC1_HUMAN	Chloride intracellular channel protein 1	HUMAN	3	2.30071	0.237501	63.0319	0.0365008	145.018	1.15528					0.955078	0.766645	4.57782	0.208632	4.37217	0.673191					1.14715	0.519216	6.37818	0.179855	7.31672	0.605748					1.38268	0.486996	52.0522	0.0265634	71.9718
438	3.7	3.7	4.771	sp|Q16850|CP51A_HUMAN	Lanosterol 14-alpha demethylase	HUMAN	2	0.706748					0.839108					1.98122					1.26159					1.57801	0.0401426	1.44189	1.0944	2.27532	0.681759					1.42466	0.176766	3.6031	0.3954	5.13321
439	3.7	3.7	28.28	sp|P62841|RS15_HUMAN	40S ribosomal protein S15	HUMAN	2
440	3.7	3.7	8.226	sp|P62333|PRS10_HUMAN	26S protease regulatory subunit 10B	HUMAN	2	1.24072					0.861193					1.12872					1.75989					0.990998					1.76142					0.85184
441	3.64	3.64	3.6	sp|P22033|MUTA_HUMAN	Methylmalonyl-CoA mutase, mitochondrial	HUMAN	2	1.02308					1.12853					1.1216					1.86206					2.04632					2.1045					1.7101
442	3.61	3.61	2.718	sp|Q06210|GFPT1_HUMAN	Glucosamine--fructose-6-phosphate aminotransferase [isomerizing] 1	HUMAN	1	1.06109					1.03311					0.694928					0.900816					0.981639					1.00245					0.858056
443	3.53	3.53	8.454	sp|P01019|ANGT_HUMAN	Angiotensinogen	HUMAN	2
444	3.52	3.52	8.989	sp|Q96I15|SCLY_HUMAN	Selenocysteine lyase	HUMAN	2
445	3.52	3.52	13.43	sp|Q9BTT0|AN32E_HUMAN	Acidic leucine-rich nuclear phosphoprotein 32 family member E	HUMAN	2	1.94932	0.278029	52.3972	0.0372028	102.139	1.51344	0.143278	3.33814	0.453379	5.05208	1.07768	0.709268	6.92163	0.155697	7.45929	0.496958					1.09679	0.916408	7249.89	0.000151284	7951.62	0.955445	0.765338	4.47858	0.213337	4.27903	0.980267	0.950562	25.9044	0.0378417	25.3932
446	3.52	3.52	16.25	sp|P46778|RL21_HUMAN	60S ribosomal protein L21	HUMAN	2	1.28686	0.112353	1.77092	0.726664	2.27893	1.03417	0.252562	1.19587	0.864792	1.23673	1.27477	0.10511	1.67189	0.762469	2.13128	0.904419	0.499131	3.57153	0.25323	3.23016	1.09599	0.003641	1.00668	1.08872	1.10332	0.877798	0.532641	6.26672	0.140073	5.50091	0.948661	0.700433	3.73031	0.254312	3.53879
447	3.52	3.52	21.36	sp|O75964|ATP5L_HUMAN	ATP synthase subunit g, mitochondrial	HUMAN	2	0.795931	0.401044	8.28371	0.0960839	6.59326	0.736183	0.264545	5.56844	0.132206	4.09939	1.05989	0.695227	4.1536	0.255174	4.40235	1.48049	0.304803	13.3005	0.111311	19.6913	0.924206	0.491198	2.64897	0.348893	2.44819	1.20645	0.526634	13.3711	0.0902286	16.1315	0.900567	0.612159	6.73363	0.133742	6.06409
447	0	2	13	sp|Q7Z4Y8|AT5L2_HUMAN	ATP synthase subunit g 2, mitochondrial	HUMAN	1
448	3.42	3.42	1.324	sp|Q14980|NUMA1_HUMAN	Nuclear mitotic apparatus protein 1	HUMAN	2
449	3.4	3.41	3.926	sp|P02671|FIBA_HUMAN	Fibrinogen alpha chain	HUMAN	2																3.12028										2.48475
450	3.4	3.4	13.69	sp|P59998|ARPC4_HUMAN	Actin-related protein 2/3 complex subunit 4	HUMAN	2	1.10508					0.981345					1.33073					0.89509					1.51418					0.923539					1.50913
451	3.4	3.4	12.84	sp|P46776|RL27A_HUMAN	60S ribosomal protein L27a	HUMAN	2	1.61604	0.0112476	1.11378	1.45095	1.79992	0.961317	0.834572	6.58899	0.145898	6.33411	1.10353	0.748872	20.2207	0.0545741	22.314	0.868975	0.383205	3.40718	0.255042	2.96076	1.01822	0.968538	103.419	0.00984559	105.304	0.794531	0.439932	11.2134	0.0708558	8.90937	0.91299	0.336035	1.96274	0.465162	1.79196
452	3.4	3.4	9.302	sp|O75396|SC22B_HUMAN	Vesicle-trafficking protein SEC22b	HUMAN	2	0.933964	0.354028	1.71519	0.544525	1.60192	0.705854	0.435869	37.0946	0.0190285	26.1833	1.03708	0.693462	2.42362	0.427903	2.51349	1.25099	0.707502	314.443	0.00397843	393.366	1.04257	0.858063	10.3413	0.100816	10.7815	0.825651	0.0455847	1.19077	0.693374	0.983162	1.17743	0.191042	1.90063	0.619498	2.23786
453	3.31	3.31	6.439	sp|P61247|RS3A_HUMAN	40S ribosomal protein S3a	HUMAN	1	1.40866	0.47967	59.3839	0.0237212	83.6517	1.05136	0.928773	288.443	0.00364497	303.258	1.28493	0.561294	47.7737	0.0268961	61.3857	1.08358	0.0755074	1.12924	0.959571	1.22362	1.30054	0.744995	2657.03	0.000489473	3455.59	0.919849	0.83037	48.8727	0.0188213	44.9555	1.1412	0.710738	31.0515	0.0367517	35.4358
454	3.25	3.25	12.5	sp|P22392|NDKB_HUMAN	Nucleoside diphosphate kinase B	HUMAN	1
454	0	3.25	13.87	sp|O60361|NDK8_HUMAN	Putative nucleoside diphosphate kinase	HUMAN	1
455	3.24	3.24	1.266	sp|P26640|SYVC_HUMAN	Valyl-tRNA synthetase	HUMAN	1	0.567203					0.315522					0.690273					0.474681					0.599854					0.514845					0.552227
456	3.22	3.22	3.518	sp|P41250|SYG_HUMAN	Glycyl-tRNA synthetase	HUMAN	1	1.10382					1.39681					1.23421					0.765831					1.87841					0.917475					0.859453
457	3.22	3.22	4.326	sp|Q99536|VAT1_HUMAN	Synaptic vesicle membrane protein VAT-1 homolog	HUMAN	1	1.59328	0.153157	4.27146	0.373005	6.80563	2.3004	0.0679623	3.1091	0.739894	7.15218	1.49325	0.476121	112.844	0.0132329	168.504	0.746255	0.546009	73.6543	0.0101319	54.9649	1.7121	0.0441084	1.60662	1.06565	2.7507	0.453439	0.46404	7890.86	5.74639e-05	3578.03	2.184	0.255577	67.591	0.032312	147.619
458	3.22	3.22	10.11	sp|O75915|PRAF3_HUMAN	PRA1 family protein 3	HUMAN	2	0.949587	0.876137	28.0885	0.033807	26.6724	0.893744					0.856693	0.704889	50.9821	0.0168038	43.676	1.44537	0.120614	2.45353	0.589099	3.54627	0.935544	0.585894	3.04196	0.307546	2.84589	1.23506	0.252468	3.07506	0.401638	3.79788	0.996262	0.979342	4.3306	0.230052	4.31442
459	3.19	3.19	4.382	sp|Q92688|AN32B_HUMAN	Acidic leucine-rich nuclear phosphoprotein 32 family member B	HUMAN	1	1.60441	0.0134818	1.13567	1.41274	1.82209	2.08891	0.0131912	1.21406	1.7206	2.53606	1.23818	0.0705192	1.35246	0.915499	1.67459	0.605887	0.0639175	1.89906	0.319046	1.15062	1.156	0.200374	1.8215	0.634639	2.10565	0.576685	0.0164527	1.19817	0.481305	0.690967	0.93303	0.293089	1.54773	0.602838	1.44408
460	3.17	3.17	5.529	sp|Q9HDC9|APMAP_HUMAN	Adipocyte plasma membrane-associated protein	HUMAN	1
461	3.15	3.15	11.11	sp|A6NLP5|TTC36_HUMAN	Tetratricopeptide repeat protein 36	HUMAN	2	0.380141					0.500149					0.525421					0.964523					0.684588					1.31791					0.619505
462	3.1	3.1	7.576	sp|P28070|PSB4_HUMAN	Proteasome subunit beta type-4	HUMAN	1
463	3.09	3.09	6.481	sp|P62826|RAN_HUMAN	GTP-binding nuclear protein Ran	HUMAN	1	1.83346					0.938884					1.09186					0.665727					1.02587					0.849486					0.828622
464	3.05	3.05	1.842	sp|P02786|TFR1_HUMAN	Transferrin receptor protein 1	HUMAN	1	1.02339	0.966988	287.501	0.00355963	294.227	2.26995	0.210619	35.7824	0.0634375	81.2242	1.76354	0.308015	44.165	0.0399308	77.8868	0.532272					1.67189	0.21724	10.1667	0.164447	16.9976	0.510376	0.457992	1784.09	0.000286071	910.557	2.03274	0.0825363	3.23867	0.627646	6.58338
465	3.05	3.05	5.525	sp|P55263|ADK_HUMAN	Adenosine kinase	HUMAN	2	0.688714					0.840513					0.413702					0.934775					0.821336					1.33246	0.493358	35.5747	0.0374552	47.4019	0.33172
466	3.02	3.02	8.791	sp|Q9Y2B0|CNPY2_HUMAN	Protein canopy homolog 2	HUMAN	1
467	3	5	6.211	sp|P34896|GLYC_HUMAN	Serine hydroxymethyltransferase, cytosolic	HUMAN	2	0.548628	0.0376454	1.5708	0.349266	0.861786	0.580008	0.138648	4.6257	0.125388	2.68294	0.474891	0.0971624	4.28619	0.110796	2.03547	1.03867	0.298161	1.27615	0.813905	1.32549	0.440973	0.112554	6.41549	0.0687356	2.82905	1.59524	0.104004	2.65954	0.599818	4.24261	0.548734	0.0925297	3.05319	0.179725	1.67539
468	2.96	2.96	3.039	sp|Q9P035|HACD3_HUMAN	3-hydroxyacyl-CoA dehydratase 3	HUMAN	1	1.16161					0.914309					1.02402					1.0217					0.881116					0.949201					1.01965
469	2.93	4.93	5.577	sp|Q01581|HMCS1_HUMAN	Hydroxymethylglutaryl-CoA synthase, cytoplasmic	HUMAN	4
470	2.93	2.93	9.091	sp|P30050|RL12_HUMAN	60S ribosomal protein L12	HUMAN	1	1.46872	0.101455	2.19243	0.669905	3.22007	1.00546	0.910932	1.63468	0.615081	1.64361	1.18726	0.414574	5.2705	0.225265	6.25744	0.803452	0.0630379	1.31816	0.609528	1.05907	1.15722	0.0874603	1.29241	0.895399	1.4956	0.9997	0.998946	9.94388	0.100534	9.9409	0.844924	0.250514	2.43242	0.34736	2.05521
471	2.92	2.92	1.821	sp|P28288|ABCD3_HUMAN	ATP-binding cassette sub-family D member 3	HUMAN	1	0.96836	0.86238	6.42535	0.150709	6.22205	0.997764	0.995568	59.4603	0.0167803	59.3274	1.40184	0.427725	30.3668	0.0461635	42.5694	1.58218	0.0109871	1.10586	1.43073	1.74967	1.12821	0.705577	21.6414	0.0521323	24.4161	1.13154	0.531035	5.64766	0.200355	6.39054	1.46221	0.3617	21.7988	0.0670778	31.8745
472	2.92	2.92	5.047	sp|O75452|RDH16_HUMAN	Retinol dehydrogenase 16	HUMAN	1	0.435438	0.0305541	1.66095	0.262161	0.723242	0.52683	0.0260363	1.39545	0.377535	0.735164	0.443148	0.101329	5.25906	0.0842639	2.33054	1.06591	0.463549	2.06078	0.517236	2.19661	0.490348	0.0848401	3.36658	0.145652	1.6508	1.96475	0.0296225	1.4912	1.31756	2.92983	0.538086	0.0872353	2.96188	0.181671	1.59374
472	0	2	5.047	sp|O14756|H17B6_HUMAN	17-beta-hydroxysteroid dehydrogenase type 6	HUMAN	1
473	2.89	2.97	3.505	sp|P51648|AL3A2_HUMAN	Fatty aldehyde dehydrogenase	HUMAN	1	0.789354	0.011053	1.05357	0.749217	0.831641	0.820838	0.501755	12.4586	0.0658855	10.2265	0.818537	0.138427	1.75436	0.466573	1.43601	1.21391	0.202551	2.25062	0.539366	2.73205	0.826637	0.131125	1.65769	0.498668	1.37031	1.51577	0.309228	16.2795	0.0931092	24.6759	0.936873	0.786821	10.8164	0.0866163	10.1336
474	2.89	2.89	8.485	sp|P46783|RS10_HUMAN	40S ribosomal protein S10	HUMAN	1	2.03318	0.282544	72.7335	0.0279539	147.881	1.63496	0.159995	4.97171	0.328851	8.12853	1.62765	0.206413	8.00656	0.203289	13.0318	0.80719	0.394628	6.97596	0.11571	5.63092	1.39956	0.176863	3.38078	0.413974	4.7316	0.861612	0.405421	4.05439	0.212513	3.49332	1.16551	0.610786	16.0568	0.0725865	18.7143
474	0	2.04	7.955	sp|Q9NQ39|RS10L_HUMAN	Putative 40S ribosomal protein S10-like	HUMAN	1
475	2.86	2.86	5.882	sp|Q8N0X4|CLYBL_HUMAN	Citrate lyase subunit beta-like protein, mitochondrial	HUMAN	1											1.15638					2.65027										2.39413					1.29398
476	2.85	2.85	2.449	sp|O94973|AP2A2_HUMAN	AP-2 complex subunit alpha-2	HUMAN	1
477	2.85	2.85	5.536	sp|Q15181|IPYR_HUMAN	Inorganic pyrophosphatase	HUMAN	1	1.84292					1.25476					1.32989					0.986987					1.52065					0.760464					0.970242
478	2.85	2.85	8.219	sp|P62249|RS16_HUMAN	40S ribosomal protein S16	HUMAN	1	1.68253					1.01211					1.30772					0.852327					1.30154					0.972065					0.827902
479	2.83	2.83	10.71	sp|P62829|RL23_HUMAN	60S ribosomal protein L23	HUMAN	1	1.31694	0.352408	8.68726	0.151594	11.4406	1.17508	0.432308	5.23074	0.224649	6.14655	1.23505	0.411705	7.57829	0.162973	9.3596	0.926288	0.582155	3.53624	0.261941	3.27558	1.30218	0.277573	4.77348	0.272793	6.21591	0.773507	0.438705	14.7075	0.0525926	11.3764	1.12154	0.31102	2.16987	0.516871	2.4336
480	2.81	2.81	1.342	sp|Q12906|ILF3_HUMAN	Interleukin enhancer-binding factor 3	HUMAN	1	1.59202	0.199542	6.78723	0.234561	10.8054	1.37823	0.200615	3.77639	0.364961	5.20474	1.41254	0.207713	4.41467	0.319965	6.23589	1.14284	0.536562	6.70927	0.170338	7.66765	1.38339	0.0267317	1.18916	1.16333	1.64508	0.66744	0.218092	6.247	0.106842	4.1695	0.959463	0.84689	8.53279	0.112444	8.18689
481	2.81	2.81	2.689	sp|P35222|CTNB1_HUMAN	Catenin beta-1	HUMAN	1
482	2.8	14.62	26.98	sp|Q16778|H2B2E_HUMAN	Histone H2B type 2-E	HUMAN	15	0.907293					1.60171					2.10261					1.03199					1.64017					0.785947					1.50513
482	0	14.62	26.98	sp|P33778|H2B1B_HUMAN	Histone H2B type 1-B	HUMAN	15
482	0	14.62	26.98	sp|P23527|H2B1O_HUMAN	Histone H2B type 1-O	HUMAN	15
482	0	14.62	26.98	sp|P06899|H2B1J_HUMAN	Histone H2B type 1-J	HUMAN	15
482	0	13.7	26.98	sp|Q8N257|H2B3B_HUMAN	Histone H2B type 3-B	HUMAN	15
482	0	3.75	5.488	sp|Q6DRA6|H2B2D_HUMAN	Putative histone H2B type 2-D	HUMAN	1
482	0	3.75	4.663	sp|Q6DN03|H2B2C_HUMAN	Putative histone H2B type 2-C	HUMAN	1
483	2.8	2.8	7.834	sp|O60664|PLIN3_HUMAN	Perilipin-3	HUMAN	2	2.60466	0.0525207	2.73398	0.952696	7.12108	1.66947	0.45861	303.633	0.00549832	506.908	1.49651	0.453689	83.629	0.0178946	125.152	1.05269	0.192362	1.22552	0.858975	1.29009	1.81976	0.36877	144.884	0.0125601	263.654	0.973408	0.838008	3.73094	0.260901	3.63173	1.36263	0.239508	4.72582	0.288336	6.43952
484	2.8	2.8	10.08	sp|P60866|RS20_HUMAN	40S ribosomal protein S20	HUMAN	1	1.38979	0.270299	6.62399	0.209811	9.20594	1.21697	0.324532	4.03448	0.301643	4.90986	1.29665	0.254187	4.0258	0.322083	5.22004	0.864218	0.276491	2.36331	0.365682	2.04241	1.28285	0.357099	7.30305	0.175659	9.3687	0.845313	0.124173	1.52476	0.55439	1.2889	1.00572	0.931284	1.95273	0.515034	1.96391
485	2.77	2.77	2.761	sp|O75533|SF3B1_HUMAN	Splicing factor 3B subunit 1	HUMAN	2
486	2.77	2.77	2.927	sp|P13473|LAMP2_HUMAN	Lysosome-associated membrane glycoprotein 2	HUMAN	1	0.89496	0.2669	1.87465	0.477402	1.67773	1.05382	0.88634	40.0905	0.0262861	42.2482	0.871159	0.716887	39.5499	0.0220268	34.4543	1.62099	0.0198101	1.21051	1.33909	1.96223	0.797379	0.313676	4.68612	0.170158	3.73662	0.580915	0.213331	11.059	0.0525287	6.42434	1.76938	0.162817	6.65799	0.265753	11.7805
487	2.76	2.76	8.333	sp|P30049|ATPD_HUMAN	ATP synthase subunit delta, mitochondrial	HUMAN	1	1.75198					0.785243					0.913633					1.20609					0.967291					1.00434					1.55092
488	2.75	2.75	6.701	sp|P07305|H10_HUMAN	Histone H1.0	HUMAN	1	1.3825	0.00914802	1.14365	1.20885	1.5811	1.59151	0.0341431	1.46119	1.08919	2.3255	1.27098	0.00365303	1.06453	1.19394	1.353	1.10605	0.329687	1.40426	0.787636	1.55318	1.08488	0.621736	1.83422	0.591466	1.9899	0.913377	0.264098	1.28873	0.708745	1.17709	0.840984	0.0968016	1.28456	0.654687	1.08029
489	2.72	2.72	4.981	sp|Q14847|LASP1_HUMAN	LIM and SH3 domain protein 1	HUMAN	1	0.844533	0.545476	11.916	0.0708739	10.0635	1.57521	0.15301	4.11643	0.382664	6.48422	0.626065	0.17608	5.41429	0.115632	3.3897	0.703469	0.242196	5.97331	0.117769	4.20204	0.752445	0.03001	1.18588	0.634503	0.892311	0.857516	0.629616	19.4807	0.0440188	16.705	1.21762	0.119377	1.60755	0.757441	1.95739
490	2.67	2.67	1.829	sp|P11166|GTR1_HUMAN	Solute carrier family 2, facilitated glucose transporter member 1	HUMAN	1	3.08398	0.00786346	1.54078	2.00157	4.75175	1.11109	0.682391	2.60358	0.426754	2.8928	0.902443	0.377209	1.48048	0.60956	1.33605	0.656482	0.0850257	1.75898	0.373218	1.15474	0.924852	0.579889	1.67105	0.553457	1.54547	0.594039	0.15571	2.73412	0.217269	1.62418	1.82295	0.0426356	1.7355	1.05039	3.16372
491	2.65	2.65	2.578	sp|Q99832|TCPH_HUMAN	T-complex protein 1 subunit eta	HUMAN	1	1.79648	0.151373	6.07399	0.295766	10.9118	1.19326	0.237418	2.40694	0.495759	2.87211	1.26202	0.289538	4.2456	0.297253	5.35802	0.860355	0.429677	4.61586	0.186391	3.97128	1.35759	0.162292	2.75177	0.493351	3.73576	0.78555	0.210461	2.86481	0.274207	2.25045	1.05983	0.81145	11.2417	0.0942772	11.9143
492	2.63	2.63	1.487	sp|Q9Y678|COPG_HUMAN	Coatomer subunit gamma	HUMAN	1	1.4019	0.208678	4.30463	0.325673	6.03467	1.16084	0.164785	1.65165	0.702836	1.91731	0.909831	0.525965	3.67972	0.247256	3.34792	0.766238	0.105597	1.76185	0.434905	1.35	1.00169	0.987908	3.09175	0.323988	3.09697	0.803497	0.243818	3.0647	0.262178	2.46247	1.0112	0.820103	1.62791	0.621163	1.64614
493	2.62	2.62	2.817	sp|P10635|CP2D6_HUMAN	Cytochrome P450 2D6	HUMAN	1	0.921192	0.818413	35.0545	0.0262788	32.2919	0.709789	0.58124	280.806	0.00252769	199.313	0.504374	0.0363644	1.64426	0.306747	0.829323	1.20019	0.622454	31.1941	0.038475	37.439	0.682287	0.25391	7.74551	0.088088	5.28466	2.01704	0.0669907	2.56404	0.786665	5.17178	0.742186	0.0748893	1.56473	0.474322	1.16132
494	2.59	2.59	6.513	sp|P00390|GSHR_HUMAN	Glutathione reductase, mitochondrial	HUMAN	1	1.23097					1.25305					0.904062					0.848488					1.06636					0.776074	0.788105	11130.2	6.97271e-05	8637.82	1.19885
495	2.58	2.58	4.124	sp|P46781|RS9_HUMAN	40S ribosomal protein S9	HUMAN	1	1.345	0.132769	1.67829	0.801412	2.25731	1.06203	0.821125	2.73808	0.387875	2.90794	1.2535	0.284248	1.95571	0.640945	2.45148	0.826671	0.0588776	1.23127	0.671397	1.01786	1.12638	0.592345	2.25046	0.500513	2.53488	0.775048	0.160208	1.6508	0.469499	1.27945	0.994486	0.956013	1.46533	0.678677	1.45725
496	2.57	2.57	3.241	sp|P38606|VATA_HUMAN	V-type proton ATPase catalytic subunit A	HUMAN	1	1.32365	0.309899	6.59033	0.200847	8.72327	1.14181	0.58196	8.9016	0.128271	10.164	0.94826	0.835884	12.9383	0.0732908	12.2689	0.996191	0.977632	3.97255	0.250769	3.95742	1.03587	0.326696	1.28704	0.804849	1.3332	1.16034	0.371041	3.47521	0.333892	4.03243	1.20176	0.15683	1.79894	0.668038	2.16189
497	2.57	2.57	6.329	sp|O60218|AK1BA_HUMAN	Aldo-keto reductase family 1 member B10	HUMAN	1	1.56414	0.34228	29.6346	0.0527808	46.3525	0.589815					0.783275	0.510611	24.7528	0.0316438	19.3883	1.30625	0.13796	2.11142	0.618661	2.75804	0.652927	0.190268	5.30584	0.123058	3.46433	0.662534	0.0987473	2.26582	0.292403	1.50118	1.85171	0.213453	15.2985	0.121039	28.3283
498	2.55	2.55	4.027	sp|P36542|ATPG_HUMAN	ATP synthase subunit gamma, mitochondrial	HUMAN	1	1.03808					0.955759					1.01669					1.18652	0.0256761	1.09165	1.08691	1.29527	0.98905	0.927812	3.41604	0.289531	3.37863	1.02625	0.0701373	1.03709	0.989548	1.06431	1.09286
499	2.54	2.54	2.933	sp|Q99733|NP1L4_HUMAN	Nucleosome assembly protein 1-like 4	HUMAN	1	1.40525	0.28567	8.01544	0.175318	11.2637	1.94219	0.23738	27.0945	0.071682	52.6225	1.10885	0.277616	1.84368	0.601432	2.04436	0.684772	0.328933	15.3894	0.0444963	10.5382	1.26912	0.204402	2.73766	0.463578	3.47443	0.614276	0.342002	39.9703	0.0153683	24.5528	1.15293	0.0465578	1.14165	1.00988	1.31624
500	2.52	2.52	8.609	sp|P62263|RS14_HUMAN	40S ribosomal protein S14	HUMAN	1	1.61589					1.44812					1.41799					0.683585					1.45528					0.539562					0.901107
501	2.52	2.52	3.215	sp|P00734|THRB_HUMAN	Prothrombin	HUMAN	1	0.745864					1.06463					0.937888					0.975288					0.868389					0.795483					1.39895
502	2.5	2.5	3.333	sp|P08559|ODPA_HUMAN	Pyruvate dehydrogenase E1 component subunit alpha, somatic form, mitochondrial	HUMAN	1	1.07933					0.87222					1.03689					1.45089					1.00084					0.844789					0.977842
502	0.02	2.02	3.351	sp|P29803|ODPAT_HUMAN	Pyruvate dehydrogenase E1 component subunit alpha, testis-specific form, mitochondrial	HUMAN	1
503	2.49	2.49	5.921	sp|P62269|RS18_HUMAN	40S ribosomal protein S18	HUMAN	1	1.42581	0.0967345	1.66985	0.853855	2.3809	1.28622	0.475281	3.46421	0.371287	4.45573	1.60622	0.0308595	1.44304	1.11308	2.31783	0.795569	0.0708829	1.3191	0.603116	1.04943	1.53189	0.0402771	1.46212	1.04771	2.2398	0.820621	0.174334	1.50833	0.544058	1.23777	1.01162	0.94122	1.81684	0.556803	1.83795
504	2.47	2.47	2.919	sp|P49321|NASP_HUMAN	Nuclear autoantigenic sperm protein	HUMAN	1	2.12529	0.343104	307.451	0.00691261	653.424	1.80251	0.443663	526.345	0.00342457	948.742	1.15724	0.776469	158.472	0.00730246	183.39	0.596948					0.872222	0.75726	76.1504	0.011454	66.4201	0.646049	0.0508264	1.55912	0.414366	1.00727	0.871015	0.643403	16.4088	0.0530821	14.2924
505	2.47	2.47	9.202	sp|Q9BX68|HINT2_HUMAN	Histidine triad nucleotide-binding protein 2, mitochondrial	HUMAN	1	0.701014	0.474455	64.3991	0.0108855	45.1447	0.821617	0.558476	20.1472	0.0407807	16.5533	0.902481	0.352241	2.23726	0.403387	2.01908	1.63795	0.157128	4.85343	0.337484	7.94969	0.778986	0.429624	12.6716	0.061475	9.87099	1.20035	0.132265	1.63087	0.736015	1.95761	1.03505	0.854565	6.56979	0.157547	6.80005
506	2.45	5.25	7.576	sp|P06133|UD2B4_HUMAN	UDP-glucuronosyltransferase 2B4	HUMAN	2																1.53012
507	2.44	2.44	6.207	sp|P61254|RL26_HUMAN	60S ribosomal protein L26	HUMAN	1	1.68252	0.13711	4.24705	0.396163	7.14575	1.32688	0.259624	4.72372	0.280898	6.26782	1.41826	0.22289	5.05944	0.28032	7.1756	0.915396	0.799069	31.1783	0.02936	28.5405	1.34267	0.0767262	1.5737	0.853197	2.11296	0.893376	0.730699	24.0972	0.0370739	21.5279	1.0606	0.29208	1.44668	0.733127	1.53436
507	0	1.52	6.207	sp|Q9UNX3|RL26L_HUMAN	60S ribosomal protein L26-like 1	HUMAN	1
508	2.44	2.44	3.39	sp|Q2VIR3|IF2GL_HUMAN	Eukaryotic translation initiation factor 2 subunit 3-like protein	HUMAN	1	1.03771					1.03084					0.887569					1.26788					0.983611					1.01782					0.813244
508	0	2.44	3.39	sp|P41091|IF2G_HUMAN	Eukaryotic translation initiation factor 2 subunit 3	HUMAN	1
509	2.41	2.41	2.073	sp|P13796|PLSL_HUMAN	Plastin-2	HUMAN	1	0.432736	0.463242	13091.8	3.30539e-05	5665.3	0.977557	0.95068	41.0736	0.0238001	40.1518	0.935077	0.295349	1.53229	0.610249	1.43281	0.795543	0.458128	12.7694	0.0623006	10.1586	1.09201	0.570535	4.04835	0.269741	4.42082	0.719625	0.207814	4.11779	0.17476	2.96327	2.25378	0.00753457	1.12999	1.99452	2.54674
509	0.01	2.01	2.063	sp|P13797|PLST_HUMAN	Plastin-3	HUMAN	1
510	2.41	2.41	5.59	sp|O75947|ATP5H_HUMAN	ATP synthase subunit d, mitochondrial	HUMAN	1	0.775593	0.0426646	1.26908	0.611149	0.984286	1.03039	0.884569	1.82825	0.563594	1.88382	1.01208	0.940821	1.60637	0.63004	1.62578	1.35614	0.00406985	1.12874	1.20146	1.53072	0.985279	0.936646	1.72744	0.57037	1.70201	1.0891	0.2698	1.22282	0.890648	1.33177	1.12747	0.306189	1.36377	0.826734	1.53761
511	2.37	2.37	7.083	sp|P51858|HDGF_HUMAN	Hepatoma-derived growth factor	HUMAN	1	1.19056	0.339414	3.69844	0.321908	4.40322	1.57425	0.412169	78.2449	0.0201196	123.177	0.85485	0.470044	6.13153	0.139419	5.24154	0.782542	0.0197025	1.10126	0.710587	0.861782	0.812877	0.37199	5.70273	0.142542	4.63562	0.889642	0.189044	1.57561	0.564633	1.40173	0.877505	0.412871	3.51963	0.249317	3.0885
512	2.37	2.37	5.556	sp|Q9Y6B6|SAR1B_HUMAN	GTP-binding protein SAR1b	HUMAN	1	1.04428	0.911972	52.2407	0.0199898	54.5538	0.943515	0.823699	13.4523	0.0701375	12.6925	1.06658	0.772447	8.96172	0.119015	9.55842	1.29075	0.124937	1.90545	0.6774	2.45946	1.06154	0.890212	77.9531	0.0136176	82.7501	1.23411	0.340336	4.86721	0.253555	6.00666	1.1177	0.766652	39.7633	0.0281089	44.4434
512	0.01	2.01	5.556	sp|Q9NR31|SAR1A_HUMAN	GTP-binding protein SAR1a	HUMAN	1
513	2.35	2.35	3.485	sp|Q15067|ACOX1_HUMAN	Peroxisomal acyl-coenzyme A oxidase 1	HUMAN	1	1.29026					0.832186					1.2489					1.30142					1.08773					1.73799					0.744666
514	2.32	2.32	1.963	sp|Q9UI17|M2GD_HUMAN	Dimethylglycine dehydrogenase, mitochondrial	HUMAN	1	0.682693	0.11819	2.48658	0.274551	1.69757	0.678762	0.627133	1672.53	0.00040583	1135.25	0.80023	0.612024	57.7614	0.0138541	46.2224	1.09236	0.77402	20.6582	0.0528776	22.5662	0.812944	0.73451	379.773	0.0021406	308.734	2.26127	0.141954	10.4937	0.215488	23.729	0.628555	0.514185	477.584	0.00131611	300.188
515	2.32	2.32	21.1	sp|P52926|HMGA2_HUMAN	High mobility group protein HMGI-C	HUMAN	1
516	2.31	2.31	0.638	sp|P16157|ANK1_HUMAN	Ankyrin-1	HUMAN	1	0.669602					1.64456					1.04677					0.627022					1.50539					0.643104					1.81202
517	2.29	2.29	2.036	sp|Q13263|TIF1B_HUMAN	Transcription intermediary factor 1-beta	HUMAN	1	1.28915					1.35626					1.32544					0.925809					1.36469					1.02502					1.11058
518	2.29	2.29	9.434	sp|P47914|RL29_HUMAN	60S ribosomal protein L29	HUMAN	2	1.50556					2.86329					1.48775					0.559788					1.28469					0.605585					0.607707
519	2.28	2.28	8.466	sp|Q9NRV9|HEBP1_HUMAN	Heme-binding protein 1	HUMAN	1	0.708118	0.284396	8.17208	0.0866509	5.7868	0.799891	0.57174	35.2001	0.0227241	28.1563	0.775011	0.0792041	1.49931	0.516914	1.16198	0.807064	0.0896138	1.47099	0.548654	1.18718	0.84251	0.346785	3.74061	0.225233	3.1515	1.13599	0.152805	1.48662	0.764142	1.68879	0.780378	0.0626146	1.36465	0.571851	1.06494
520	2.27	2.31	1.192	sp|Q5VYK3|ECM29_HUMAN	Proteasome-associated protein ECM29 homolog	HUMAN	1
521	2.24	2.24	3.39	sp|Q15166|PON3_HUMAN	Serum paraoxonase/lactonase 3	HUMAN	1	0.44465					0.490955					0.575614					0.915049					0.557768					1.80566					0.807366
522	2.22	2.22	5.047	sp|P63244|GBLP_HUMAN	Guanine nucleotide-binding protein subunit beta-2-like 1	HUMAN	1	2.0222					1.06589					1.63471					0.782809					1.38432					1.09897					0.95989
523	2.21	2.21	4.27	sp|P60228|EIF3E_HUMAN	Eukaryotic translation initiation factor 3 subunit E	HUMAN	2	1.43616															1.25746					1.09753					1.37471	0.632722	499.479	0.00275229	686.641	1.26909
524	2.21	2.21	8.661	sp|P53999|TCP4_HUMAN	Activated RNA polymerase II transcriptional coactivator p15	HUMAN	1	1.99812	0.0119349	1.17928	1.69435	2.35634	1.93088	0.0385224	1.65948	1.16354	3.20424	1.23758	0.0318858	1.14541	1.08046	1.41754	0.498076	0.0254339	1.42476	0.349586	0.709638	1.28751	0.0477867	1.27313	1.0113	1.63917	0.570232	0.119555	3.88182	0.146898	2.21354	0.993783	0.949227	2.69521	0.368721	2.67846
525	2.2	2.21	9.274	sp|Q07955|SRSF1_HUMAN	Serine/arginine-rich splicing factor 1	HUMAN	1	1.24137	0.089807	1.349	0.920213	1.6746	1.71057	0.0423233	1.63386	1.04695	2.79483	1.399	0.0435492	1.36585	1.02427	1.91083	0.80016	0.0396865	1.21777	0.657067	0.974415	1.04168	0.485512	1.23008	0.84684	1.28135	0.82267	0.295462	1.81894	0.452279	1.49639	0.873477	0.0866762	1.20144	0.727024	1.04943
526	2.2	2.2	3.422	sp|P62701|RS4X_HUMAN	40S ribosomal protein S4, X isoform	HUMAN	1	1.17363	0.674396	37.499	0.0312976	44.01	0.869149	0.657977	19.9112	0.0436512	17.3058	1.09275	0.620932	5.27794	0.207041	5.76746	0.707986	0.224781	5.03806	0.140527	3.56687	1.12386	0.157402	1.45426	0.772807	1.63438	1.09736	0.836339	89.1493	0.0123092	97.8289	0.85452	0.489161	6.89423	0.123947	5.89126
527	2.19	2.19	1.258	sp|O60610|DIAP1_HUMAN	Protein diaphanous homolog 1	HUMAN	1	0.558291	0.45983	682.49	0.000818021	381.028	1.41559	0.76001	69828.1	2.02725e-05	98847.9	1.03066	0.90332	12.2716	0.0839876	12.6478	0.663487	0.230959	7.23301	0.0917304	4.799	1.22491	0.692911	137.369	0.00891693	168.266	0.867361	0.868465	5574.83	0.000155585	4835.39	0.813227	0.478433	11.6428	0.0698478	9.46827
528	2.19	2.19	2.233	sp|P39023|RL3_HUMAN	60S ribosomal protein L3	HUMAN	1	2.28956					1.26699					1.55938					0.690734					1.55331					0.718989					0.813136
529	2.18	2.18	5.995	sp|P06132|DCUP_HUMAN	Uroporphyrinogen decarboxylase	HUMAN	1
530	2.18	2.18	11.34	sp|O60220|TIM8A_HUMAN	Mitochondrial import inner membrane translocase subunit Tim8 A	HUMAN	1	0.71735					0.869492					0.800579					1.24049					0.773671					1.20122					0.982105
531	2.18	2.18	6.278	sp|O15173|PGRC2_HUMAN	Membrane-associated progesterone receptor component 2	HUMAN	1	0.551288	0.240407	20.1125	0.0274102	11.0878	1.1218	0.797899	85.1708	0.0131712	95.5449	1.33739	0.439866	21.211	0.0630516	28.3673	1.15068	0.490924	5.65894	0.203339	6.51166	1.52141	0.545662	472.222	0.00322182	718.445	0.81711	0.340358	4.57085	0.178766	3.73489	1.19894	0.522283	11.8542	0.101141	14.2125
532	2.17	2.18	0.4679	sp|P11277|SPTB1_HUMAN	Spectrin beta chain, erythrocyte	HUMAN	1	0.322617					2.59875					1.29905					0.241266					1.54078					0.301505					1.84877
533	2.17	2.17	1.203	sp|P01024|CO3_HUMAN	Complement C3	HUMAN	1	1.33559	0.320009	7.54873	0.176929	10.082	0.62804					0.611226	0.389165	80.1468	0.00762633	48.9878	1.10765	0.726802	17.098	0.0647822	18.9386	0.958892	0.914985	52.9936	0.0180945	50.8152	1.32361	0.48939	31.3593	0.042208	41.5076	1.07566	0.403717	1.97698	0.54409	2.12656
534	2.17	2.17	3.043	sp|P05181|CP2E1_HUMAN	Cytochrome P450 2E1	HUMAN	1	0.75922					0.878729					0.67534					1.00382					0.605593					1.81752					0.746534
535	2.17	2.17	12.61	sp|P06454|PTMA_HUMAN	Prothymosin alpha	HUMAN	1	1.32551					2.96452					1.07878					0.420054					1.00902					0.467769					0.658626
536	2.16	2.16	2.349	sp|Q99424|ACOX2_HUMAN	Peroxisomal acyl-coenzyme A oxidase 2	HUMAN	1	0.67699	0.347043	20.2028	0.0335097	13.6771	0.704814	0.64142	1139.78	0.000618379	803.331	0.788774	0.420902	10.4372	0.0755731	8.23262	1.4496	0.478858	82.6144	0.0175466	119.758	0.666106	0.332901	19.6076	0.0339718	13.0607	1.42109	0.290601	8.95938	0.158615	12.7321	0.71552	0.251886	5.90941	0.121081	4.2283
537	2.16	2.16	6.939	sp|Q96DG6|CMBL_HUMAN	Carboxymethylenebutenolidase homolog	HUMAN	1	0.674434					0.736451					0.676557					0.799771					0.668492					1.67594					0.746555
538	2.15	2.15	3.383	sp|P62424|RL7A_HUMAN	60S ribosomal protein L7a	HUMAN	1	1.36877	0.204356	3.76671	0.363386	5.15577	1.02073	0.949644	26.7964	0.0380918	27.3518	1.23151	0.458761	10.2121	0.120594	12.5763	1.06213	0.61289	3.00493	0.353462	3.19161	1.11468	0.632371	8.30695	0.134186	9.25956	0.989223	0.817402	1.59481	0.620276	1.57763	0.763916	0.0595262	1.37833	0.554232	1.05293
539	2.14	11.72	18.27	sp|P17516|AK1C4_HUMAN	Aldo-keto reductase family 1 member C4	HUMAN	6	0.483593					0.398227					0.354588					0.830495					0.281004					2.73581					0.54855
539	0	13.93	24.15	sp|P42330|AK1C3_HUMAN	Aldo-keto reductase family 1 member C3	HUMAN	7
540	2.14	8.2	16.59	sp|P13929|ENOB_HUMAN	Beta-enolase	HUMAN	4	0.725496					0.872275					0.729902					1.15461					0.666081					1.94559					0.707535
541	2.14	2.14	1.99	sp|Q86UP2|KTN1_HUMAN	Kinectin	HUMAN	1
542	2.13	24.6	26.93	sp|P07327|ADH1A_HUMAN	Alcohol dehydrogenase 1A	HUMAN	14	0.683358					1.09667					0.99605					1.33632					1.04831					2.96236					1.30045
543	2.13	2.13	4.183	sp|P25786|PSA1_HUMAN	Proteasome subunit alpha type-1	HUMAN	1	1.52963	0.132436	3.12658	0.489235	4.78251	0.828619	0.370117	4.80514	0.172444	3.98163	0.947058	0.459232	1.83646	0.515697	1.73924	1.05778	0.836267	15.0864	0.0701152	15.9581	1.00628	0.944481	2.48527	0.404899	2.50089	0.867121	0.441202	4.5016	0.192625	3.90344	0.93838	0.69427	4.71775	0.198904	4.42704
544	2.12	2.12	1.965	sp|P58107|EPIPL_HUMAN	Epiplakin	HUMAN	1
545	2.12	2.12	2.211	sp|Q9P2J5|SYLC_HUMAN	Leucyl-tRNA synthetase, cytoplasmic	HUMAN	1
546	2.12	2.12	3.762	sp|Q13409|DC1I2_HUMAN	Cytoplasmic dynein 1 intermediate chain 2	HUMAN	1	0.879488					0.378469					0.688115					0.993258					1.5855					0.534515					0.856641
547	2.12	2.12	7.216	sp|P00568|KAD1_HUMAN	Adenylate kinase isoenzyme 1	HUMAN	1	0.797732					1.15927					0.638896					0.680062					0.5365					0.955931					1.27848
548	2.11	2.11	2.632	sp|P11509|CP2A6_HUMAN	Cytochrome P450 2A6	HUMAN	1	0.211193					0.440565					0.201337					1.07433	0.808377	18.8132	0.0571052	20.2116	0.622082	0.631566	10211	6.09227e-05	6352.08	0.476309					0.255571
548	0	2	2.632	sp|Q16696|CP2AD_HUMAN	Cytochrome P450 2A13	HUMAN	1
549	2.11	2.11	4.842	sp|Q01518|CAP1_HUMAN	Adenylyl cyclase-associated protein 1	HUMAN	1	1.7734					1.04131					0.871249					0.967758					0.9885					1.11248					1.1771
550	2.11	2.11	3.846	sp|Q53GQ0|DHB12_HUMAN	Estradiol 17-beta-dehydrogenase 12	HUMAN	1	0.695308					0.871535					1.42454					0.947311					1.29207					0.670649					1.45266
551	2.1	2.1	5.242	sp|Q15056|IF4H_HUMAN	Eukaryotic translation initiation factor 4H	HUMAN	1	0.773438					2.0852					1.18952					0.824554					1.31712					0.928051					1.22704
552	2.09	2.09	1.653	sp|P49588|SYAC_HUMAN	Alanyl-tRNA synthetase, cytoplasmic	HUMAN	1	0.993851					0.816794					0.773103					1.26742					0.900897					1.54621					0.876261
553	2.07	2.07	4.515	sp|Q07666|KHDR1_HUMAN	KH domain-containing, RNA-binding, signal transduction-associated protein 1	HUMAN	1	1.58051					1.59138					1.44207					1.41833					1.32392					1.08308					1.29681
554	2.07	2.07	5.926	sp|P09382|LEG1_HUMAN	Galectin-1	HUMAN	1	1.07382	0.853402	47.4692	0.0226214	50.9733	0.647583	0.157368	4.02777	0.16078	2.60831	0.55174	0.14998	6.13358	0.0899538	3.38414	1.61429	0.133024	3.63384	0.444239	5.86607	0.603748	0.0886282	2.45564	0.245862	1.48259	1.10613	0.625521	6.83078	0.161933	7.55571	1.64359	0.0481835	1.61406	1.01829	2.65284
555	2.06	36.94	89.8	sp|P69891|HBG1_HUMAN	Hemoglobin subunit gamma-1	HUMAN	44	0.235724					3.078					1.42862					0.244202					1.34182					0.216057					1.31815
556	2.06	2.06	2.06	sp|P05165|PCCA_HUMAN	Propionyl-CoA carboxylase alpha chain, mitochondrial	HUMAN	1	0.657609					0.963922					0.794816					1.80733					0.799244					1.53242					1.20652
557	2.06	2.06	2.639	sp|Q12797|ASPH_HUMAN	Aspartyl/asparaginyl beta-hydroxylase	HUMAN	1	1.17173					0.459202					0.910848					1.30062					0.517578					1.20114					1.17999
558	2.06	2.06	22.41	sp|Q16718|NDUA5_HUMAN	NADH dehydrogenase [ubiquinone] 1 alpha subcomplex subunit 5	HUMAN	1	1.31998					1.01214					1.05447					1.46444					0.822137					1.36749					0.832019
559	2.05	2.05	4	sp|P24534|EF1B_HUMAN	Elongation factor 1-beta	HUMAN	1	1.1642					1.55082					1.17167					1.02813					1.31793					0.976651					0.809927
560	2.04	2.04	0.8895	sp|O75643|U520_HUMAN	U5 small nuclear ribonucleoprotein 200 kDa helicase	HUMAN	1																					2.13335					1.37272
561	2.04	2.04	6.069	sp|O15160|RPAC1_HUMAN	DNA-directed RNA polymerases I and III subunit RPAC1	HUMAN	1
562	2.04	2.04	1.221	sp|P01023|A2MG_HUMAN	Alpha-2-macroglobulin	HUMAN	1	0.890891					0.730977					0.825599					1.27302					0.815755					0.999715					1.07663
563	2.04	2.04	3.859	sp|P53007|TXTP_HUMAN	Tricarboxylate transport protein, mitochondrial	HUMAN	1											9999					9999					9999					9999					9999
564	2.04	2.04	14.29	sp|A6NCS6|CB072_HUMAN	Uncharacterized protein C2orf72	HUMAN	1
565	2.03	3.18	6.522	sp|P28332|ADH6_HUMAN	Alcohol dehydrogenase 6	HUMAN	1	0.353604					0.591073					0.469901					0.632237					0.54856					2.35207					0.400106
566	2.03	2.04	0.503	sp|Q7Z6Z7|HUWE1_HUMAN	E3 ubiquitin-protein ligase HUWE1	HUMAN	1
567	2.03	2.04	1.334	sp|Q92797|SYMPK_HUMAN	Symplekin	HUMAN	1
568	2.03	2.03	3.252	sp|Q8NFI4|F10A5_HUMAN	Putative protein FAM10A5	HUMAN	1
568	0	2.03	3.252	sp|P50502|F10A1_HUMAN	Hsc70-interacting protein	HUMAN	1
569	2.03	2.03	5.49	sp|P25788|PSA3_HUMAN	Proteasome subunit alpha type-3	HUMAN	1	1.75122					1.37466					1.09154					1.12093					0.8204					0.840177					1.10544
570	2.03	2.03	13.51	sp|P14927|QCR7_HUMAN	Cytochrome b-c1 complex subunit 7	HUMAN	1	1.05283					1.20596					0.934484					1.13181					0.861849					1.01041					0.941796
571	2.03	2.03	1.776	sp|P13798|ACPH_HUMAN	Acylamino-acid-releasing enzyme	HUMAN	1	0.937824					0.886029					0.723608					0.517173					1.05301					1.40534					0.887115
572	2.02	2.02	2.22	sp|Q8TEX9|IPO4_HUMAN	Importin-4	HUMAN	2	0.793869					1					1.02649					1.01843					0.852223					2.17649					0.874107
573	2.02	2.02	1.198	sp|Q9UL12|SARDH_HUMAN	Sarcosine dehydrogenase, mitochondrial	HUMAN	1	0.647053					0.585684					0.598675					1.28805					0.549112					1.8125					0.851692
574	2.02	2.02	4.054	sp|P04179|SODM_HUMAN	Superoxide dismutase [Mn], mitochondrial	HUMAN	1	1.05088					0.525625					0.592978					2.47173					0.595905					1.01855					0.84997
575	2.02	2.02	0.9606	RRRRRsp|Q9NR97|TLR8_HUMAN	REVERSED Toll-like receptor 8	HUMAN	1	0.637933					0.665886					0.426716					0.770538					0.473136					2.68492					0.580617
576	2.02	2.02	5.966	sp|Q9NYL9|TMOD3_HUMAN	Tropomodulin-3	HUMAN	1	0.954969															1.16718					0.897058					0.655541
577	2.02	2.02	4.979	sp|P28066|PSA5_HUMAN	Proteasome subunit alpha type-5	HUMAN	1	1.40289					0.857733					0.946885					0.676694					0.985373					1.46259					0.81869
578	2.02	2.02	3.279	sp|P20073|ANXA7_HUMAN	Annexin A7	HUMAN	1	1.53554					0.687244					1.15556					0.743788					1.09845					0.987973					1.09785
579	2.02	2.02	3.431	sp|P05455|LA_HUMAN	Lupus La protein	HUMAN	1	2.85794					1.90886					1.37475					1.29853					1.44795					1.10369					0.938242
580	2.02	2.02	11.2	sp|P62899|RL31_HUMAN	60S ribosomal protein L31	HUMAN	1	1.77256					1.60979					1.72304					0.899825					1.44854					1.14702					0.94451
581	2.02	2.02	8.156	sp|P10768|ESTD_HUMAN	S-formylglutathione hydrolase	HUMAN	1	1.16365					0.751829					1.43086					1.20806					1.08571					1.34282					1.00346
582	2.01	4.97	7.724	sp|P31946|1433B_HUMAN	14-3-3 protein beta/alpha	HUMAN	2	1.52644					0.957439					0.95207					0.903015					1.07442					0.893644					1.24039
582	0	4.95	7.692	sp|P61981|1433G_HUMAN	14-3-3 protein gamma	HUMAN	2
583	2.01	2.05	2.245	sp|P10632|CP2C8_HUMAN	Cytochrome P450 2C8	HUMAN	1	0.989425					1.00516					1.06944					1.12661					1.04363					1.92989					0.944679
584	2.01	2.01	3.761	sp|Q8IYB3|SRRM1_HUMAN	Serine/arginine repetitive matrix protein 1	HUMAN	1
585	2.01	2.01	2.396	sp|Q05682|CALD1_HUMAN	Caldesmon	HUMAN	1	0.858507					1.85108					1.00046					1.31182					1.26355					0.748271					1.12544
586	2.01	2.01	9.836	sp|P09417|DHPR_HUMAN	Dihydropteridine reductase	HUMAN	2																										2.65792
587	2.01	2.01	4.924	sp|O75489|NDUS3_HUMAN	NADH dehydrogenase [ubiquinone] iron-sulfur protein 3, mitochondrial	HUMAN	1	1.00124					0.916922					1.31141					1.36552					1.17786					1.44276					1.37787
588	2.01	2.01	3.594	sp|P22059|OSBP1_HUMAN	Oxysterol-binding protein 1	HUMAN	1	1.2958					1.95685					1.54223					0.841735					2.01726					0.624245					3.75744
589	2.01	2.01	1.849	sp|O43795|MYO1B_HUMAN	Myosin-Ib	HUMAN	1																2.95547										2.06868					2.61944
590	2.01	2.01	1.732	sp|Q9BXJ9|NAA15_HUMAN	N-alpha-acetyltransferase 15, NatA auxiliary subunit	HUMAN	1	0.939438										1.08559					0.892815					1.04948					0.711505					0.923003
591	2.01	2.01	6.915	sp|Q07020|RL18_HUMAN	60S ribosomal protein L18	HUMAN	1	1.0966					1.20164					1.17312					0.888836					1.1407					1.02904					0.970141
592	2.01	2.01	9.286	sp|Q9NPJ3|ACO13_HUMAN	Acyl-coenzyme A thioesterase 13	HUMAN	1	0.65484					0.86815					0.816736					1.46674					0.604419					1.6406					0.910935
593	2.01	2.01	2.632	sp|P05362|ICAM1_HUMAN	Intercellular adhesion molecule 1	HUMAN	1
594	2.01	2.01	2.5	sp|O43290|SNUT1_HUMAN	U4/U6.U5 tri-snRNP-associated protein 1	HUMAN	1
595	2.01	2.01	2.178	sp|Q9UHG3|PCYOX_HUMAN	Prenylcysteine oxidase 1	HUMAN	1	0.343881					1.74621					1.17798					0.513367					1.60248					0.463831					0.901407
596	2.01	2.01	4.832	sp|P61619|S61A1_HUMAN	Protein transport protein Sec61 subunit alpha isoform 1	HUMAN	1
597	2.01	2.01	3.046	sp|P61160|ARP2_HUMAN	Actin-related protein 2	HUMAN	1	0.95987					0.846526					1.11668					0.852922					1.22187					0.865776					1.69924
598	2.01	2.01	5.245	sp|P43307|SSRA_HUMAN	Translocon-associated protein subunit alpha	HUMAN	1	0.781964					1.02183					1.09875					0.989633					1.04418					0.903014					1.45473
599	2.01	2.01	4.388	sp|P35998|PRS7_HUMAN	26S protease regulatory subunit 7	HUMAN	1	0.910441					1.39084					1.13884					0.502464					1.13259					0.722022					1.00881
600	2.01	2.01	1.786	sp|P34932|HSP74_HUMAN	Heat shock 70 kDa protein 4	HUMAN	1	2.22664					1.22856					1.64349					0.859007					1.71968					0.906254					1.08661
601	2.01	2.01	3.832	sp|O43776|SYNC_HUMAN	Asparaginyl-tRNA synthetase, cytoplasmic	HUMAN	1	2.46504					2.36699					1.49311					1.32277					2.29622					1.50032					2.35514
602	2.01	2.01	16.81	sp|P62314|SMD1_HUMAN	Small nuclear ribonucleoprotein Sm D1	HUMAN	1	2.39606					0.883168					1.54484					1.30677					1.27202					1.01435					0.806716
603	2.01	2.01	14.95	sp|P17096|HMGA1_HUMAN	High mobility group protein HMG-I/HMG-Y	HUMAN	1	1.21331					2.01086					1.29121					0.78149					1.10949					0.726006					0.921201
604	2	47.71	62.4	sp|P60709|ACTB_HUMAN	Actin, cytoplasmic 1	HUMAN	40
605	2	17.05	31.51	sp|P10412|H14_HUMAN	Histone H1.4	HUMAN	14	1.29901					2.55865					1.21997					0.598016					1.02349					0.546283					0.772806
606	2	10.08	20.13	sp|P12236|ADT3_HUMAN	ADP/ATP translocase 3	HUMAN	5	1.02288					0.971697					1.13438					1.24213					1.01337					0.832368					1.45139
607	2	8.19	10.48	sp|P67936|TPM4_HUMAN	Tropomyosin alpha-4 chain	HUMAN	4
608	2	6.92	11.07	sp|P22309|UD11_HUMAN	UDP-glucuronosyltransferase 1-1	HUMAN	3	0.387571					0.691778					0.584608					1.08559					0.322314					2.36079					0.476421
609	2	4.95	9.756	sp|Q04917|1433F_HUMAN	14-3-3 protein eta	HUMAN	2	1.095					1.38864					1.12917					0.831862					1.21264					0.532061					1.03929
610	2	4.95	9.796	sp|P27348|1433T_HUMAN	14-3-3 protein theta	HUMAN	2	1.75924					1.80761					1.30901					0.396975					1.2477					0.412608					1.15066
611	2	4.46	4.333	sp|P26038|MOES_HUMAN	Moesin	HUMAN	2	0.612174					0.619935					0.683925					0.807759					0.84215					0.657773					1.45736
612	2	2.1	7.179	sp|O00264|PGRC1_HUMAN	Membrane-associated progesterone receptor component 1	HUMAN	1	0.421899					0.631124					0.705652					1.52367					0.598784					1.39153					1.16362
613	2	2.08	1.086	sp|P46940|IQGA1_HUMAN	Ras GTPase-activating-like protein IQGAP1	HUMAN	1	1.5471					1.12218					0.996016					0.924665					1.35909					0.639928					1.45021
614	2	2.02	6.07	sp|Q96LJ7|DHRS1_HUMAN	Dehydrogenase/reductase SDR family member 1	HUMAN	1																										1.36385
615	2	2.01	1.626	sp|Q86VP6|CAND1_HUMAN	Cullin-associated NEDD8-dissociated protein 1	HUMAN	1
616	2	2.01	10.68	sp|P20290|BTF3_HUMAN	Transcription factor BTF3	HUMAN	1
617	2	2	0.7617	sp|P12270|TPR_HUMAN	Nucleoprotein TPR	HUMAN	1	1.73475
618	2	2	0.9003	sp|Q9NYU2|UGGG1_HUMAN	UDP-glucose:glycoprotein glucosyltransferase 1	HUMAN	1	1.71567					0.787253					1.18232					1.0401					0.826168					1.0123					1.67868
619	2	2	3.112	sp|P19971|TYPH_HUMAN	Thymidine phosphorylase	HUMAN	1	0.584437					0.379141					0.449993					0.674022					0.592716					1.26728					0.94417
620	2	2	5.204	sp|Q6XQN6|PNCB_HUMAN	Nicotinate phosphoribosyltransferase	HUMAN	1
621	2	2	0.5771	sp|P18583|SON_HUMAN	Protein SON	HUMAN	1
622	2	2	7.277	sp|Q96NU7|HUTI_HUMAN	Probable imidazolonepropionase	HUMAN	2
623	2	2	1.667	sp|P54136|SYRC_HUMAN	Arginyl-tRNA synthetase, cytoplasmic	HUMAN	1	1.55953					0.886514					1.12381					1.16017					1.25438					1.27712					1.31469
624	2	2	1.847	sp|P38435|VKGC_HUMAN	Vitamin K-dependent gamma-carboxylase	HUMAN	1	0.726462					0.848913					1.25314					0.687908					1.15594					0.590195					1.89715
625	2	2	2.086	sp|P33993|MCM7_HUMAN	DNA replication licensing factor MCM7	HUMAN	1
626	2	2	4.335	sp|P04083|ANXA1_HUMAN	Annexin A1	HUMAN	1	0.740007										0.851182					0.839666					0.729772					0.708323					2.41957
627	2	2	1.267	sp|O60518|RNBP6_HUMAN	Ran-binding protein 6	HUMAN	1	1.11521					0.781032					1.22742					0.587457					1.01368					0.590012					0.50766
628	2	2	0.6309	sp|O43432|IF4G3_HUMAN	Eukaryotic translation initiation factor 4 gamma 3	HUMAN	1	1.39577					1.40965					1.21328					1.08654					1.41619					0.841108					1.29393
628	0	2	0.6254	sp|Q04637|IF4G1_HUMAN	Eukaryotic translation initiation factor 4 gamma 1	HUMAN	1
629	2	2	4.333	RRRRRsp|Q9H469|FBX37_HUMAN	REVERSED F-box only protein 37	HUMAN	1	0.67302					0.468443					0.548611					1.46673					0.347865					1.43829					0.530147
630	2	2	4.545	sp|Q9H3P7|GCP60_HUMAN	Golgi resident protein GCP60	HUMAN	2	1.44407					2.15141					1.74259										1.12573					0.412785					1.25605
631	2	2	3.462	sp|Q99798|ACON_HUMAN	Aconitate hydratase, mitochondrial	HUMAN	1	0.80029					0.995048					0.979207					1.41395					0.811271					0.9321					0.87193
632	2	2	1.517	sp|Q8N163|K1967_HUMAN	Protein KIAA1967	HUMAN	1	1.73739					0.843078					1.37327					1.17534					1.05376					0.759557					0.933754
633	2	2	3.286	sp|Q15637|SF01_HUMAN	Splicing factor 1	HUMAN	1																1.89127										1.17642
634	2	2	1.253	sp|Q12769|NU160_HUMAN	Nuclear pore complex protein Nup160	HUMAN	1
635	2	2	2.168	sp|Q01813|K6PP_HUMAN	6-phosphofructokinase type C	HUMAN	1
636	2	2	4.211	sp|P39748|FEN1_HUMAN	Flap endonuclease 1	HUMAN	1	2.38139					3.79218					1.85347					0.595977					1.86604					0.365593					0.698845
637	2	2	2.329	sp|P21980|TGM2_HUMAN	Protein-glutamine gamma-glutamyltransferase 2	HUMAN	1	1.27345					1.12302					0.889496					0.982315					1.09137					1.83039					1.40731
638	2	2	3.056	sp|P14866|HNRPL_HUMAN	Heterogeneous nuclear ribonucleoprotein L	HUMAN	1	1.43663					0.919417					1.33061					0.901338					1.03561					0.73526					0.912767
639	2	2	4.303	sp|O75907|DGAT1_HUMAN	Diacylglycerol O-acyltransferase 1	HUMAN	1																					1.40395					0.623555					1.01368
640	2	2	8.072	sp|Q96CT7|CC124_HUMAN	Coiled-coil domain-containing protein 124	HUMAN	1
641	2	2	4.694	sp|Q8TD55|PKHO2_HUMAN	Pleckstrin homology domain-containing family O member 2	HUMAN	1
642	2	2	1.904	sp|Q6P996|PDXD1_HUMAN	Pyridoxal-dependent decarboxylase domain-containing protein 1	HUMAN	1	1.66142					1.09664					1.20652					0.925785					1.02085					1.08191					1.34562
642	0	2	3.198	sp|Q6P474|PDXD2_HUMAN	Pyridoxal-dependent decarboxylase domain-containing protein 2	HUMAN	1
643	2	2	3.59	sp|Q12905|ILF2_HUMAN	Interleukin enhancer-binding factor 2	HUMAN	1	1.39644					1.26339					1.43958					1.15762					1.12567					0.826628					0.946988
644	2	2	7.317	sp|P60900|PSA6_HUMAN	Proteasome subunit alpha type-6	HUMAN	1	1.05764					0.691669					0.722326					0.901373					0.842183					1.22055					0.823007
645	2	2	11.7	sp|P56134|ATPK_HUMAN	ATP synthase subunit f, mitochondrial	HUMAN	1	0.738518					0.570539					0.858357					1.46318					0.712025					1.27074					0.875019
646	2	2	4.306	sp|P43686|PRS6B_HUMAN	26S protease regulatory subunit 6B	HUMAN	1
647	2	2	4.938	sp|P32929|CGL_HUMAN	Cystathionine gamma-lyase	HUMAN	1	0.657481					0.615051					0.499626					0.840978					0.513485					2.38142					0.653652
648	2	2	8.451	sp|P26885|FKBP2_HUMAN	Peptidyl-prolyl cis-trans isomerase FKBP2	HUMAN	1	0.531715					1.07595					1.06515					0.971951					1.1411					0.918728					1.43585
649	2	2	1.879	sp|P14923|PLAK_HUMAN	Junction plakoglobin	HUMAN	1	1.20775					0.813979					1.03422					1.80327					1.11524					0.925273					1.21104
650	2	2	2.222	sp|O95573|ACSL3_HUMAN	Long-chain-fatty-acid--CoA ligase 3	HUMAN	1	1.48413					0.611013					0.869663					0.822631					0.895151					0.697486					0.720034
651	2	2	6.509	sp|O95433|AHSA1_HUMAN	Activator of 90 kDa heat shock protein ATPase homolog 1	HUMAN	1	1.46244					0.6288					0.868339					0.99262					0.966748					1.3152					0.9463
652	2	2	1.475	sp|O94979|SC31A_HUMAN	Protein transport protein Sec31A	HUMAN	1
653	2	2	6.731	sp|O00764|PDXK_HUMAN	Pyridoxal kinase	HUMAN	1																7.33361
654	2	2	3.243	sp|Q9Y617|SERC_HUMAN	Phosphoserine aminotransferase	HUMAN	1	1.42375					0.827983					0.781991					0.675401					0.902695					0.968981					0.813925
655	2	2	2.772	sp|Q9Y3I0|CV028_HUMAN	UPF0027 protein C22orf28	HUMAN	1
656	2	2	3.788	sp|Q9NTK5|OLA1_HUMAN	Obg-like ATPase 1	HUMAN	1	1.81103					0.926235					0.805398					0.728507					1.11239					0.870121					0.978121
657	2	2	5.128	sp|Q9NR77|PXMP2_HUMAN	Peroxisomal membrane protein 2	HUMAN	1	0.566558					0.972849					0.890078					1.30918					1.44796					1.31643					0.846877
658	2	2	5.435	sp|Q9NQR4|NIT2_HUMAN	Omega-amidase NIT2	HUMAN	1	0.499266					0.940815					0.662417					0.818879					0.750005					1.63293					0.925518
659	2	2	4.601	sp|Q9NQG5|RPR1B_HUMAN	Regulation of nuclear pre-mRNA domain-containing protein 1B	HUMAN	1	3.78869																									2.01887
660	2	2	6.148	sp|Q9H8H3|MET7A_HUMAN	Methyltransferase-like protein 7A	HUMAN	1	0.819195					0.914481					1.0512					1.69686					0.913047					2.04559					1.17755
661	2	2	6.154	sp|Q9BTY7|BRP16_HUMAN	Brain protein 16	HUMAN	1																										1.63366
661	0	2	6.154	sp|P0CB43|BP16L_HUMAN	Brain protein 16-like	HUMAN	1
662	2	2	3.906	sp|Q99956|DUS9_HUMAN	Dual specificity protein phosphatase 9	HUMAN	1	2.28744					1.40436					2.54181					1.10866					2.6933					1.02665					2.70039
663	2	2	3.724	sp|Q99829|CPNE1_HUMAN	Copine-1	HUMAN	1
664	2	2	4.487	sp|Q96HP4|OXND1_HUMAN	Oxidoreductase NAD-binding domain-containing protein 1	HUMAN	1	0.240705					0.840259					0.470233					0.407423					3.91498					0.27837					0.939859
665	2	2	12.44	sp|Q8TCD5|NT5C_HUMAN	5'(3')-deoxyribonucleotidase, cytosolic type	HUMAN	1
666	2	2	2.74	sp|Q5K4L6|S27A3_HUMAN	Long-chain fatty acid transport protein 3	HUMAN	1
667	2	2	4.348	sp|Q15493|RGN_HUMAN	Regucalcin	HUMAN	1	0.4222					0.771191					0.401228					0.519164					0.488459					2.78046					0.84467
668	2	2	3.741	sp|Q13561|DCTN2_HUMAN	Dynactin subunit 2	HUMAN	1	1.4209					2.26057					1.37311					0.582306					1.00351					0.81875					0.757163
669	2	2	6.202	sp|Q13268|DHRS2_HUMAN	Dehydrogenase/reductase SDR family member 2	HUMAN	1	5.47535
670	2	2	2.241	sp|P63010|AP2B1_HUMAN	AP-2 complex subunit beta	HUMAN	1
671	2	2	5.5	sp|P61026|RAB10_HUMAN	Ras-related protein Rab-10	HUMAN	1	1.39461					0.863772					1.01973					1.00101					1.05531					0.764621					1.4527
672	2	2	1.645	sp|P53992|SC24C_HUMAN	Protein transport protein Sec24C	HUMAN	1
673	2	2	6.294	sp|P52907|CAZA1_HUMAN	F-actin-capping protein subunit alpha-1	HUMAN	1	1.31983					1.18591					1.02004					1.10059					1.20061					1.00367					1.23245
674	2	2	3.853	sp|P51687|SUOX_HUMAN	Sulfite oxidase, mitochondrial	HUMAN	1
675	2	2	6.763	sp|P51149|RAB7A_HUMAN	Ras-related protein Rab-7a	HUMAN	1	1.39538					1.53348					1.69124					1.6227					1.51515					1.34277					1.79924
676	2	2	2.544	sp|P48444|COPD_HUMAN	Coatomer subunit delta	HUMAN	1	1.61236					0.978358					0.998167					0.524484					1.25563					0.87567					0.958458
677	2	2	2.74	sp|P42357|HUTH_HUMAN	Histidine ammonia-lyase	HUMAN	1	0.469603					1.89918					0.628227					0.432359					0.640782					0.814656					0.851135
678	2	2	3.876	sp|P37059|DHB2_HUMAN	Estradiol 17-beta-dehydrogenase 2	HUMAN	1	0.626807					1.03378					1.13796					0.900265					1.16246					0.736709					1.78207
679	2	2	3.073	sp|P26440|IVD_HUMAN	Isovaleryl-CoA dehydrogenase, mitochondrial	HUMAN	1	0.587193					0.798191					0.857728					1.35539					0.826825					1.49083					0.745099
680	2	2	7.469	sp|P20618|PSB1_HUMAN	Proteasome subunit beta type-1	HUMAN	1
681	2	2	17.59	sp|P18859|ATP5J_HUMAN	ATP synthase-coupling factor 6, mitochondrial	HUMAN	1	0.883051					1.52903					0.990212					0.956396					1.34962					0.817567					1.05081
682	2	2	2.851	sp|P02675|FIBB_HUMAN	Fibrinogen beta chain	HUMAN	1	0.329957					0.449601					0.342597					1.26747					1.0308					0.414156					0.750937
683	2	2	21.21	sp|O43678|NDUA2_HUMAN	NADH dehydrogenase [ubiquinone] 1 alpha subcomplex subunit 2	HUMAN	1	0.789185					1.16411					0.929601					1.16019					0.959572					0.845496					0.772551
684	2	2	3.343	sp|O43488|ARK72_HUMAN	Aflatoxin B1 aldehyde reductase member 2	HUMAN	1	1.03478					1.03154					0.929249					0.716357					1.08908					1.16339					1.08541
685	2	2	4.202	sp|O00303|EIF3F_HUMAN	Eukaryotic translation initiation factor 3 subunit F	HUMAN	1	1.08183					1.0295					0.722311					0.786658					1.00669					1.01437					1.07035
686	2	2	4.63	sp|Q9Y673|ALG5_HUMAN	Dolichyl-phosphate beta-glucosyltransferase	HUMAN	1	1.13602					0.891161					0.971899					1.46979					0.920211					1.40844					1.04698
687	2	2	14.74	sp|Q9Y5L4|TIM13_HUMAN	Mitochondrial import inner membrane translocase subunit Tim13	HUMAN	1																1.36783					2.30225					1.44094					2.57135
688	2	2	3.792	sp|Q9UNU6|CP8B1_HUMAN	7-alpha-hydroxycholest-4-en-3-one 12-alpha-hydroxylase	HUMAN	1	0.932745					0.764282					0.710976					1.44998					0.755193					0.913564					0.93406
689	2	2	8.362	sp|Q9UBX3|DIC_HUMAN	Mitochondrial dicarboxylate carrier	HUMAN	1	1.6185					1.36938					1.28578					1.89758					1.41971					2.09379					1.41132
690	2	2	2.632	sp|Q9P1U1|ARP3B_HUMAN	Actin-related protein 3B	HUMAN	1	1.14595					0.913405					1.17855					0.916314					1.0263					1.04894					1.33488
690	0	2	5.238	sp|Q9C0K3|ARP3C_HUMAN	Actin-related protein 3C	HUMAN	1
690	0	2	2.632	sp|P61158|ARP3_HUMAN	Actin-related protein 3	HUMAN	1
691	2	2	12.42	sp|Q9NX24|NHP2_HUMAN	H/ACA ribonucleoprotein complex subunit 2	HUMAN	1	1.15465					0.833538					0.906967					0.526835					0.711225					0.680977					0.858201
692	2	2	20.43	sp|Q9H299|SH3L3_HUMAN	SH3 domain-binding glutamic acid-rich-like protein 3	HUMAN	1	0.685126					1.64798					0.856291					0.513725					0.846964					0.61738					2.02539
693	2	2	4.938	sp|Q9BVC6|TM109_HUMAN	Transmembrane protein 109	HUMAN	1	0.472911					1.06047					1.31008					1.20406					1.46046					0.946284					1.93036
694	2	2	8.571	sp|Q9BUT1|BDH2_HUMAN	3-hydroxybutyrate dehydrogenase type 2	HUMAN	1
695	2	2	7.968	sp|Q9BSH5|HDHD3_HUMAN	Haloacid dehalogenase-like hydrolase domain-containing protein 3	HUMAN	1	0.505691					0.793371					0.800955					0.836697					0.833683					1.40469					0.827704
696	2	2	6.552	sp|Q99598|TSNAX_HUMAN	Translin-associated protein X	HUMAN	1
697	2	2	4.971	sp|Q96C23|GALM_HUMAN	Aldose 1-epimerase	HUMAN	1	1.42157					1.07353					0.898787					1.0766					0.933772					1.71999					1.03487
698	2	2	4.695	sp|Q92522|H1X_HUMAN	Histone H1x	HUMAN	1	1.30733					2.06884					1.18325					0.836428					1.17904					0.592972					1.06315
699	2	2	8.995	sp|Q6UW68|TM205_HUMAN	Transmembrane protein 205	HUMAN	1	0.634753					1.09369					0.803742					1.05483					0.836263					1.24219					1.205
700	2	2	6.944	sp|Q6P1X6|CH082_HUMAN	UPF0598 protein C8orf82	HUMAN	1											1.24968					2.07207					1.01291					1.21821					0.887152
701	2	2	13.04	sp|Q5JNZ5|RS26L_HUMAN	Putative 40S ribosomal protein S26-like 1	HUMAN	1	1.4063					1.22033					1.2554					0.845756					1.11564					1.28574					0.832945
701	0	2	13.04	sp|P62854|RS26_HUMAN	40S ribosomal protein S26	HUMAN	1
702	2	2	3.472	sp|Q4G176|ACSF3_HUMAN	Acyl-CoA synthetase family member 3, mitochondrial	HUMAN	1																					1.73179					1.24094
703	2	2	20.17	sp|Q16864|VATF_HUMAN	V-type proton ATPase subunit F	HUMAN	1
704	2	2	6.78	sp|Q14749|GNMT_HUMAN	Glycine N-methyltransferase	HUMAN	1	1.11428					1.34591					1.0724					0.579981					0.847484					1.1811					0.693644
705	2	2	8.811	sp|Q13907|IDI1_HUMAN	Isopentenyl-diphosphate Delta-isomerase 1	HUMAN	1	0.756443					1.85637					1.0639					0.752498					1.48002					1.11633					1.07987
706	2	2	8.743	sp|Q13185|CBX3_HUMAN	Chromobox protein homolog 3	HUMAN	1	1.4531					2.21529					1.59358					0.81299					1.47292					0.844136					1.10067
706	0	2	8.649	sp|P83916|CBX1_HUMAN	Chromobox protein homolog 1	HUMAN	1
707	2	2	2.26	sp|Q02318|CP27A_HUMAN	Sterol 26-hydroxylase, mitochondrial	HUMAN	1	0.829345					0.550352					0.608602					1.18054					0.477511					1.29168					0.800911
708	2	2	5.882	sp|P61313|RL15_HUMAN	60S ribosomal protein L15	HUMAN	1	1.18667					0.908268					1.45477					0.780368					1.19886					0.860077					0.939013
709	2	2	7.692	sp|P55957|BID_HUMAN	BH3-interacting domain death agonist	HUMAN	1
710	2	2	8.796	sp|P51148|RAB5C_HUMAN	Ras-related protein Rab-5C	HUMAN	1	1.08599					0.996493					1.29793					1.33608					1.48468					0.645733					2.12432
711	2	2	3.684	sp|P50552|VASP_HUMAN	Vasodilator-stimulated phosphoprotein	HUMAN	1	1.51196					0.834902					0.738191					1.08561					1.01198					0.492922					1.5556
712	2	2	4.645	sp|P50213|IDH3A_HUMAN	Isocitrate dehydrogenase [NAD] subunit alpha, mitochondrial	HUMAN	1
713	2	2	7.692	sp|P49006|MRP_HUMAN	MARCKS-related protein	HUMAN	1
714	2	2	6.294	sp|P47755|CAZA2_HUMAN	F-actin-capping protein subunit alpha-2	HUMAN	1	1.4004					1.10521					1.11591					1.09781					0.910873					1.19007					1.01956
715	2	2	6.769	sp|P35914|HMGCL_HUMAN	Hydroxymethylglutaryl-CoA lyase, mitochondrial	HUMAN	2	0.303435					0.421784					0.793619					2.054					0.668396					2.12396					0.776706
716	2	2	6.161	sp|P26373|RL13_HUMAN	60S ribosomal protein L13	HUMAN	2	1.22504					1.29776					1.25042					0.853335					1.14485					0.612054					0.772018
717	2	2	11.56	sp|P23434|GCSH_HUMAN	Glycine cleavage system H protein, mitochondrial	HUMAN	1	0.555162					1.54817					0.932573					0.720555					0.847869					1.24691					1.24514
718	2	2	4.866	sp|P17050|NAGAB_HUMAN	Alpha-N-acetylgalactosaminidase	HUMAN	1
719	2	2	3.819	sp|P16930|FAAA_HUMAN	Fumarylacetoacetase	HUMAN	1	0.813721					0.693676					0.692911					0.98033					0.702799					2.51858					0.962276
720	2	2	3.96	sp|P13861|KAP2_HUMAN	cAMP-dependent protein kinase type II-alpha regulatory subunit	HUMAN	1
721	2	2	7.742	sp|P10620|MGST1_HUMAN	Microsomal glutathione S-transferase 1	HUMAN	1	0.452705					0.517411					0.448383					2.57984					0.551151					0.836866					0.984733
722	2	2	11.41	sp|P10109|ADX_HUMAN	Adrenodoxin, mitochondrial	HUMAN	1	1.2695					1.16075					1.01809					0.998479					1.30889					1.83346					1.50865
723	2	2	5.398	sp|P02760|AMBP_HUMAN	Protein AMBP	HUMAN	1	0.964509					1.19126					0.838413					1.15434					1.43983					1.08932					1.70627
724	2	2	4.986	sp|O96008|TOM40_HUMAN	Mitochondrial import receptor subunit TOM40 homolog	HUMAN	1	1.31187										0.872532					0.748087					0.967178					0.768095					0.804329
725	2	2	8.14	sp|O96000|NDUBA_HUMAN	NADH dehydrogenase [ubiquinone] 1 beta subcomplex subunit 10	HUMAN	1	0.818703					0.745801					1.02931					1.18834					0.922815					1.16419					1.20143
726	2	2	6.202	sp|O95336|6PGL_HUMAN	6-phosphogluconolactonase	HUMAN	1	0.663172					1.24009					1.1996					0.759962					1.91749					1.1084					1.20884
727	2	2	10.19	sp|O75347|TBCA_HUMAN	Tubulin-specific chaperone A	HUMAN	1	0.890833					1.08106					0.795896					0.9906					0.800937					1.29272					0.961
728	2	2	3.226	sp|O14975|S27A2_HUMAN	Very long-chain acyl-CoA synthetase	HUMAN	2	0.929436					0.626079					0.646774					1.23178					0.857189					1.50261					1.17588
729	2	2	8.939	sp|Q9Y6M9|NDUB9_HUMAN	NADH dehydrogenase [ubiquinone] 1 beta subcomplex subunit 9	HUMAN	1	0.930226					0.582824					0.865984					1.19469					0.500501					1.61066					0.771204
730	2	2	2.396	sp|Q9Y3Z3|SAMH1_HUMAN	SAM domain and HD domain-containing protein 1	HUMAN	1	1.77599										1.20318					1.1614					1.50301					0.722211					2.7893
731	2	2	3.835	sp|Q9Y394|DHRS7_HUMAN	Dehydrogenase/reductase SDR family member 7	HUMAN	1
732	2	2	7.979	sp|Q9UM00|TMCO1_HUMAN	Transmembrane and coiled-coil domain-containing protein 1	HUMAN	1	0.562343					1.04524					0.792829					0.998988					0.676539					1.00915					1.45982
733	2	2	11.32	sp|Q9UIL1|SCOC_HUMAN	Short coiled-coil protein	HUMAN	1																					1.57155
734	2	2	3.96	sp|Q9UBR2|CATZ_HUMAN	Cathepsin Z	HUMAN	1	0.285233					0.87708					0.731432					1.65541					0.870598					1.01943					1.15153
735	2	2	5.016	sp|Q9NRG7|D39U1_HUMAN	Epimerase family protein SDR39U1	HUMAN	1
736	2	2	9.524	sp|Q99735|MGST2_HUMAN	Microsomal glutathione S-transferase 2	HUMAN	1	1.18305					0.905979					1.03496					0.779792					1.36512					0.827468					1.72636
737	2	2	10.05	sp|Q99627|CSN8_HUMAN	COP9 signalosome complex subunit 8	HUMAN	1	1.20388					2.57667					1.2348					0.986182					2.12262					1.58186					1.68322
738	2	2	3.617	sp|Q96TC7|RMD3_HUMAN	Regulator of microtubule dynamics protein 3	HUMAN	1	0.83514					0.933872					1.07903					1.30664					1.31654					1.24269					1.15282
739	2	2	4.403	sp|Q92820|GGH_HUMAN	Gamma-glutamyl hydrolase	HUMAN	1
740	2	2	6	sp|Q92734|TFG_HUMAN	Protein TFG	HUMAN	1	0.427084					1.29586					0.824499					1.07708					0.938619					1.611					0.925885
741	2	2	4.306	sp|Q6YN16|HSDL2_HUMAN	Hydroxysteroid dehydrogenase-like protein 2	HUMAN	1	0.825894					0.581566					1.06769					1.5762					0.908098					1.30036					1.05879
742	2	2	1.919	sp|Q5R3I4|TTC38_HUMAN	Tetratricopeptide repeat protein 38	HUMAN	1	0.711452					1.00781					0.551623					0.644626					0.794514					1.69021					1.06369
743	2	2	19.61	sp|Q59GN2|R39L5_HUMAN	Putative 60S ribosomal protein L39-like 5	HUMAN	2	1.14575					1.21445					0.999204					1.10257					0.983162					0.907972					0.998213
743	0	2	19.61	sp|P62891|RL39_HUMAN	60S ribosomal protein L39	HUMAN	2
744	2	2	17.28	sp|Q15843|NEDD8_HUMAN	NEDD8	HUMAN	1	2.58293
745	2	2	8.407	sp|Q15005|SPCS2_HUMAN	Signal peptidase complex subunit 2	HUMAN	1	1.05693					1.49469					1.26695					1.19681					1.49292					0.797285					1.42448
746	2	2	3.238	sp|Q10713|MPPA_HUMAN	Mitochondrial-processing peptidase subunit alpha	HUMAN	1
747	2	2	9.945	sp|P84077|ARF1_HUMAN	ADP-ribosylation factor 1	HUMAN	1	1.89596					1.21975					1.45382					1.10535					1.34464					0.853127					1.28165
747	0	2	9.945	sp|P61204|ARF3_HUMAN	ADP-ribosylation factor 3	HUMAN	1
748	2	2	14.29	sp|P68036|UB2L3_HUMAN	Ubiquitin-conjugating enzyme E2 L3	HUMAN	1	1.90039					1.63547					1.8476					0.865724					1.46526					0.835822					0.731833
749	2	2	16.95	sp|P62861|RS30_HUMAN	40S ribosomal protein S30	HUMAN	1	1.16908					2.58857					1.47561					0.48452					1.36553					0.516165					0.777834
750	2	2	17.39	sp|P62857|RS28_HUMAN	40S ribosomal protein S28	HUMAN	1	1.24323					1.60768					1.24566					0.72093					1.05268					0.814318					0.851739
751	2	2	8.271	sp|P62847|RS24_HUMAN	40S ribosomal protein S24	HUMAN	1	1.45231					1.44483					1.31614					0.852321					1.26823					0.77597					0.860481
752	2	2	6.522	sp|P62834|RAP1A_HUMAN	Ras-related protein Rap-1A	HUMAN	1	0.943645					0.940512					1.1176					1.17411					1.02688					0.782675					1.45948
752	0	2	6.522	sp|P61224|RAP1B_HUMAN	Ras-related protein Rap-1b	HUMAN	1
752	0	2	6.522	sp|A6NIZ1|RP1BL_HUMAN	Ras-related protein Rap-1b-like protein	HUMAN	1
753	2	2	9.783	sp|P61513|RL37A_HUMAN	60S ribosomal protein L37a	HUMAN	1	1.35919					1.01783					1.14138					0.833154					0.912891					0.778204					0.902274
754	2	2	7.843	sp|P52565|GDIR1_HUMAN	Rho GDP-dissociation inhibitor 1	HUMAN	1	1.74074					0.878045					0.886387					0.644475					0.759266					0.809001					0.962449
755	2	2	2.886	sp|P51690|ARSE_HUMAN	Arylsulfatase E	HUMAN	1	0.900327					2.35955					1.44016					1.27129					2.40486					1.18313					1.73546
756	2	2	5.247	sp|P51665|PSD7_HUMAN	26S proteasome non-ATPase regulatory subunit 7	HUMAN	1	1.29708					0.966141					1.13167					1.37079					0.920853					1.09782					1.02448
757	2	2	10.98	sp|P51571|SSRD_HUMAN	Translocon-associated protein subunit delta	HUMAN	1	1.27642					1.16797					0.775905					1.24509					1.20909					0.979631					1.25751
758	2	2	13.07	sp|P39210|MPV17_HUMAN	Protein Mpv17	HUMAN	1
759	2	2	6.03	sp|P37802|TAGL2_HUMAN	Transgelin-2	HUMAN	1	0.560853					1.28289					0.788854					1.09622					0.905458					0.656215					1.52139
760	2	2	15.24	sp|P31949|S10AB_HUMAN	Protein S100-A11	HUMAN	1	1.01903					1.05345					1.13924					1.22555					1.12979					0.866468					2.7743
761	2	2	4.688	sp|P24158|PRTN3_HUMAN	Myeloblastin	HUMAN	1	0.844857					0.939814					0.621495					0.382387					0.868739					0.592489					1.41683
762	2	2	5.221	sp|P19404|NDUV2_HUMAN	NADH dehydrogenase [ubiquinone] flavoprotein 2, mitochondrial	HUMAN	1	0.723452					1.31219					0.961014					1.22879					1.14327					1.07569					1.28607
763	2	2	8.725	sp|P16949|STMN1_HUMAN	Stathmin	HUMAN	1	1.01768					2.64044					1.31469					0.439314					1.50783					0.313917					0.781273
764	2	2	3.353	sp|P15289|ARSA_HUMAN	Arylsulfatase A	HUMAN	1	1.10319					1.36274					1.29416					0.533059					1.60948					0.648117					1.83271
765	2	2	1.655	sp|P15144|AMPN_HUMAN	Aminopeptidase N	HUMAN	1	0.869326					0.637767					0.658172					1.39664					0.964405					1.2215					1.23107
766	2	2	5.6	sp|P08571|CD14_HUMAN	Monocyte differentiation antigen CD14	HUMAN	1
767	2	2	13	sp|P05114|HMGN1_HUMAN	Non-histone chromosomal protein HMG-14	HUMAN	1	1.22268					2.6622					1.59561					0.661448					1.48149					0.493433					0.755998
768	2	2	4.641	sp|P02774|VTDB_HUMAN	Vitamin D-binding protein	HUMAN	1
769	2	2	5.512	sp|O95571|ETHE1_HUMAN	Protein ETHE1, mitochondrial	HUMAN	1	0.578543					0.647824					1.07675					1.22411					1.00772					1.13349					0.803893
770	2	2	8.571	sp|O43852|CALU_HUMAN	Calumenin	HUMAN	1	2.38507					2.1728					1.17463					0.888826					1.17435					0.744288					1.64575
771	2	2	9.259	sp|O43708|MAAI_HUMAN	Maleylacetoacetate isomerase	HUMAN	1	0.531481					0.606896					0.622518					1.24354					0.668797					1.25429					0.782053
772	2	2	9.77	sp|O43598|RCL_HUMAN	Deoxyribonucleoside 5'-monophosphate N-glycosidase	HUMAN	1	0.76605					0.879602					0.90864					0.851725					0.82465					1.13397					0.809817
773	2	2	6.18	sp|O15145|ARPC3_HUMAN	Actin-related protein 2/3 complex subunit 3	HUMAN	1	1.25234					0.854058					0.970383					0.901603					1.11853					0.786588					1.50404
774	2	2	12.2	sp|O14949|QCR8_HUMAN	Cytochrome b-c1 complex subunit 8	HUMAN	1	1.1322					1.13508					1.31995					0.990148					1.10999					0.946775					0.845349
775	2	2	4.286	sp|O00217|NDUS8_HUMAN	NADH dehydrogenase [ubiquinone] iron-sulfur protein 8, mitochondrial	HUMAN	1	0.847103					0.884633					1.03181					1.00847					0.826997					0.816344					1.2192
776	1.99	1.99	5.137	sp|P28845|DHI1_HUMAN	Corticosteroid 11-beta-dehydrogenase isozyme 1	HUMAN	1
777	1.97	1.97	3.273	sp|O94903|PROSC_HUMAN	Proline synthase co-transcribed bacterial homolog protein	HUMAN	1	0.77253					1.25903					1.08138					0.516582					1.14737					0.828071					1.04353
778	1.94	1.94	5.1	sp|P10515|ODP2_HUMAN	Dihydrolipoyllysine-residue acetyltransferase component of pyruvate dehydrogenase complex, mitochondrial	HUMAN	1																2.00925
779	1.89	1.89	3.909	sp|Q96AG4|LRC59_HUMAN	Leucine-rich repeat-containing protein 59	HUMAN	1	2.06044	0.116067	5.4383	0.378875	11.2053	1.11408	0.726245	19.9442	0.0558601	22.2195	1.28533	0.187801	2.63569	0.487663	3.38774	1.3697	0.301452	7.75385	0.176648	10.6205	1.25094	0.0390732	1.19103	1.0503	1.48991	0.921628	0.733316	10.2669	0.0897672	9.46224	1.45625	0.149325	3.13055	0.465174	4.55888
780	1.79	1.79	3.309	sp|Q13243|SRSF5_HUMAN	Serine/arginine-rich splicing factor 5	HUMAN	1	1.12952					1.43557					1.15928					1.07347					1.07049					0.882818					0.923211
780	0.01	1.41	2.616	sp|Q13247|SRSF6_HUMAN	Serine/arginine-rich splicing factor 6	HUMAN	1
780	0	1.4	1.822	sp|Q08170|SRSF4_HUMAN	Serine/arginine-rich splicing factor 4	HUMAN	1
781	1.76	1.76	0	sp|Q9C005|DPY30_HUMAN	Protein dpy-30 homolog	HUMAN	0	1.45229	0.400238	31.4166	0.0462268	45.6259	1.4782	0.0831875	1.92054	0.769679	2.83895	1.63486	0.0518404	1.66482	0.982	2.72175	1.51416	0.401183	46.7456	0.0323914	70.78	1.37934	0.0410887	1.30227	1.05919	1.79628	0.814016	0.170191	2.04646	0.397769	1.66585	1.23522	0.485205	12.9647	0.0952758	16.0143
782	1.72	1.72	8.28	sp|P83731|RL24_HUMAN	60S ribosomal protein L24	HUMAN	1	1.33864	0.125547	2.09684	0.638408	2.80692	1.45959	0.0853499	1.91182	0.763453	2.79047	1.48823	0.0915701	2.07859	0.715982	3.09342	0.914084	0.750963	15.9179	0.0574249	14.5503	1.52833	0.174159	4.53732	0.336835	6.93452	0.776562	0.601666	85.3583	0.00909767	66.286	1.13499	0.650093	13.8235	0.082106	15.6896
783	1.7	4	6.824	sp|Q9BYZ2|LDH6B_HUMAN	L-lactate dehydrogenase A-like 6B	HUMAN	3
784	1.7	3.7	9.976	sp|P38919|IF4A3_HUMAN	Eukaryotic initiation factor 4A-III	HUMAN	2	2.09222					0.632484					1.5377					0.828417					1.30935					1.05653					1.03166
785	1.7	1.71	0.4301	sp|Q7Z7A1|CP110_HUMAN	Centriolin	HUMAN	1	1.23109					2.09341					1.25347					0.67195					1.24819					0.556302					0.876739
786	1.7	1.7	0.5894	RRRRRsp|Q92508|FA38A_HUMAN	REVERSED Protein FAM38A	HUMAN	1
787	1.7	1.7	2.851	sp|O00232|PSD12_HUMAN	26S proteasome non-ATPase regulatory subunit 12	HUMAN	1
788	1.7	1.7	5.488	sp|P84103|SRSF3_HUMAN	Serine/arginine-rich splicing factor 3	HUMAN	1	1.48614					1.67939					1.40439					0.916882					1.35952					0.599105					1.1432
789	1.7	1.7	18.99	sp|Q9UKY7|CDV3_HUMAN	Protein CDV3 homolog	HUMAN	1
790	1.7	1.7	2.857	sp|Q9H0W9|CK054_HUMAN	Ester hydrolase C11orf54	HUMAN	1	0.669118					0.735022					0.640175					0.678148					0.718317					1.46552					0.682837
791	1.7	1.7	16.1	sp|Q96AB3|ISOC2_HUMAN	Isochorismatase domain-containing protein 2, mitochondrial	HUMAN	1	0.983289					0.920806					0.905958					1.2723					1.03004					1.37015					0.765999
792	1.7	1.7	4.156	sp|Q6UWZ7|F175A_HUMAN	BRCA1-A complex subunit Abraxas	HUMAN	1
793	1.7	1.7	3.636	sp|Q6RFH5|WDR74_HUMAN	WD repeat-containing protein 74	HUMAN	1
794	1.7	1.7	3.292	sp|O15229|KMO_HUMAN	Kynurenine 3-monooxygenase	HUMAN	1
795	1.69	11.62	24.15	sp|P52895|AK1C2_HUMAN	Aldo-keto reductase family 1 member C2	HUMAN	7	0.540144					0.258811					0.238275					1.15817					0.244963					0.76543					1.31144
796	1.65	1.65	0	sp|P63162|RSMN_HUMAN	Small nuclear ribonucleoprotein-associated protein N	HUMAN	0	2.21115					0.956712					1.64728					1.08368					1.22159					0.537588					0.805963
796	0	1.65	0	sp|P14678|RSMB_HUMAN	Small nuclear ribonucleoprotein-associated proteins B and B'	HUMAN	0
797	1.64	1.64	0.2484	RRRRRsp|Q96RW7|HMCN1_HUMAN	REVERSED Hemicentin-1	HUMAN	1	0.907262					0.637793					0.585262					0.875195					0.797904					1.92994					0.688357
798	1.64	1.64	2.419	sp|Q9NVH0|EXD2_HUMAN	Exonuclease 3'-5' domain-containing protein 2	HUMAN	1	0.916936					1.06041					1.06324					1.31528					1.16731					0.719668					0.988065
799	1.64	1.64	11.43	sp|P10599|THIO_HUMAN	Thioredoxin	HUMAN	1	1.16181	0.69589	39.6903	0.0292719	46.1126	1.47948	0.0858684	1.96478	0.752998	2.90686	0.845524	0.0523477	1.19209	0.709277	1.00794	0.931844	0.701769	5.88529	0.158335	5.48417	1.07471	0.692381	5.72449	0.187739	6.15216	0.937819	0.5876	2.93858	0.31914	2.75586	1.21988	0.256182	2.92964	0.416392	3.57381
800	1.63	1.63	2.395	sp|P14868|SYDC_HUMAN	Aspartyl-tRNA synthetase, cytoplasmic	HUMAN	1	1.85996					0.741183					0.869422					0.76765					1.07044					0.681375					1.15532
801	1.6	1.61	2.262	sp|Q4G0N4|CE033_HUMAN	UPF0465 protein C5orf33	HUMAN	1	0.974569					0.834263					0.861102					1.06528					0.747897					1.15449					0.931879
802	1.59	1.59	2.146	sp|Q14978|NOLC1_HUMAN	Nucleolar and coiled-body phosphoprotein 1	HUMAN	1	2.23831					2.40662					1.38437					0.437039					1.64694					0.329046					0.64935
803	1.55	3.55	9.041	sp|Q15366|PCBP2_HUMAN	Poly(rC)-binding protein 2	HUMAN	4	1.29277					1.11354					1.22534					0.857216					1.07927					0.903038					1.2071
804	1.54	1.54	3.356	sp|P45379|TNNT2_HUMAN	Troponin T, cardiac muscle	HUMAN	1	0.438842					0.520669					0.496904					1.50451					0.433751					1.24005					0.630066
805	1.54	1.54	0	RRRRRsp|Q8N0X7|SPG20_HUMAN	REVERSED Spartin	HUMAN	0
806	1.53	1.53	1.705	RRRRRsp|Q9H4Z3|PCIF1_HUMAN	REVERSED Phosphorylated CTD-interacting factor 1	HUMAN	1	0.677414					2.35346					1.82959					0.494804					2.36649					0.483777					0.654096
807	1.53	1.53	0.8482	sp|Q92896|GSLG1_HUMAN	Golgi apparatus protein 1	HUMAN	1	1.58635					0.848056					1.37849					0.756162					1.21156					0.720442					1.696
808	1.52	4.62	3.416	sp|P04264|K2C1_HUMAN	Keratin, type II cytoskeletal 1	HUMAN	2	1.14407					1.25856					1.65144					2.74336					0.879505					0.696837					0.947052
809	1.52	1.52	1.751	sp|P49591|SYSC_HUMAN	Seryl-tRNA synthetase, cytoplasmic	HUMAN	1	0.998206					0.962343					0.788354					0.645961					0.769153					1.30257					0.857768
810	1.52	1.52	7.237	sp|Q9Y3D6|FIS1_HUMAN	Mitochondrial fission 1 protein	HUMAN	1	0.479567					0.749206					1.11574					1.50269					1.01487					1.39551					0.819583
811	1.52	1.52	9.392	sp|Q9ULC4|MCTS1_HUMAN	Malignant T cell-amplified sequence 1	HUMAN	1	0.955423					1.48611					0.99349					0.707762					1.33834					0.982062					1.01377
812	1.52	1.52	2.909	sp|Q96H12|CI030_HUMAN	UPF0439 protein C9orf30	HUMAN	1
813	1.52	1.52	10.89	sp|P26447|S10A4_HUMAN	Protein S100-A4	HUMAN	1	0.513228					1.5429					0.858427					0.325136					1.69672					0.223661					1.86246
814	1.49	1.49	0	sp|O95714|HERC2_HUMAN	E3 ubiquitin-protein ligase HERC2	HUMAN	0
815	1.47	1.47	0	sp|P15880|RS2_HUMAN	40S ribosomal protein S2	HUMAN	0	2.62174					2.63127					2.96698					1.97547					3.23699					1.68922					2.52274
816	1.45	1.45	2.49	sp|P11182|ODB2_HUMAN	Lipoamide acyltransferase component of branched-chain alpha-keto acid dehydrogenase complex, mitochondrial	HUMAN	1	0.870606					0.507402					0.795198					1.35401					0.652539					1.6532					0.718326
817	1.43	1.43	0	sp|Q14247|SRC8_HUMAN	Src substrate cortactin	HUMAN	0	0.756023	0.556112	69.589	0.0108641	52.6109	1.00819	0.991097	1649.33	0.00061127	1662.83	0.801476	0.67812	160.638	0.00498934	128.747	0.867563					0.719951					1.65039					0.763796
818	1.41	4.82	3.962	sp|P54855|UDB15_HUMAN	UDP-glucuronosyltransferase 2B15	HUMAN	2
818	0	4.82	3.962	sp|O75795|UDB17_HUMAN	UDP-glucuronosyltransferase 2B17	HUMAN	2
819	1.41	1.41	9.722	sp|Q9P0J0|NDUAD_HUMAN	NADH dehydrogenase [ubiquinone] 1 alpha subcomplex subunit 13	HUMAN	1	1.00568					0.793024					0.890315					1.24421					0.907026					1.31987					1.00048
820	1.41	1.41	2.804	sp|O75356|ENTP5_HUMAN	Ectonucleoside triphosphate diphosphohydrolase 5	HUMAN	1	0.548248					0.684228					0.905919					2.76476					1.00276					2.02618					1.60341
821	1.4	4.62	15.77	sp|Q8NHW5|RLA0L_HUMAN	60S acidic ribosomal protein P0-like	HUMAN	3
822	1.4	2.7	10.76	sp|A6NL28|TPM3L_HUMAN	Putative tropomyosin alpha-3 chain-like protein	HUMAN	2
823	1.4	1.4	3.759	sp|P22760|AAAD_HUMAN	Arylacetamide deacetylase	HUMAN	1	1.18113					1.07001					0.812648					1.34917					0.699632					1.06579					0.931672
824	1.4	1.4	3.065	sp|P12004|PCNA_HUMAN	Proliferating cell nuclear antigen	HUMAN	1	1.90259					1.33589					1.2369					0.629187					1.20421					0.72927					0.819533
825	1.4	1.4	1.935	RRRRRsp|Q6P4Q7|CNNM4_HUMAN	REVERSED Metal transporter CNNM4	HUMAN	1	0.582278					0.909368					0.761876					0.833974					0.911924					1.22357					0.882395
826	1.4	1.4	3.927	sp|Q8NBN7|RDH13_HUMAN	Retinol dehydrogenase 13	HUMAN	1	0.976915					1.18281					1.14957					1.67168					1.18434					0.896133					0.79711
827	1.4	1.4	2.732	sp|Q9BVP2|GNL3_HUMAN	Guanine nucleotide-binding protein-like 3	HUMAN	1	5.67183
828	1.4	1.4	1.88	sp|Q7Z739|YTHD3_HUMAN	YTH domain family protein 3	HUMAN	1	0.89732					0.740909					0.520388					1.07261					1.01678					0.91916					0.915586
829	1.4	1.4	10.88	sp|Q9Y2V2|CHSP1_HUMAN	Calcium-regulated heat stable protein 1	HUMAN	1	1.58334					1.24409					0.745799					0.557108					0.793102					0.988063					1.03264
830	1.4	1.4	6.838	sp|P49207|RL34_HUMAN	60S ribosomal protein L34	HUMAN	1	1.21721					1.20064					1.10345					0.89426					1.10225					0.760306					1.01966
831	1.32	1.32	6.19	sp|Q96IU4|ABHEB_HUMAN	Abhydrolase domain-containing protein 14B	HUMAN	1	0.683856					0.614779					0.800658					0.951204					0.701679					1.70976					0.726924
832	1.31	1.34	0	sp|Q8WZ42|TITIN_HUMAN	Titin	HUMAN	0	0.689291	0.0851543	1.88927	0.364846	1.30226	1.502	0.564697	568.331	0.00264283	853.635	0.871208	0.830069	605.683	0.00143839	527.676	1.04049	0.378637	1.40656	0.739738	1.46351	1.041	0.915042	44.846	0.0232128	46.6848	1.30418	0.734464	2029.14	0.000642725	2646.37	1.0742	0.799303	16.2563	0.0660789	17.4624
833	1.31	1.31	3.929	sp|P21912|DHSB_HUMAN	Succinate dehydrogenase [ubiquinone] iron-sulfur subunit, mitochondrial	HUMAN	1	0.6801					0.727372					0.852666					1.38215					0.703621					1.54113					0.786152
834	1.3	1.3	0.8772	sp|P55196|AFAD_HUMAN	Afadin	HUMAN	1
835	1.3	1.3	5.229	sp|Q9NUJ1|ABHDA_HUMAN	Abhydrolase domain-containing protein 10, mitochondrial	HUMAN	1	1.91538					1.61597					1.44487					1.35172					2.07269					1.21505					1.28253
836	1.3	1.3	5.152	sp|P62136|PP1A_HUMAN	Serine/threonine-protein phosphatase PP1-alpha catalytic subunit	HUMAN	1	1.08282					0.973454					0.920261					0.980455					0.994804					1.23169					0.839409
837	1.29	1.29	0	sp|O43169|CYB5B_HUMAN	Cytochrome b5 type B	HUMAN	0	2.15113					0.419927					1.01079					1.04388					0.610373					1.26917					1.56316
838	1.28	1.28	0	RRRRRsp|Q9UBF2|COPG2_HUMAN	REVERSED Coatomer subunit gamma-2	HUMAN	0
839	1.27	7.11	14.71	sp|Q71DI3|H32_HUMAN	Histone H3.2	HUMAN	2
840	1.23	1.23	0	sp|Q5JRA6|MIA3_HUMAN	Melanoma inhibitory activity protein 3	HUMAN	0
841	1.22	12.8	11.61	sp|Q08AH3|ACS2A_HUMAN	Acyl-coenzyme A synthetase ACSM2A, mitochondrial	HUMAN	6	0.244393					0.10746					0.115736					2.20746					0.197465					2.15066					0.436429
842	1.22	3.22	4.096	sp|P52597|HNRPF_HUMAN	Heterogeneous nuclear ribonucleoprotein F	HUMAN	1	1.93739					1.08601					1.10223					1.29356					1.32016					1.02558					1.17016
843	1.22	1.22	0	sp|Q68CZ2|TENS3_HUMAN	Tensin-3	HUMAN	0	0.552671					1.74483					1.48399					0.547906					2.38321					0.441022					0.663444
844	1.22	1.22	0	sp|Q8NFV4|ABHDB_HUMAN	Abhydrolase domain-containing protein 11	HUMAN	0																1.59306
845	1.18	1.18	0	sp|O15042|SR140_HUMAN	U2-associated protein SR140	HUMAN	0	1.88463					1.06086					1.40598					1.46536					1.33267					1.34055					1.14818
846	1.15	18.81	35.27	sp|P68366|TBA4A_HUMAN	Tubulin alpha-4A chain	HUMAN	13
847	1.15	1.15	0	sp|Q16881|TRXR1_HUMAN	Thioredoxin reductase 1, cytoplasmic	HUMAN	0	1.30016					0.923226					0.976174					1.49888					1.21978					1.16221					1.32367
848	1.15	1.15	0	sp|O43242|PSMD3_HUMAN	26S proteasome non-ATPase regulatory subunit 3	HUMAN	0	1.62783					0.750747					0.883178					1.29575					0.826635					1.10477					1.04386
849	1.15	1.15	0	sp|Q9H0U4|RAB1B_HUMAN	Ras-related protein Rab-1B	HUMAN	0
849	0	1.15	0	sp|Q92928|RAB1C_HUMAN	Putative Ras-related protein Rab-1C	HUMAN	0
850	1.15	1.15	0	sp|P49903|SPS1_HUMAN	Selenide, water dikinase 1	HUMAN	0	1.28689					1.04808					0.636672					1.11829					0.922533					1.07396					1.14267
851	1.14	1.14	0	RRRRRsp|Q9H4Z2|ZN335_HUMAN	REVERSED Zinc finger protein 335	HUMAN	0	1.01617					0.804579					0.841938					1.09018					0.73585					1.01677					0.818279
852	1.12	1.12	0	sp|Q02818|NUCB1_HUMAN	Nucleobindin-1	HUMAN	0	0.684484					1.57676					0.912773					0.842181					0.927531					1.01054	0.987477	872.31	0.00115846	881.504	1.49722
853	1.11	1.11	0	sp|P30405|PPIF_HUMAN	Peptidyl-prolyl cis-trans isomerase F, mitochondrial	HUMAN	0	1.36389					0.860944					0.973501					1.00443					0.810656					0.996452					0.824233
854	1.1	1.1	0	sp|Q14126|DSG2_HUMAN	Desmoglein-2	HUMAN	0	0.84301					1.70459					1.03544					1.52043					1.06404										1.55475
855	1.1	1.1	0	sp|O14579|COPE_HUMAN	Coatomer subunit epsilon	HUMAN	0	1.28807															0.858253										1.33576					0.791516
856	1.1	1.1	0	sp|Q8WW59|SPRY4_HUMAN	SPRY domain-containing protein 4	HUMAN	0	0.616419					0.376507					0.73658					1.36602					0.759643					1.45159					0.760699
857	1.08	1.08	0	sp|Q5VTT5|MYOM3_HUMAN	Myomesin-3	HUMAN	0
858	1.06	1.06	0	sp|Q06278|ADO_HUMAN	Aldehyde oxidase	HUMAN	0
859	1.05	1.06	0	sp|P49915|GUAA_HUMAN	GMP synthase [glutamine-hydrolyzing]	HUMAN	0	1.25436					1.12573					0.897855					1.15208					1.17006					1.20345					1.0155
860	1.05	1.05	0	sp|P54725|RD23A_HUMAN	UV excision repair protein RAD23 homolog A	HUMAN	0
861	1.05	1.05	0	RRRRRsp|O60733|PA2G6_HUMAN	REVERSED 85 kDa calcium-independent phospholipase A2	HUMAN	0
862	1.05	1.05	0	sp|P54619|AAKG1_HUMAN	5'-AMP-activated protein kinase subunit gamma-1	HUMAN	0
863	1.03	1.03	0	sp|Q9H361|PABP3_HUMAN	Polyadenylate-binding protein 3	HUMAN	0	1.47373					0.870908					1.25302					0.798891					1.24926					0.821911					0.839623
864	1	1	0	sp|O14936|CSKP_HUMAN	Peripheral plasma membrane protein CASK	HUMAN	0
865	1	1	0	sp|Q9BSE5|SPEB_HUMAN	Agmatinase, mitochondrial	HUMAN	0	1.79352					1.11564					1.06028					2.09993					0.754216					0.878248					1.12247
866	0.99	0.99	0	sp|P24539|AT5F1_HUMAN	ATP synthase subunit b, mitochondrial	HUMAN	0	1.12888	0.535237	2.01919	0.559075	2.27941	0.918833	0.714385	2.37316	0.387177	2.18054	1.00965	0.959727	2.06407	0.489152	2.08399	1.6584	0.233501	3.6315	0.456671	6.02249	0.846089	0.212297	1.48842	0.568448	1.25933	1.30952	0.44389	3.40831	0.384213	4.46325	1.48709	0.270758	3.10472	0.478978	4.61702
867	0.99	0.99	0	sp|Q8TF44|C2C4C_HUMAN	C2 calcium-dependent domain-containing protein 4C	HUMAN	0
868	0.97	0.97	0	sp|P54886|P5CS_HUMAN	Delta-1-pyrroline-5-carboxylate synthase	HUMAN	0	2.76213					0.694416					1.19731					0.824386					1.01836					0.935497					1.11121
869	0.97	0.97	0	RRRRRsp|Q8WUJ3|K1199_HUMAN	REVERSED Protein KIAA1199	HUMAN	0
870	0.96	0.96	0	sp|Q9GZT3|SLIRP_HUMAN	SRA stem-loop-interacting RNA-binding protein, mitochondrial	HUMAN	0	1.33721					1.07012					1.3081					1.25202					1.19633					1.14086					1.01041
871	0.96	0.96	0	sp|Q02543|RL18A_HUMAN	60S ribosomal protein L18a	HUMAN	0	1.46435					0.991081					1.44546					0.965057					1.21776					0.79117					0.859777
872	0.96	0.96	0	sp|P51857|AK1D1_HUMAN	3-oxo-5-beta-steroid 4-dehydrogenase	HUMAN	0	0.176061					0.39832					0.384386					0.600094					0.541689					1.05819					0.554734
873	0.93	0.93	0	sp|P01308|INS_HUMAN	Insulin	HUMAN	0	0.329924					0.388322					0.447072					1.33792					0.387962					0.349618					2.66743
874	0.92	0.93	0	RRRRRsp|Q9UKG1|DP13A_HUMAN	REVERSED DCC-interacting protein 13-alpha	HUMAN	0
875	0.92	0.92	0	RRRRRsp|Q9Y5S2|MRCKB_HUMAN	REVERSED Serine/threonine-protein kinase MRCK beta	HUMAN	0
876	0.92	0.92	0	sp|P52815|RM12_HUMAN	39S ribosomal protein L12, mitochondrial	HUMAN	0	2.42973					1.87558					1.84827					1.35421					1.2233					0.813889					1.2223
877	0.92	0.92	0	sp|Q04760|LGUL_HUMAN	Lactoylglutathione lyase	HUMAN	0	0.941365					1.29281					0.848205					0.680222					0.832861					0.954225					0.832951
878	0.92	0.92	0	sp|P62280|RS11_HUMAN	40S ribosomal protein S11	HUMAN	0	1.09399					0.937047					1.14418					1.08707					1.12409					0.953676					0.91202
879	0.9	0.9	0	sp|Q9UQ35|SRRM2_HUMAN	Serine/arginine repetitive matrix protein 2	HUMAN	0	0.510888					0.353532					1.0293					1.57099					0.665919					0.615909					1.1192
880	0.89	0.96	0	sp|Q14789|GOGB1_HUMAN	Golgin subfamily B member 1	HUMAN	0	1.10921					0.929772					0.970996					0.732311					0.522338					0.775873					0.543182
881	0.89	0.89	0	sp|O94875|SRBS2_HUMAN	Sorbin and SH3 domain-containing protein 2	HUMAN	0	1.04301					1.14301					1.08609					1.22376					1.18624					1.08324					1.20727
882	0.88	0.88	0	sp|Q15772|SPEG_HUMAN	Striated muscle preferentially expressed protein kinase	HUMAN	0	0.70863					1.35143					1.24467					0.599356					1.54425					0.702326					0.924382
883	0.86	0.86	0	RRRRRsp|Q9BYK8|PR285_HUMAN	REVERSED Peroxisomal proliferator-activated receptor A-interacting complex 285 kDa protein	HUMAN	0	0.514738					1.64605					1.13753					0.754584					1.5462					0.658408					0.942471
884	0.86	0.86	0	sp|P62913|RL11_HUMAN	60S ribosomal protein L11	HUMAN	0	0.998555					1.29076					1.37814					0.700412					1.56908					0.788695					0.978107
885	0.85	11.9	15.38	sp|P16402|H13_HUMAN	Histone H1.3	HUMAN	9	0.473827					2.67382					1.15101					0.219508					0.960707					0.18772					0.723091
886	0.84	0.84	0	sp|Q02224|CENPE_HUMAN	Centromere-associated protein E	HUMAN	0	1.2894					1.03534					0.952044					0.900835					0.738415					1.14663					0.910853
887	0.83	1.1	0	sp|O00410|IPO5_HUMAN	Importin-5	HUMAN	0	1.53186					1.23269					1.20536					0.624405					1.20824					0.545179					0.992479
888	0.83	0.83	0	RRRRRsp|Q92673|SORL_HUMAN	REVERSED Sortilin-related receptor	HUMAN	0
889	0.82	24.11	27.85	sp|P68133|ACTS_HUMAN	Actin, alpha skeletal muscle	HUMAN	19
890	0.82	0.82	0	RRRRRsp|Q9Y5I4|PCDC2_HUMAN	REVERSED Protocadherin alpha-C2	HUMAN	0	0.772673					1.133					1.10565					1.26133					1					1.03703					1.24834
891	0.82	0.82	0	sp|P49721|PSB2_HUMAN	Proteasome subunit beta type-2	HUMAN	0	1.17169					0.922437					1.02238					0.962198					0.87148					1.18537					0.786212
892	0.82	0.82	0	RRRRRsp|Q6UX01|LMBRL_HUMAN	REVERSED Protein LMBR1L	HUMAN	0
893	0.81	0.81	0	sp|P00451|FA8_HUMAN	Coagulation factor VIII	HUMAN	0	0.388123					0.912592					0.641981					0.502974					3.48103					0.563211					0.853212
894	0.81	0.81	0	sp|Q15738|NSDHL_HUMAN	Sterol-4-alpha-carboxylate 3-dehydrogenase, decarboxylating	HUMAN	0	0.556939					0.925667					1.03043					1.48007					1.10256					0.856178					1.42581
895	0.8	3.25	1.365	sp|P15311|EZRI_HUMAN	Ezrin	HUMAN	1
896	0.8	0.8	0	RRRRRsp|P18206|VINC_HUMAN	REVERSED Vinculin	HUMAN	0
897	0.8	0.8	0	sp|P47897|SYQ_HUMAN	Glutaminyl-tRNA synthetase	HUMAN	0											1.73052										2.19822					1.30083					3.24937
898	0.77	4.03	6.667	sp|Q6NXT2|H3C_HUMAN	Histone H3.3C	HUMAN	1
899	0.77	0.77	0	RRRRRsp|Q6PEW1|ZCH12_HUMAN	REVERSED Zinc finger CCHC domain-containing protein 12	HUMAN	0
900	0.77	0.77	0	sp|Q4V9L6|TM119_HUMAN	Transmembrane protein 119	HUMAN	0	1.68904					1.19009					1.11008					0.830109					1.05209					1.01509					1.39376
901	0.77	0.77	0	sp|P00492|HPRT_HUMAN	Hypoxanthine-guanine phosphoribosyltransferase	HUMAN	0	1.0983					1.20899					0.800693					0.906813					0.765275					0.998216					0.611255
902	0.77	0.77	0	RRRRRsp|Q8TCJ0|FBX25_HUMAN	REVERSED F-box only protein 25	HUMAN	0	0.608129					1.13873					1.00784					1.27798					0.930967					1.44508					1.17765
903	0.77	0.77	0	sp|P62266|RS23_HUMAN	40S ribosomal protein S23	HUMAN	0
904	0.77	0.77	0	sp|P20962|PTMS_HUMAN	Parathymosin	HUMAN	0	0.581676					1.26854					0.803808					0.615986					0.848043					1.63712					0.89576
905	0.76	0.76	0	RRRRRsp|O75153|K0664_HUMAN	REVERSED Protein KIAA0664	HUMAN	0	0.973431					1.04421					1.01597					1.06262					0.93103					0.904606					1.43094
906	0.75	0.75	0	sp|Q96HE7|ERO1A_HUMAN	ERO1-like protein alpha	HUMAN	0	2.38587					0.856222					1.16763					1.94326					0.767648					1.20888					2.00759
907	0.74	0.74	0	sp|O76021|RL1D1_HUMAN	Ribosomal L1 domain-containing protein 1	HUMAN	0	3.06192					0.841234					1.77249					1.16857					1.07722					0.83392					0.909697
908	0.74	0.74	0	sp|Q9Y3A6|TMED5_HUMAN	Transmembrane emp24 domain-containing protein 5	HUMAN	0	1.23541					1.20043					1.1336					1.3335					1.07685					0.963736					1.68096
909	0.74	0.74	0	RRRRRsp|Q6ZMI3|GLDN_HUMAN	REVERSED Gliomedin	HUMAN	0	1.00682					1.38392					1.1195					1.30507					1.15738					0.607715					1.22681
910	0.72	2.74	1.332	sp|Q08043|ACTN3_HUMAN	Alpha-actinin-3	HUMAN	1
911	0.72	0.72	0	RRRRRsp|O60281|ZN292_HUMAN	REVERSED Zinc finger protein 292	HUMAN	0	0.903863					0.646785					0.903246					1.35653					0.693631					1.05609					0.968189
912	0.72	0.72	0	RRRRRsp|O95766|CG028_HUMAN	REVERSED UPF0550 protein C7orf28	HUMAN	0
913	0.7	2	2.179	sp|P08237|K6PF_HUMAN	6-phosphofructokinase, muscle type	HUMAN	1
914	0.7	0.71	0	sp|P78527|PRKDC_HUMAN	DNA-dependent protein kinase catalytic subunit	HUMAN	0	1.25137					0.893421					1.18369					1.96521					1.22348					1.0416					1.39844
915	0.7	0.7	0	RRRRRsp|P22105|TENX_HUMAN	REVERSED Tenascin-X	HUMAN	0
916	0.7	0.7	0	sp|O94832|MYO1D_HUMAN	Myosin-Id	HUMAN	0
917	0.7	0.7	0	sp|P04181|OAT_HUMAN	Ornithine aminotransferase, mitochondrial	HUMAN	0
918	0.7	0.7	0	sp|P32418|NAC1_HUMAN	Sodium/calcium exchanger 1	HUMAN	0	0.850541					1.88303					1.05033					1.17071					1.48954					1.29877					1.16902
919	0.7	0.7	0	RRRRRsp|P49590|SYHM_HUMAN	REVERSED Probable histidyl-tRNA synthetase, mitochondrial	HUMAN	0	0.946591					0.766757					0.708591					0.988084					0.783386					1.03402					0.853117
920	0.69	0.69	0	sp|Q9BRK4|LZTS2_HUMAN	Leucine zipper putative tumor suppressor 2	HUMAN	0	1.14616					3.20111					2.17969					0.374994					7.80824					0.725632					4.39992
921	0.68	0.68	0	sp|Q86VR2|F134C_HUMAN	Protein FAM134C	HUMAN	0
922	0.68	0.68	0	sp|P48728|GCST_HUMAN	Aminomethyltransferase, mitochondrial	HUMAN	0
923	0.67	0.78	0	sp|Q8IUG5|MY18B_HUMAN	Myosin-XVIIIb	HUMAN	0
924	0.67	0.68	0	sp|P05121|PAI1_HUMAN	Plasminogen activator inhibitor 1	HUMAN	0	1.64521					0.48917					0.806222					3.32072					0.657921					1.05495					1.40825
925	0.65	0.65	0	RRRRRsp|Q70E73|RAPH1_HUMAN	REVERSED Ras-associated and pleckstrin homology domains-containing protein 1	HUMAN	0
926	0.65	0.65	0	sp|P62158|CALM_HUMAN	Calmodulin	HUMAN	0
927	0.64	0.64	0	sp|P36543|VATE1_HUMAN	V-type proton ATPase subunit E 1	HUMAN	0	1.77765					1.57538					1.00633					0.943761					1.41739					0.970681					1.57173
928	0.63	0.63	0	RRRRRsp|Q9Y4F4|F179B_HUMAN	REVERSED Protein FAM179B	HUMAN	0
929	0.63	0.63	0	RRRRRsp|Q6IA69|NADE_HUMAN	REVERSED Glutamine-dependent NAD(+) synthetase	HUMAN	0
930	0.62	0.62	0	RRRRRsp|Q9ULI0|ATD2B_HUMAN	REVERSED ATPase family AAA domain-containing protein 2B	HUMAN	0	1.16828					1.16126					0.952814					1.02404					1.01042					0.919761					1.00899
931	0.6	0.6	0	sp|Q9NVL8|CN105_HUMAN	Uncharacterized protein C14orf105	HUMAN	0	1.16752					1.02072					0.903571					0.862554					0.991109					1.00029					1.15921
932	0.6	0.6	0	sp|O95497|VNN1_HUMAN	Pantetheinase	HUMAN	0
933	0.59	0.59	0	sp|Q9UKV3|ACINU_HUMAN	Apoptotic chromatin condensation inducer in the nucleus	HUMAN	0	1.01613					2.27164					1.3663					0.617316					1.87061					0.549675					1.21467
934	0.59	0.59	0	sp|O60840|CAC1F_HUMAN	Voltage-dependent L-type calcium channel subunit alpha-1F	HUMAN	0	0.36827					0.451409					0.505646					1.80612					0.388053					1.30233					0.63765
935	0.59	0.59	0	RRRRRsp|P37023|ACVL1_HUMAN	REVERSED Serine/threonine-protein kinase receptor R3	HUMAN	0	1.04444					0.823457					0.80102					1.11655					0.548608					1.08406					0.992326
936	0.59	0.59	0	sp|Q9NZT2|OGFR_HUMAN	Opioid growth factor receptor	HUMAN	0	3.60468
937	0.58	0.58	0	sp|P25398|RS12_HUMAN	40S ribosomal protein S12	HUMAN	0	0.741523					1.01885					0.998549					1.0103					0.828092					1.34958					0.825536
938	0.57	0.57	0	sp|Q9HC58|NCKX3_HUMAN	Sodium/potassium/calcium exchanger 3	HUMAN	0	1.49318					0.792898					1.82758					1.34286					1.34452					1.12952					1.25345
939	0.57	0.57	0	sp|Q92737|RSLAA_HUMAN	Ras-like protein family member 10A	HUMAN	0
940	0.57	0.57	0	sp|Q9Y3B8|ORN_HUMAN	Oligoribonuclease, mitochondrial	HUMAN	0																1.37626										0.960781
941	0.56	10.89	18.88	sp|Q562R1|ACTBL_HUMAN	Beta-actin-like protein 2	HUMAN	10
942	0.55	0.58	0	sp|Q5CZC0|FSIP2_HUMAN	Fibrous sheath-interacting protein 2	HUMAN	0	1.75851					2.1126					1.51288					0.557646					1.33882					0.540107					0.714506
943	0.55	0.55	0	sp|Q8TER5|SOLO_HUMAN	Protein SOLO	HUMAN	0	1.58431					1.82824					0.903574					0.668412					0.854113					0.694497					1.25423
944	0.55	0.55	0	RRRRRsp|Q9BY12|SCAPE_HUMAN	REVERSED S phase cyclin A-associated protein in the endoplasmic reticulum	HUMAN	0
945	0.55	0.55	0	RRRRRsp|Q16587|ZNF74_HUMAN	REVERSED Zinc finger protein 74	HUMAN	0
946	0.54	11.91	17.85	sp|Q58FF8|H90B2_HUMAN	Putative heat shock protein HSP 90-beta 2	HUMAN	7
947	0.54	0.54	0	sp|Q5VWW1|C1QL3_HUMAN	Complement C1q-like protein 3	HUMAN	0	1.14528					1.26878					1.06009					0.773266					0.974385					0.762009					1.1577
948	0.53	2.53	1.662	sp|O00571|DDX3X_HUMAN	ATP-dependent RNA helicase DDX3X	HUMAN	1
949	0.52	7.78	43.85	sp|Q93077|H2A1C_HUMAN	Histone H2A type 1-C	HUMAN	6
950	0.52	0.52	0	RRRRRsp|Q14517|FAT1_HUMAN	REVERSED Protocadherin Fat 1	HUMAN	0
951	0.52	0.52	0	sp|Q8WXA3|RUFY2_HUMAN	RUN and FYVE domain-containing protein 2	HUMAN	0
952	0.52	0.52	0	sp|Q96MK2|FA65C_HUMAN	Protein FAM65C	HUMAN	0
953	0.52	0.52	0	sp|O75764|TCEA3_HUMAN	Transcription elongation factor A protein 3	HUMAN	0
954	0.52	0.52	0	RRRRRsp|A6NMY6|AXA2L_HUMAN	REVERSED Putative annexin A2-like protein	HUMAN	0
955	0.52	0.52	0	sp|B7ZBB8|PP13G_HUMAN	Putative protein phosphatase 1 regulatory inhibitor subunit 3G	HUMAN	0	1.46159					0.523453					0.412788					1.28674					0.361107					1.10318					0.819368
956	0.51	0.55	0	RRRRRsp|Q8WZ42|TITIN_HUMAN	REVERSED Titin	HUMAN	0
957	0.51	0.51	0	RRRRRsp|O14617|AP3D1_HUMAN	REVERSED AP-3 complex subunit delta-1	HUMAN	0
958	0.51	0.51	0	sp|Q93009|UBP7_HUMAN	Ubiquitin carboxyl-terminal hydrolase 7	HUMAN	0	1.82708					1.72207					1.16188					0.956687					1.06555					0.956489					1.06436
959	0.51	0.51	0	RRRRRsp|Q8TBF8|FA81A_HUMAN	REVERSED Protein FAM81A	HUMAN	0
960	0.51	0.51	0	sp|P13693|TCTP_HUMAN	Translationally-controlled tumor protein	HUMAN	0	0.757086					1.02279					0.852005					0.661725					0.664559					0.760659					1.06419
961	0.51	0.51	0	sp|O60547|GMDS_HUMAN	GDP-mannose 4,6 dehydratase	HUMAN	0
962	0.51	0.51	0	RRRRRsp|P26022|PTX3_HUMAN	REVERSED Pentraxin-related protein PTX3	HUMAN	0
963	0.5	0.5	0	RRRRRsp|Q9P2P6|STAR9_HUMAN	REVERSED StAR-related lipid transfer protein 9	HUMAN	0	1.0266					1.03365					0.893558					1.12633					0.818905					1.26586					1.01928
964	0.49	0.49	0	sp|Q9NPP4|NLRC4_HUMAN	NLR family CARD domain-containing protein 4	HUMAN	0
965	0.49	0.49	0	RRRRRsp|P51816|AFF2_HUMAN	REVERSED AF4/FMR2 family member 2	HUMAN	0
966	0.49	0.49	0	RRRRRsp|O95782|AP2A1_HUMAN	REVERSED AP-2 complex subunit alpha-1	HUMAN	0
967	0.49	0.49	0	sp|Q7Z5M5|TMC3_HUMAN	Transmembrane channel-like protein 3	HUMAN	0
968	0.48	1.02	0	sp|P26232|CTNA2_HUMAN	Catenin alpha-2	HUMAN	0	0.636558					1.25691					0.988886					0.875921					1.97794					0.690832					0.984734
969	0.48	0.48	0	RRRRRsp|Q92630|DYRK2_HUMAN	REVERSED Dual specificity tyrosine-phosphorylation-regulated kinase 2	HUMAN	0	0.525027					0.593299					0.819406					1.32122					0.622219					1.46973					0.717228
970	0.47	0.47	0	sp|Q2M296|MTHSD_HUMAN	Methenyltetrahydrofolate synthase domain-containing protein	HUMAN	0
971	0.47	0.47	0	sp|P17980|PRS6A_HUMAN	26S protease regulatory subunit 6A	HUMAN	0	1.2547					0.852864					0.638978					1.1853					0.792828					0.914125					0.791265
972	0.46	0.46	0	sp|O00257|CBX4_HUMAN	E3 SUMO-protein ligase CBX4	HUMAN	0	0.702048					1.24541					1.08456					1.04226					1.13698					1.01364					1.02013
973	0.44	4.44	3.538	sp|Q92841|DDX17_HUMAN	Probable ATP-dependent RNA helicase DDX17	HUMAN	2	1.81448					1.24991					1.52088					0.845025					1.49907					0.767718					0.846597
974	0.44	0.44	0	RRRRRsp|Q8N5Z5|KCD17_HUMAN	REVERSED BTB/POZ domain-containing protein KCTD17	HUMAN	0
975	0.44	0.44	0	sp|Q6NSJ2|PHLB3_HUMAN	Pleckstrin homology-like domain family B member 3	HUMAN	0
976	0.43	0.43	0	sp|Q9H7Z7|PGES2_HUMAN	Prostaglandin E synthase 2	HUMAN	0
977	0.43	0.43	0	sp|Q49A26|GLYR1_HUMAN	Putative oxidoreductase GLYR1	HUMAN	0
978	0.42	0.42	0	sp|Q9UNZ2|NSF1C_HUMAN	NSFL1 cofactor p47	HUMAN	0	1.11064					1.15359					1.02015					0.831538					1.18338					0.735994					1.06638
979	0.42	0.42	0	sp|Q569K6|CC157_HUMAN	Coiled-coil domain-containing protein 157	HUMAN	0
980	0.41	0.41	0	sp|Q496M5|PLK5_HUMAN	Putative serine/threonine-protein kinase-like protein PLK5	HUMAN	0
981	0.41	0.41	0	RRRRRsp|P13688|CEAM1_HUMAN	REVERSED Carcinoembryonic antigen-related cell adhesion molecule 1	HUMAN	0
982	0.4	0.4	0	RRRRRsp|Q9UQM7|KCC2A_HUMAN	REVERSED Calcium/calmodulin-dependent protein kinase type II subunit alpha	HUMAN	0	0.477183					1.77347					0.756724					0.658793					2.0211					0.548253					4.37143
983	0.4	0.4	0	sp|Q96M29|TEKT5_HUMAN	Tektin-5	HUMAN	0
984	0.39	0.39	0	RRRRRsp|Q7L576|CYFP1_HUMAN	REVERSED Cytoplasmic FMR1-interacting protein 1	HUMAN	0
985	0.39	0.39	0	sp|Q8N4J0|CI041_HUMAN	UPF0586 protein C9orf41	HUMAN	0
986	0.37	0.37	0	sp|P35499|SCN4A_HUMAN	Sodium channel protein type 4 subunit alpha	HUMAN	0	0.605828					0.683758					0.74617					1.23199					0.649056					1.27415					0.809738
987	0.37	0.37	0	sp|Q8WWN8|ARAP3_HUMAN	Arf-GAP with Rho-GAP domain, ANK repeat and PH domain-containing protein 3	HUMAN	0
988	0.37	0.37	0	sp|P07199|CENPB_HUMAN	Major centromere autoantigen B	HUMAN	0	1.03984					1.31002					0.887791					1.40489					1.00456					0.624991					0.886552
989	0.37	0.37	0	RRRRRsp|P78406|RAE1L_HUMAN	REVERSED mRNA export factor	HUMAN	0
990	0.36	0.36	0	sp|Q9P260|K1468_HUMAN	LisH domain and HEAT repeat-containing protein KIAA1468	HUMAN	0	1.01122					2.08407					1.34684					1.02441					1.63869					0.932137					1.06029
991	0.36	0.36	0	sp|Q29960|1C16_HUMAN	HLA class I histocompatibility antigen, Cw-16 alpha chain	HUMAN	0
992	0.36	0.36	0	RRRRRsp|Q9H422|HIPK3_HUMAN	REVERSED Homeodomain-interacting protein kinase 3	HUMAN	0	0.854674					0.565944					0.897732					0.867398					0.912811					0.704157					1.27492
993	0.36	0.36	0	sp|Q9BVK6|TMED9_HUMAN	Transmembrane emp24 domain-containing protein 9	HUMAN	0	0.76692					2.06323					1.46374					1.00377					1.38383					0.613267					1.67359
994	0.36	0.36	0	sp|P46977|STT3A_HUMAN	Dolichyl-diphosphooligosaccharide--protein glycosyltransferase subunit STT3A	HUMAN	0	1.0488					0.866522					1.13652					1.16177					1.11499					0.92118					1.73744
995	0.36	0.36	0	RRRRRsp|Q9H347|UBQL3_HUMAN	REVERSED Ubiquilin-3	HUMAN	0	1.28523					0.905715					1.30026					0.908307					1.18863					0.708086					1.08378
996	0.36	0.36	0	sp|P49888|ST1E1_HUMAN	Estrogen sulfotransferase	HUMAN	0	0.702986					1.30629					1.07469					0.485384					1.41601					0.768035					0.914941
997	0.35	17.78	36.05	sp|P02042|HBD_HUMAN	Hemoglobin subunit delta	HUMAN	16
998	0.35	0.36	0	sp|Q13423|NNTM_HUMAN	NAD(P) transhydrogenase, mitochondrial	HUMAN	0
999	0.35	0.35	0	sp|Q6P2Q9|PRP8_HUMAN	Pre-mRNA-processing-splicing factor 8	HUMAN	0	1.31172					1.0745					1.40319					1.23751					1.28274					0.942383					1.23721
1000	0.35	0.35	0	RRRRRsp|A4UGR9|XIRP2_HUMAN	REVERSED Xin actin-binding repeat-containing protein 2	HUMAN	0	0.804177					0.914701					1.10738					1.81552					1.20915					1.65323					0.93279
1001	0.35	0.35	0	sp|Q9Y2G1|MRF_HUMAN	Myelin gene regulatory factor	HUMAN	0
1002	0.35	0.35	0	RRRRRsp|Q13546|RIPK1_HUMAN	REVERSED Receptor-interacting serine/threonine-protein kinase 1	HUMAN	0
1003	0.34	0.34	0	sp|Q5T200|ZC3HD_HUMAN	Zinc finger CCCH domain-containing protein 13	HUMAN	0	0.55062					0.89761					0.765235					1.24196					0.852337					1.22609					1.24192
1004	0.34	0.34	0	RRRRRsp|Q7RTR2|NLRC3_HUMAN	REVERSED Protein NLRC3	HUMAN	0	0.657529					2.04264					1.1603					0.424582					1.45589					0.459683					0.826322
1005	0.34	0.34	0	RRRRRsp|Q96T17|MA7D2_HUMAN	REVERSED MAP7 domain-containing protein 2	HUMAN	0																										1.07883
1006	0.33	0.33	0	sp|O75145|LIPA3_HUMAN	Liprin-alpha-3	HUMAN	0
1007	0.33	0.33	0	sp|Q6P1X5|TAF2_HUMAN	Transcription initiation factor TFIID subunit 2	HUMAN	0	0.865723					0.585391					0.951611					1.39699					0.763249					1.1362					0.859092
1008	0.33	0.33	0	sp|P30040|ERP29_HUMAN	Endoplasmic reticulum resident protein 29	HUMAN	0	1.40863					1.3283					1.19508					1.22797					1.29342					1.32279					1.86417
1009	0.33	0.33	0	sp|P42766|RL35_HUMAN	60S ribosomal protein L35	HUMAN	0	1.56178					1.18497					1.4201					0.725686					1.29761					0.669245					0.848544
1010	0.33	0.33	0	sp|Q15102|PA1B3_HUMAN	Platelet-activating factor acetylhydrolase IB subunit gamma	HUMAN	0
1011	0.33	0.33	0	sp|P14373|TRI27_HUMAN	Zinc finger protein RFP	HUMAN	0
1012	0.33	0.33	0	RRRRRsp|Q8NDT2|RB15B_HUMAN	REVERSED Putative RNA-binding protein 15B	HUMAN	0	0.480437					0.20578					0.208151					1.6741					0.25925					1.21108					0.255258
1013	0.33	0.33	0	sp|Q6NVV1|R13AX_HUMAN	Putative 60S ribosomal protein L13a-like MGC87657	HUMAN	0	1.52916					0.869821					1.46168					0.822008					1.36128					0.715146					0.804239
1013	0	0.33	0	sp|P40429|RL13A_HUMAN	60S ribosomal protein L13a	HUMAN	0
1014	0.33	0.33	0	sp|P20774|MIME_HUMAN	Mimecan	HUMAN	0
1015	0.32	2.32	0.802	sp|Q7Z406|MYH14_HUMAN	Myosin-14	HUMAN	1	1.04881					0.807487					0.727118					0.508754					1.12823					2.72404					0.786437
1016	0.32	0.33	0	RRRRRsp|Q7Z3S7|CA2D4_HUMAN	REVERSED Voltage-dependent calcium channel subunit alpha-2/delta-4	HUMAN	0	0.791292					0.811566					0.795094					0.959287					0.761116					0.777604					1.06884
1017	0.32	0.33	0	sp|Q15814|TBCC_HUMAN	Tubulin-specific chaperone C	HUMAN	0
1018	0.32	0.32	0	RRRRRsp|Q8TE73|DYH5_HUMAN	REVERSED Dynein heavy chain 5, axonemal	HUMAN	0
1019	0.32	0.32	0	RRRRRsp|Q2M2I3|FA83E_HUMAN	REVERSED Protein FAM83E	HUMAN	0
1020	0.32	0.32	0	RRRRRsp|Q6ZNW5|CO058_HUMAN	REVERSED UPF0580 protein C15orf58	HUMAN	0
1021	0.31	0.34	0	sp|Q9H845|ACAD9_HUMAN	Acyl-CoA dehydrogenase family member 9, mitochondrial	HUMAN	0
1022	0.31	0.31	0	RRRRRsp|Q9Y2P4|S27A6_HUMAN	REVERSED Long-chain fatty acid transport protein 6	HUMAN	0
1023	0.31	0.31	0	sp|Q9C0H6|KLHL4_HUMAN	Kelch-like protein 4	HUMAN	0	0.847702					0.889075					0.760346					1.02761					0.603252					1.51864					0.896006
1024	0.31	0.31	0	RRRRRsp|Q969J3|L12R1_HUMAN	REVERSED Loss of heterozygosity 12 chromosomal region 1 protein	HUMAN	0	1.25785					1.21265					1.15493					0.873305					0.999439					0.682885					1.22679
1025	0.3	0.3	0	sp|Q9NQ90|ANO2_HUMAN	Anoctamin-2	HUMAN	0
1026	0.3	0.3	0	sp|Q96AG3|S2546_HUMAN	Solute carrier family 25 member 46	HUMAN	0	1.26755					0.817292					0.83806					0.772242					0.810681					1.10799					0.711779
1027	0.3	0.3	0	sp|Q8N184|ZN567_HUMAN	Zinc finger protein 567	HUMAN	0	0.641757					1.54899					0.994407					1.10041					1.31629					0.580158					1.02471
1028	0.29	0.33	0	sp|Q00597|FANCC_HUMAN	Fanconi anemia group C protein	HUMAN	0
1029	0.29	0.29	0	sp|Q5VST9|OBSCN_HUMAN	Obscurin	HUMAN	0
1030	0.29	0.29	0	RRRRRsp|Q8WXI9|P66B_HUMAN	REVERSED Transcriptional repressor p66-beta	HUMAN	0	0.844676					1.0291					0.954247					1.14495					0.831847					0.848619					1.42846
1031	0.29	0.29	0	sp|P53041|PPP5_HUMAN	Serine/threonine-protein phosphatase 5	HUMAN	0	0.859543					1.02237					0.82556					1.12728					0.764056					1.08713					0.91727
1032	0.29	0.29	0	RRRRRsp|Q9Y5H3|PCDGA_HUMAN	REVERSED Protocadherin gamma-A10	HUMAN	0
1033	0.29	0.29	0	RRRRRsp|Q86VH4|LRRT4_HUMAN	REVERSED Leucine-rich repeat transmembrane neuronal protein 4	HUMAN	0
1034	0.28	0.64	0	sp|Q7L2E3|DHX30_HUMAN	Putative ATP-dependent RNA helicase DHX30	HUMAN	0
1035	0.28	0.29	0	sp|Q5VZ66|JKIP3_HUMAN	Janus kinase and microtubule-interacting protein 3	HUMAN	0
1036	0.28	0.29	0	sp|P55107|BMP3B_HUMAN	Bone morphogenetic protein 3B	HUMAN	0
1037	0.28	0.28	0	sp|Q6ZRH9|YB011_HUMAN	Uncharacterized protein FLJ46347	HUMAN	0	0.853116					1.2145					0.994673					0.773346					1.01804					0.713839					1.48478
1038	0.28	0.28	0	sp|P49454|CENPF_HUMAN	Centromere protein F	HUMAN	0
1039	0.28	0.28	0	sp|Q6SPF0|SAMD1_HUMAN	Atherin	HUMAN	0	1.04963					0.832418					0.758775					0.788641					0.794701					1.09333					0.944075
1040	0.28	0.28	0	sp|Q6XUX3|DUSTY_HUMAN	Dual serine/threonine and tyrosine protein kinase	HUMAN	0
1041	0.28	0.28	0	RRRRRsp|Q14C86|GAPD1_HUMAN	REVERSED GTPase-activating protein and VPS9 domain-containing protein 1	HUMAN	0	0.863657					1.38272					0.981084					0.857031					0.892458					0.7506					1.07787
1042	0.28	0.28	0	RRRRRsp|P50570|DYN2_HUMAN	REVERSED Dynamin-2	HUMAN	0	0.913709					1.10401					1.06022					1.20752					0.929663					0.893112					1.16377
1043	0.28	0.28	0	sp|P52961|NAR1_HUMAN	GPI-linked NAD(P)(+)--arginine ADP-ribosyltransferase 1	HUMAN	0	2.23858					1.05579					0.972782					0.949759					0.631825					0.573966					0.64428
1044	0.28	0.28	0	sp|Q8NDF8|PAPD5_HUMAN	PAP-associated domain-containing protein 5	HUMAN	0	1.53135					1.05349					1.13593					0.769516					0.936199					1.03975					0.680065
1045	0.28	0.28	0	sp|P55010|IF5_HUMAN	Eukaryotic translation initiation factor 5	HUMAN	0	1.54527										1.16892					1.13959					1.44978					1.07268					1.24946
1046	0.28	0.28	0	sp|P02679|FIBG_HUMAN	Fibrinogen gamma chain	HUMAN	0	0.718974					0.548081					0.669195					1.13667					0.750753					0.938695					0.741047
1047	0.28	0.28	0	RRRRRsp|P09884|DPOLA_HUMAN	REVERSED DNA polymerase alpha catalytic subunit	HUMAN	0	0.626127					0.907532					0.641171					1.14199					0.698219					1.1516					0.857948
1048	0.27	3.37	4.428	sp|Q13162|PRDX4_HUMAN	Peroxiredoxin-4	HUMAN	1
1049	0.27	0.28	0	RRRRRsp|Q8NFC6|BOD1L_HUMAN	REVERSED Biorientation of chromosomes in cell division protein 1-like	HUMAN	0
1050	0.27	0.28	0	sp|P55060|XPO2_HUMAN	Exportin-2	HUMAN	0
1051	0.27	0.28	0	sp|P07195|LDHB_HUMAN	L-lactate dehydrogenase B chain	HUMAN	0
1052	0.27	0.27	0	sp|P51587|BRCA2_HUMAN	Breast cancer type 2 susceptibility protein	HUMAN	0	0.899387					1.04377					0.830145					1.03717					1.11968					0.634574					1.11342
1053	0.27	0.27	0	RRRRRsp|Q6ZRI0|OTOGL_HUMAN	REVERSED Otogelin	HUMAN	0
1054	0.27	0.27	0	sp|Q05707|COEA1_HUMAN	Collagen alpha-1(XIV) chain	HUMAN	0	0.69453					0.877873					0.820232										0.799557					0.85777					0.687652
1055	0.27	0.27	0	sp|P52732|KIF11_HUMAN	Kinesin-like protein KIF11	HUMAN	0	0.635762					2.04236					1.2534					0.60726					1.09384					2.29243					0.997399
1056	0.27	0.27	0	RRRRRsp|Q5XXA6|ANO1_HUMAN	REVERSED Anoctamin-1	HUMAN	0	0.361457					2.29145					1.04329					0.489424					1.40653					0.409772					0.9664
1057	0.27	0.27	0	sp|Q9BRA2|TXD17_HUMAN	Thioredoxin domain-containing protein 17	HUMAN	0	0.910137					1.1189					0.821442					0.625428					1.14231					0.947257					1.15814
1058	0.27	0.27	0	RRRRRsp|Q9NWX5|ASB6_HUMAN	REVERSED Ankyrin repeat and SOCS box protein 6	HUMAN	0	0.610333					0.639999					0.614666					1.53984					0.49946					1.60385					0.737929
1059	0.27	0.27	0	RRRRRsp|Q9C019|TRI15_HUMAN	REVERSED Tripartite motif-containing protein 15	HUMAN	0
1060	0.26	0.26	0	sp|Q9Y252|RNF6_HUMAN	E3 ubiquitin-protein ligase RNF6	HUMAN	0
1061	0.26	0.26	0	RRRRRsp|P41229|KDM5C_HUMAN	REVERSED Lysine-specific demethylase 5C	HUMAN	0	0.15388					0.95246					0.608768					0.452718					0.591373					3.38178					0.565388
1062	0.26	0.26	0	RRRRRsp|Q6UXI9|NPNT_HUMAN	REVERSED Nephronectin	HUMAN	0	0.373874					1.98397					1.11108					0.368998					1.44178					0.432231					0.90208
1063	0.26	0.26	0	RRRRRsp|P17029|ZKSC1_HUMAN	REVERSED Zinc finger protein with KRAB and SCAN domains 1	HUMAN	0
1064	0.26	0.26	0	sp|A6NMZ2|SNTAN_HUMAN	Sentan	HUMAN	0
1065	0.26	0.26	0	RRRRRsp|O75140|DEPD5_HUMAN	REVERSED DEP domain-containing protein 5	HUMAN	0	1.53324					0.294754					0.257789					1.12788					0.223133					0.824352					1.0157
1066	0.26	0.26	0	sp|O15539|RGS5_HUMAN	Regulator of G-protein signaling 5	HUMAN	0	0.72083					0.777881					0.786349					1.16386					0.988001					0.825525					1.08014
1067	0.25	0.26	0	sp|Q8WXX0|DYH7_HUMAN	Dynein heavy chain 7, axonemal	HUMAN	0	1.11474					1.05189					1.09929					0.979091					0.859214					1.09347					1.04827
1068	0.25	0.26	0	RRRRRsp|Q9Y238|DLEC1_HUMAN	REVERSED Deleted in lung and esophageal cancer protein 1	HUMAN	0
1069	0.25	0.25	0	RRRRRsp|Q7Z406|MYH14_HUMAN	REVERSED Myosin-14	HUMAN	0
1070	0.25	0.25	0	sp|Q5VTR2|BRE1A_HUMAN	E3 ubiquitin-protein ligase BRE1A	HUMAN	0
1071	0.25	0.25	0	RRRRRsp|Q9UJH8|METRN_HUMAN	REVERSED Meteorin	HUMAN	0
1072	0.25	0.25	0	sp|Q9BQG0|MBB1A_HUMAN	Myb-binding protein 1A	HUMAN	0
1073	0.25	0.25	0	RRRRRsp|Q86W24|NAL14_HUMAN	REVERSED NACHT, LRR and PYD domains-containing protein 14	HUMAN	0	1.10583					1.27262					0.906404					0.74478					0.860546					1.03558					0.907287
1074	0.25	0.25	0	sp|A5PL33|KRBA1_HUMAN	Protein KRBA1	HUMAN	0
1075	0.25	0.25	0	sp|P02753|RET4_HUMAN	Retinol-binding protein 4	HUMAN	0	0.862353					0.989391					0.631253					2.35251					0.551624					1.29309					1.17949
1076	0.24	0.31	0	sp|P47895|AL1A3_HUMAN	Aldehyde dehydrogenase family 1 member A3	HUMAN	0
1077	0.24	0.25	0	RRRRRsp|Q15345|LRC41_HUMAN	REVERSED Leucine-rich repeat-containing protein 41	HUMAN	0	1.67362					1.06067					0.972921					0.624577					0.917608					0.796395					1.12704
1078	0.24	0.24	0	RRRRRsp|O14529|CUX2_HUMAN	REVERSED Homeobox protein cut-like 2	HUMAN	0
1079	0.24	0.24	0	RRRRRsp|Q7L9B9|EEPD1_HUMAN	REVERSED Endonuclease/exonuclease/phosphatase family domain-containing protein 1	HUMAN	0	0.481553					1.53442					1.82245					0.468097					1.82315					0.358293					0.378715
1080	0.24	0.24	0	sp|Q8TER0|SNED1_HUMAN	Sushi, nidogen and EGF-like domain-containing protein 1	HUMAN	0
1081	0.24	0.24	0	RRRRRsp|Q9NUP7|TRM13_HUMAN	REVERSED tRNA guanosine-2'-O-methyltransferase TRM13 homolog	HUMAN	0	1.28687					0.961667					0.912019					0.975764					0.612932					1.08509					1.03049
1082	0.24	0.24	0	sp|Q9UII6|DUS13_HUMAN	Dual specificity protein phosphatase 13	HUMAN	0
1083	0.24	0.24	0	sp|P60673|PROF3_HUMAN	Profilin-3	HUMAN	0	0.631587					1.29311					1.41628					0.863219					1.76176					0.850183					0.580187
1084	0.24	0.24	0	RRRRRsp|Q9P2G1|AKIB1_HUMAN	REVERSED Ankyrin repeat and IBR domain-containing protein 1	HUMAN	0
1085	0.24	0.24	0	RRRRRsp|Q7Z3I7|ZN572_HUMAN	REVERSED Zinc finger protein 572	HUMAN	0	1.05628					0.919283					0.922484					0.925508					0.877234					0.93764					1.3704
1086	0.24	0.24	0	sp|Q8IWD4|CC117_HUMAN	Coiled-coil domain-containing protein 117	HUMAN	0	1.0981					3.17638					2.05007					0.638767					1.94397					0.310965					0.395061
1087	0.24	0.24	0	sp|P62760|VISL1_HUMAN	Visinin-like protein 1	HUMAN	0	1.4763					1.50061					1.25937					0.914078					1.49981					0.836391					1.14677
1088	0.23	0.23	0	RRRRRsp|Q12802|AKP13_HUMAN	REVERSED A-kinase anchor protein 13	HUMAN	0	0.558156					0.830763					0.551313					1.88617					0.452125					1.14292					0.613712
1089	0.23	0.23	0	sp|P11413|G6PD_HUMAN	Glucose-6-phosphate 1-dehydrogenase	HUMAN	0	1.35125	0.440439	23.7757	0.0568333	32.1269	0.816234	0.469917	10.4543	0.0780765	8.53314	0.749659	0.0321734	1.20344	0.622932	0.902166	0.769633	0.36126	8.33611	0.0923253	6.41575	0.768274	0.339868	7.24207	0.106085	5.56389	1.02916	0.935095	35.5173	0.0289764	36.5531	0.855438	0.697207	47.0794	0.0181701	40.2735
1090	0.23	0.23	0	RRRRRsp|Q16825|PTN21_HUMAN	REVERSED Tyrosine-protein phosphatase non-receptor type 21	HUMAN	0	1.25539					1.31555					1.03191					1.32605					0.985989					1.07789					1.05937
1091	0.23	0.23	0	sp|Q00688|FKBP3_HUMAN	Peptidyl-prolyl cis-trans isomerase FKBP3	HUMAN	0	1.14393					1.35227					0.935218					0.872495					0.921555					1.09745					0.904412
1092	0.23	0.23	0	sp|A0AVK6|E2F8_HUMAN	Transcription factor E2F8	HUMAN	0	0.79049					1.01888					0.917029					1.18462					0.93353					1.44826					1.12324
1093	0.23	0.23	0	RRRRRsp|Q6IPT2|F71E1_HUMAN	REVERSED Protein FAM71E1	HUMAN	0
1094	0.22	0.23	0	sp|Q969Q6|P2R3C_HUMAN	Serine/threonine-protein phosphatase 2A regulatory subunit B'' subunit gamma	HUMAN	0
1095	0.22	0.22	0	sp|Q6KC79|NIPBL_HUMAN	Nipped-B-like protein	HUMAN	0
1096	0.22	0.22	0	RRRRRsp|Q5BJF6|ODFP2_HUMAN	REVERSED Outer dense fiber protein 2	HUMAN	0
1097	0.22	0.22	0	sp|Q6ZNL6|FGD5_HUMAN	FYVE, RhoGEF and PH domain-containing protein 5	HUMAN	0
1098	0.22	0.22	0	sp|O14594|NCAN_HUMAN	Neurocan core protein	HUMAN	0	0.608135					0.62097					0.953041					1.75446					0.767704					1.86322					0.923902
1099	0.22	0.22	0	sp|Q8NA19|LMBL4_HUMAN	Lethal(3)malignant brain tumor-like protein 4	HUMAN	0	1.07706					1.05561					0.779306					0.53876					0.806173					0.971505					0.91759
1100	0.22	0.22	0	sp|P16234|PGFRA_HUMAN	Alpha-type platelet-derived growth factor receptor	HUMAN	0	1.06737					1.40029					1.06591					0.910719					1.24337					0.885221					1.41138
1101	0.22	0.22	0	sp|O60645|EXOC3_HUMAN	Exocyst complex component 3	HUMAN	0	0.717632					0.870681					0.615817					1.23404					0.768877					0.82162					1.25435
1102	0.22	0.22	0	RRRRRsp|Q8IYL2|TRM44_HUMAN	REVERSED Probable tRNA (uracil-O(2)-)-methyltransferase	HUMAN	0
1103	0.22	0.22	0	RRRRRsp|P12429|ANXA3_HUMAN	REVERSED Annexin A3	HUMAN	0	0.502477					0.59627					1.11532					1.53543					0.699126					0.511138					0.998438
1104	0.21	0.22	0	sp|P05067|A4_HUMAN	Amyloid beta A4 protein	HUMAN	0	0.910429					1.37141					0.721552					1.21486					0.986469					0.969824					1.08847
1105	0.21	0.21	0	sp|Q14703|MBTP1_HUMAN	Membrane-bound transcription factor site-1 protease	HUMAN	0
1106	0.21	0.21	0	sp|Q9C0H2|TTYH3_HUMAN	Protein tweety homolog 3	HUMAN	0
1107	0.21	0.21	0	RRRRRsp|Q15424|SAFB1_HUMAN	REVERSED Scaffold attachment factor B1	HUMAN	0	0.678362					1.28752					0.897617					1.02467					0.936075					0.785149					1.17082
1108	0.21	0.21	0	RRRRRsp|P08603|CFAH_HUMAN	REVERSED Complement factor H	HUMAN	0	1.15354					0.827992					0.973513					0.387523					0.694583					0.433357					2.11615
1109	0.21	0.21	0	RRRRRsp|O94911|ABCA8_HUMAN	REVERSED ATP-binding cassette sub-family A member 8	HUMAN	0
1110	0.21	0.21	0	sp|Q86VB7|C163A_HUMAN	Scavenger receptor cysteine-rich type 1 protein M130	HUMAN	0	1.04844					0.97415					0.828811					0.848283					0.88344					1.08873					0.961034
1111	0.21	0.21	0	RRRRRsp|Q6A1A2|PDPK2_HUMAN	REVERSED Putative 3-phosphoinositide-dependent protein kinase 2	HUMAN	0	1.25416					0.643969					0.88348					1.43208					0.878845					0.896434					1.54497
1112	0.21	0.21	0	sp|Q9H0G5|CCD55_HUMAN	Coiled-coil domain-containing protein 55	HUMAN	0
1113	0.21	0.21	0	sp|Q96HE8|TMM80_HUMAN	Transmembrane protein 80	HUMAN	0
1114	0.21	0.21	0	sp|Q8N5Z0|AADAT_HUMAN	Kynurenine/alpha-aminoadipate aminotransferase, mitochondrial	HUMAN	0
1115	0.21	0.21	0	sp|Q2VWA4|SKOR2_HUMAN	SKI family transcriptional corepressor 2	HUMAN	0	0.865427					0.635796					0.355801					0.376139					0.337707					1.77874					0.432183
1116	0.21	0.21	0	sp|O75678|RFPL2_HUMAN	Ret finger protein-like 2	HUMAN	0	0.96954					2.7907					1.62698					1.17977					3.03891					1.11602					2.60586
1117	0.21	0.21	0	RRRRRsp|O43280|TREA_HUMAN	REVERSED Trehalase	HUMAN	0	1.15273					0.655159					0.699552					0.652868					0.605051					1.30228					0.730947
1118	0.21	0.21	0	sp|Q9C037|TRIM4_HUMAN	Tripartite motif-containing protein 4	HUMAN	0
1119	0.21	0.21	0	sp|Q9BVC3|DCC1_HUMAN	Sister chromatid cohesion protein DCC1	HUMAN	0
1120	0.21	0.21	0	RRRRRsp|Q96MH6|TMM68_HUMAN	REVERSED Transmembrane protein 68	HUMAN	0
1121	0.2	0.21	0	sp|O00425|IF2B3_HUMAN	Insulin-like growth factor 2 mRNA-binding protein 3	HUMAN	0	2.66184					1.65061					1.82289					0.482783					1.99291					0.503315					1.41127
1122	0.2	0.2	0	sp|O14646|CHD1_HUMAN	Chromodomain-helicase-DNA-binding protein 1	HUMAN	0
1123	0.2	0.2	0	RRRRRsp|Q8TDD1|DDX54_HUMAN	REVERSED ATP-dependent RNA helicase DDX54	HUMAN	0
1124	0.2	0.2	0	sp|Q15029|U5S1_HUMAN	116 kDa U5 small nuclear ribonucleoprotein component	HUMAN	0	1.58455					1.05466					1.18727					1.07542					1.21406					1.2087					1.54965
1125	0.2	0.2	0	RRRRRsp|P05141|ADT2_HUMAN	REVERSED ADP/ATP translocase 2	HUMAN	0
1126	0.2	0.2	0	sp|Q9NX61|T161A_HUMAN	Transmembrane protein 161A	HUMAN	0	0.589011					0.83236					0.643642					0.800035					0.729125					0.51746					1.49677
1127	0.2	0.2	0	RRRRRsp|Q9NWS0|PIHD1_HUMAN	REVERSED PIH1 domain-containing protein 1	HUMAN	0
1128	0.2	0.2	0	sp|Q96LZ2|MAGBA_HUMAN	Melanoma-associated antigen B10	HUMAN	0
1129	0.2	0.2	0	sp|Q8N443|RIBC1_HUMAN	RIB43A-like with coiled-coils protein 1	HUMAN	0
1130	0.2	0.2	0	sp|Q15019|SEPT2_HUMAN	Septin-2	HUMAN	0
1131	0.19	0.19	0	sp|Q9H7N4|SFR19_HUMAN	Splicing factor, arginine/serine-rich 19	HUMAN	0
1132	0.19	0.19	0	sp|Q9BYP7|WNK3_HUMAN	Serine/threonine-protein kinase WNK3	HUMAN	0	0.939557					1.20543					1.27454					1.66059					1.25784					1.21922					1.15224
1133	0.19	0.19	0	sp|Q9BVG8|KIFC3_HUMAN	Kinesin-like protein KIFC3	HUMAN	0	0.717103					1.68028					1.27666					0.901099					1.564					0.928869					0.724195
1134	0.19	0.19	0	RRRRRsp|Q5TAT6|CODA1_HUMAN	REVERSED Collagen alpha-1(XIII) chain	HUMAN	0	0.904286					0.535415					0.866992					2.76384					0.745204					1.07504					1.02311
1135	0.19	0.19	0	RRRRRsp|O95793|STAU1_HUMAN	REVERSED Double-stranded RNA-binding protein Staufen homolog 1	HUMAN	0	0.40582					0.427927					0.391886					1.00948					0.495992					1.76762					0.631421
1136	0.19	0.19	0	RRRRRsp|A2RTY3|CQ066_HUMAN	REVERSED Uncharacterized protein C17orf66	HUMAN	0
1137	0.19	0.19	0	RRRRRsp|Q14814|MEF2D_HUMAN	REVERSED Myocyte-specific enhancer factor 2D	HUMAN	0	0.998277					1.09371					0.748418					0.974793					0.709493					0.786159					0.951692
1138	0.18	0.19	0	RRRRRsp|Q14185|DOCK1_HUMAN	REVERSED Dedicator of cytokinesis protein 1	HUMAN	0
1139	0.18	0.18	0	RRRRRsp|Q63HN8|RN213_HUMAN	REVERSED RING finger protein 213	HUMAN	0
1140	0.18	0.18	0	sp|Q76N89|HECW1_HUMAN	E3 ubiquitin-protein ligase HECW1	HUMAN	0	0.394594					0.651128					0.855058					1.48713					0.63934					1.55844					0.699068
1141	0.18	0.18	0	RRRRRsp|Q8HWS3|RFX6_HUMAN	REVERSED DNA-binding protein RFX6	HUMAN	0	0.815405					0.76237					0.696621					1.06453					0.887735					0.934421					1.24805
1142	0.18	0.18	0	sp|Q96P48|ARAP1_HUMAN	Arf-GAP with Rho-GAP domain, ANK repeat and PH domain-containing protein 1	HUMAN	0
1143	0.18	0.18	0	RRRRRsp|P30411|BKRB2_HUMAN	REVERSED B2 bradykinin receptor	HUMAN	0
1144	0.18	0.18	0	RRRRRsp|O76074|PDE5A_HUMAN	REVERSED cGMP-specific 3',5'-cyclic phosphodiesterase	HUMAN	0
1145	0.18	0.18	0	sp|O00151|PDLI1_HUMAN	PDZ and LIM domain protein 1	HUMAN	0	1.35251					1.55069					1.14273					0.958207					1.04545					0.816137					0.872984
1146	0.18	0.18	0	RRRRRsp|A8MT69|CENPX_HUMAN	REVERSED Centromere protein X	HUMAN	0
1147	0.18	0.18	0	sp|Q8WZA1|PMGT1_HUMAN	Protein O-linked-mannose beta-1,2-N-acetylglucosaminyltransferase 1	HUMAN	0	0.643125					0.69756					0.566428					1.63043					0.472541					1.35052					0.736578
1148	0.17	0.18	0	sp|P11172|PYR5_HUMAN	Uridine 5'-monophosphate synthase	HUMAN	0
1149	0.17	0.18	0	sp|Q92918|M4K1_HUMAN	Mitogen-activated protein kinase kinase kinase kinase 1	HUMAN	0
1150	0.17	0.17	0	RRRRRsp|Q2M1P5|KIF7_HUMAN	REVERSED Kinesin-like protein KIF7	HUMAN	0
1151	0.17	0.17	0	sp|Q8TES7|FBF1_HUMAN	Fas-binding factor 1	HUMAN	0
1152	0.17	0.17	0	sp|Q9NYJ7|DLL3_HUMAN	Delta-like protein 3	HUMAN	0	0.813531					1.28448					0.970908					0.625108					1.23411					0.712145					1.16704
1153	0.17	0.17	0	sp|Q9ULA0|DNPEP_HUMAN	Aspartyl aminopeptidase	HUMAN	0																										2.19196
1154	0.17	0.17	0	sp|Q9BU02|THTPA_HUMAN	Thiamine-triphosphatase	HUMAN	0
1155	0.17	0.17	0	sp|Q53H47|SETMR_HUMAN	Histone-lysine N-methyltransferase SETMAR	HUMAN	0
1156	0.17	0.17	0	sp|P36406|TRI23_HUMAN	E3 ubiquitin-protein ligase TRIM23	HUMAN	0
1157	0.17	0.17	0	sp|Q9Y3M9|ZN337_HUMAN	Zinc finger protein 337	HUMAN	0	0.951769					1.57317					1.05204					0.883263					1.09188					1.07886					0.833462
1158	0.17	0.17	0	sp|Q9BXS5|AP1M1_HUMAN	AP-1 complex subunit mu-1	HUMAN	0
1159	0.17	0.17	0	sp|Q5VUG0|SMBT2_HUMAN	Scm-like with four MBT domains protein 2	HUMAN	0	1.44686					3.54329					1.32962					0.458864					1.46374					0.458581					0.475258
1160	0.17	0.17	0	sp|P56750|CLD17_HUMAN	Claudin-17	HUMAN	0	0.953312					2.36415					1.28946					0.350424					1.229					0.383474					0.958143
1161	0.17	0.17	0	RRRRRsp|Q8TF20|ZN721_HUMAN	REVERSED Zinc finger protein 721	HUMAN	0
1162	0.17	0.17	0	RRRRRsp|Q8TC59|PIWL2_HUMAN	REVERSED Piwi-like protein 2	HUMAN	0	1.01617					0.804579					0.841938					1.09018					0.73585					1.01677					0.818279
1163	0.17	0.17	0	sp|Q9Y262|EIF3L_HUMAN	Eukaryotic translation initiation factor 3 subunit L	HUMAN	0
1164	0.16	0.16	0	sp|Q9Y623|MYH4_HUMAN	Myosin-4	HUMAN	0
1165	0.16	0.16	0	RRRRRsp|Q9P218|COKA1_HUMAN	REVERSED Collagen alpha-1(XX) chain	HUMAN	0
1166	0.16	0.16	0	sp|P49736|MCM2_HUMAN	DNA replication licensing factor MCM2	HUMAN	0	0.352066					0.820073					0.586143					0.504622					3.52682					0.538964					0.858854
1167	0.16	0.16	0	sp|Q16891|IMMT_HUMAN	Mitochondrial inner membrane protein	HUMAN	0	1.2532					1.25382					1.16109					1.17469					1.1853					1.32291					1.40461
1168	0.16	0.16	0	sp|O00186|STXB3_HUMAN	Syntaxin-binding protein 3	HUMAN	0
1169	0.16	0.16	0	sp|Q8TBC3|SHKB1_HUMAN	SH3KBP1-binding protein 1	HUMAN	0
1170	0.16	0.16	0	sp|P49720|PSB3_HUMAN	Proteasome subunit beta type-3	HUMAN	0	1.01849					1.06033					1.20476					0.876812					1.17318					0.834113					1.08951
1171	0.16	0.16	0	RRRRRsp|Q9NZL6|RGL1_HUMAN	REVERSED Ral guanine nucleotide dissociation stimulator-like 1	HUMAN	0
1172	0.16	0.16	0	RRRRRsp|P59910|DJB13_HUMAN	REVERSED DnaJ homolog subfamily B member 13	HUMAN	0
1173	0.15	0.17	0	sp|Q96M86|DNHD1_HUMAN	Dynein heavy chain domain-containing protein 1	HUMAN	0
1174	0.15	0.16	0	sp|P34947|GRK5_HUMAN	G protein-coupled receptor kinase 5	HUMAN	0
1175	0.15	0.15	0	sp|P08183|MDR1_HUMAN	Multidrug resistance protein 1	HUMAN	0
1176	0.15	0.15	0	sp|Q76LX8|ATS13_HUMAN	A disintegrin and metalloproteinase with thrombospondin motifs 13	HUMAN	0	0.853789					1.31977					1.05911					0.331189					1.05406					0.731587					1.48676
1177	0.15	0.15	0	sp|Q4ADV7|RIC1_HUMAN	Protein RIC1 homolog	HUMAN	0
1178	0.15	0.15	0	sp|Q15008|PSMD6_HUMAN	26S proteasome non-ATPase regulatory subunit 6	HUMAN	0
1179	0.15	0.15	0	sp|O14874|BCKD_HUMAN	[3-methyl-2-oxobutanoate dehydrogenase [lipoamide]] kinase, mitochondrial	HUMAN	0																										2.29684
1180	0.15	0.15	0	RRRRRsp|Q8IZL2|MAML2_HUMAN	REVERSED Mastermind-like protein 2	HUMAN	0
1181	0.15	0.15	0	sp|P49790|NU153_HUMAN	Nuclear pore complex protein Nup153	HUMAN	0
1182	0.15	0.15	0	RRRRRsp|Q68CZ6|HAUS3_HUMAN	REVERSED HAUS augmin-like complex subunit 3	HUMAN	0	0.939557					1.20543					1.27454					1.66059					1.25784					1.21922					1.15224
1183	0.15	0.15	0	RRRRRsp|A6NJR5|SPDL3_HUMAN	REVERSED Putative speedy protein-like protein 3	HUMAN	0
1184	0.14	1.3	0	sp|P12035|K2C3_HUMAN	Keratin, type II cytoskeletal 3	HUMAN	0
1185	0.14	0.17	0	sp|P11766|ADHX_HUMAN	Alcohol dehydrogenase class-3	HUMAN	0	1.28335					1.08719					0.809782					0.644424					0.946056					1.27502					0.955842
1186	0.14	0.16	0	sp|O00629|IMA4_HUMAN	Importin subunit alpha-4	HUMAN	0	1.42078															1.87541										1.07473					1.39733
1187	0.14	0.14	0	sp|Q9P2D1|CHD7_HUMAN	Chromodomain-helicase-DNA-binding protein 7	HUMAN	0
1188	0.14	0.14	0	sp|O75676|KS6A4_HUMAN	Ribosomal protein S6 kinase alpha-4	HUMAN	0
1189	0.14	0.14	0	sp|P27216|ANX13_HUMAN	Annexin A13	HUMAN	0
1190	0.14	0.14	0	RRRRRsp|Q9UPS8|ANR26_HUMAN	REVERSED Ankyrin repeat domain-containing protein 26	HUMAN	0
1191	0.14	0.14	0	sp|P58004|SESN2_HUMAN	Sestrin-2	HUMAN	0
1192	0.14	0.14	0	sp|O43680|TCF21_HUMAN	Transcription factor 21	HUMAN	0
1193	0.14	0.14	0	RRRRRsp|O95995|GAS8_HUMAN	REVERSED Growth arrest-specific protein 8	HUMAN	0
1194	0.14	0.14	0	sp|P40763|STAT3_HUMAN	Signal transducer and activator of transcription 3	HUMAN	0
1195	0.14	0.14	0	RRRRRsp|Q9UHF3|NAT8B_HUMAN	REVERSED Probable N-acetyltransferase 8B	HUMAN	0	0.686553					0.429846					0.504527					2.22774					0.548404					2.28731					0.776076
1196	0.14	0.14	0	RRRRRsp|Q96S44|PRPK_HUMAN	REVERSED TP53-regulating kinase	HUMAN	0
1197	0.14	0.14	0	RRRRRsp|Q8IXQ5|KLHL7_HUMAN	REVERSED Kelch-like protein 7	HUMAN	0
1198	0.14	0.14	0	RRRRRsp|Q05519|SRS11_HUMAN	REVERSED Serine/arginine-rich splicing factor 11	HUMAN	0
1199	0.14	0.14	0	RRRRRsp|P78412|IRX6_HUMAN	REVERSED Iroquois-class homeodomain protein IRX-6	HUMAN	0	1.06332					0.767267					0.848472					1.28037					0.333094					0.824091					1.21928
1200	0.14	0.14	0	sp|Q969Y0|FA55C_HUMAN	Protein FAM55C	HUMAN	0
1201	0.14	0.14	0	sp|P09681|GIP_HUMAN	Gastric inhibitory polypeptide	HUMAN	0	0.959791					0.72439					0.714235					0.93414					0.764503					1.36933					0.935084
1202	0.14	0.14	0	sp|O95478|NSA2_HUMAN	Ribosome biogenesis protein NSA2 homolog	HUMAN	0
1203	0.14	0.14	0	sp|O43633|CHM2A_HUMAN	Charged multivesicular body protein 2a	HUMAN	0
1204	0.14	0.14	0	RRRRRsp|P60608|EFC2_HUMAN	REVERSED HERV-F(c)2_7q36.2 provirus ancestral Env polyprotein	HUMAN	0
1205	0.14	0.14	0	RRRRRsp|P20742|PZP_HUMAN	REVERSED Pregnancy zone protein	HUMAN	0
1206	0.13	0.15	0	sp|P16615|AT2A2_HUMAN	Sarcoplasmic/endoplasmic reticulum calcium ATPase 2	HUMAN	0	1.70317					1.19419					1.85922					1.4011					2.23262					1.58033					1.89248
1207	0.13	0.14	0	sp|Q8IZT6|ASPM_HUMAN	Abnormal spindle-like microcephaly-associated protein	HUMAN	0
1208	0.13	0.13	0	RRRRRsp|O94913|PCF11_HUMAN	REVERSED Pre-mRNA cleavage complex 2 protein Pcf11	HUMAN	0
1209	0.13	0.13	0	RRRRRsp|O14513|NCKP5_HUMAN	REVERSED Nck-associated protein 5	HUMAN	0
1210	0.13	0.13	0	sp|Q5S007|LRRK2_HUMAN	Leucine-rich repeat serine/threonine-protein kinase 2	HUMAN	0
1211	0.13	0.13	0	sp|Q07283|TRHY_HUMAN	Trichohyalin	HUMAN	0
1212	0.13	0.13	0	sp|Q9NSC5|HOME3_HUMAN	Homer protein homolog 3	HUMAN	0
1213	0.13	0.13	0	sp|Q9Y446|PKP3_HUMAN	Plakophilin-3	HUMAN	0
1214	0.13	0.13	0	sp|Q8N3U4|STAG2_HUMAN	Cohesin subunit SA-2	HUMAN	0	0.167654					0.350291					0.988991					2.14586					0.865919					0.236076					0.835057
1215	0.13	0.13	0	RRRRRsp|Q9UPS6|SET1B_HUMAN	REVERSED Histone-lysine N-methyltransferase SETD1B	HUMAN	0	0.821874					0.928532					0.851257					0.95219					0.742761					1.24728					0.824898
1216	0.13	0.13	0	RRRRRsp|Q9H172|ABCG4_HUMAN	REVERSED ATP-binding cassette sub-family G member 4	HUMAN	0
1217	0.13	0.13	0	sp|Q13564|ULA1_HUMAN	NEDD8-activating enzyme E1 regulatory subunit	HUMAN	0
1218	0.13	0.13	0	sp|Q9BRH9|ZN251_HUMAN	Zinc finger protein 251	HUMAN	0	0.919012					0.80787					1.18053					0.919777					1.09626					0.89095					1.57939
1219	0.13	0.13	0	sp|P80723|BASP1_HUMAN	Brain acid soluble protein 1	HUMAN	0	0.947684					2.72653					1.88605					0.799748					1.86146					0.474882					2.25253
1220	0.13	0.13	0	RRRRRsp|Q9BTU6|P4K2A_HUMAN	REVERSED Phosphatidylinositol 4-kinase type 2-alpha	HUMAN	0
1221	0.13	0.13	0	RRRRRsp|Q15573|TAF1A_HUMAN	REVERSED TATA box-binding protein-associated factor RNA polymerase I subunit A	HUMAN	0
1222	0.13	0.13	0	sp|Q9H3D4|P63_HUMAN	Tumor protein 63	HUMAN	0
1223	0.13	0.13	0	RRRRRsp|Q9H9L7|AKIR1_HUMAN	REVERSED Akirin-1	HUMAN	0
1224	0.12	10.74	19.16	sp|Q9UKY3|EST4_HUMAN	Putative inactive carboxylesterase 4	HUMAN	7
1225	0.12	0.13	0	sp|Q9Y4B4|ARIP4_HUMAN	Helicase ARIP4	HUMAN	0
1226	0.12	0.13	0	sp|Q9HAQ2|KIF9_HUMAN	Kinesin-like protein KIF9	HUMAN	0
1227	0.12	0.13	0	sp|O75414|NDK6_HUMAN	Nucleoside diphosphate kinase 6	HUMAN	0	0.477276					0.470342					0.551043					0.788364					0.57622					1.65729					0.612433
1228	0.12	0.12	0	RRRRRsp|Q01082|SPTB2_HUMAN	REVERSED Spectrin beta chain, brain 1	HUMAN	0
1229	0.12	0.12	0	RRRRRsp|Q5T4S7|UBR4_HUMAN	REVERSED E3 ubiquitin-protein ligase UBR4	HUMAN	0	1.10763					1.3289					1.19381					0.794113					1.29563					0.863428					0.8303
1230	0.12	0.12	0	RRRRRsp|Q8IYK2|CC105_HUMAN	REVERSED Coiled-coil domain-containing protein 105	HUMAN	0
1231	0.12	0.12	0	sp|Q9UPU5|UBP24_HUMAN	Ubiquitin carboxyl-terminal hydrolase 24	HUMAN	0	1.30425					1.15188					0.871447					1.16096					0.9999					1.30642					1.03079
1232	0.12	0.12	0	sp|Q96RT6|CTGE2_HUMAN	Protein cTAGE-2	HUMAN	0
1233	0.12	0.12	0	RRRRRsp|Q9Y4C0|NRX3A_HUMAN	REVERSED Neurexin-3-alpha	HUMAN	0
1234	0.12	0.12	0	RRRRRsp|Q96BY7|ATG2B_HUMAN	REVERSED Autophagy-related protein 2 homolog B	HUMAN	0
1235	0.12	0.12	0	RRRRRsp|Q12815|TROAP_HUMAN	REVERSED Tastin	HUMAN	0
1236	0.12	0.12	0	sp|Q7Z4K8|TRI46_HUMAN	Tripartite motif-containing protein 46	HUMAN	0	0.502002					0.639555					0.730824					1.14535					0.700564					1.11021					0.716152
1237	0.12	0.12	0	sp|Q2TAC2|CCD57_HUMAN	Coiled-coil domain-containing protein 57	HUMAN	0
1238	0.12	0.12	0	sp|O15231|ZN185_HUMAN	Zinc finger protein 185	HUMAN	0
1239	0.12	0.12	0	RRRRRsp|Q2M243|CCD27_HUMAN	REVERSED Coiled-coil domain-containing protein 27	HUMAN	0
1240	0.12	0.12	0	RRRRRsp|O95382|M3K6_HUMAN	REVERSED Mitogen-activated protein kinase kinase kinase 6	HUMAN	0
1241	0.12	0.12	0	sp|Q9BSF4|CS052_HUMAN	Uncharacterized protein C19orf52	HUMAN	0
1242	0.12	0.12	0	sp|Q92544|TM9S4_HUMAN	Transmembrane 9 superfamily member 4	HUMAN	0	1.44387					1.26759					1.11558					1.12197					1.24611					1.36518					1.05734
1243	0.12	0.12	0	sp|Q8N8A8|F169B_HUMAN	Protein FAM169B	HUMAN	0
1244	0.12	0.12	0	sp|Q2T9L4|CO059_HUMAN	UPF0583 protein C15orf59	HUMAN	0	0.853789					1.31977					1.05911					0.331189					1.05406					0.731587					1.48676
1245	0.12	0.12	0	sp|P00740|FA9_HUMAN	Coagulation factor IX	HUMAN	0
1246	0.12	0.12	0	RRRRRsp|Q8WXW3|PIBF1_HUMAN	REVERSED Progesterone-induced-blocking factor 1	HUMAN	0
1247	0.12	0.12	0	sp|Q9NZD4|AHSP_HUMAN	Alpha-hemoglobin-stabilizing protein	HUMAN	0	0.23361					4.10378					1.53565					0.160542					1.30645					0.113586					0.308442
1248	0.12	0.12	0	sp|Q9BX93|PG12B_HUMAN	Group XIIB secretory phospholipase A2-like protein	HUMAN	0
1249	0.12	0.12	0	sp|Q86SE8|NPM2_HUMAN	Nucleoplasmin-2	HUMAN	0
1250	0.12	0.12	0	sp|Q6UX53|MET7B_HUMAN	Methyltransferase-like protein 7B	HUMAN	0
1251	0.12	0.12	0	sp|Q0VAK6|LMOD3_HUMAN	Leiomodin-3	HUMAN	0
1252	0.12	0.12	0	RRRRRsp|Q8TBE9|NANP_HUMAN	REVERSED N-acylneuraminate-9-phosphatase	HUMAN	0
1253	0.12	0.12	0	RRRRRsp|Q7L622|G2E3_HUMAN	REVERSED G2/M phase-specific E3 ubiquitin-protein ligase	HUMAN	0
1254	0.12	0.12	0	RRRRRsp|Q6ZUB0|YI020_HUMAN	REVERSED FAM75-like protein FLJ43859	HUMAN	0
1254	0	0.12	0	RRRRRsp|P0C874|YI039_HUMAN	REVERSED Putative FAM75-like protein FLJ44082	HUMAN	0
1255	0.11	0.24	0	sp|O15020|SPTN2_HUMAN	Spectrin beta chain, brain 2	HUMAN	0
1256	0.11	0.18	0	sp|P49189|AL9A1_HUMAN	4-trimethylaminobutyraldehyde dehydrogenase	HUMAN	0	0.400685					0.486204					0.650207					0.953647					0.593385					1.07567					0.630696
1257	0.11	0.12	0	sp|P98164|LRP2_HUMAN	Low-density lipoprotein receptor-related protein 2	HUMAN	0
1258	0.11	0.12	0	sp|O14511|NRG2_HUMAN	Pro-neuregulin-2, membrane-bound isoform	HUMAN	0
1259	0.11	0.11	0	sp|P42694|HELZ_HUMAN	Probable helicase with zinc finger domain	HUMAN	0
1260	0.11	0.11	0	sp|Q7L7X3|TAOK1_HUMAN	Serine/threonine-protein kinase TAO1	HUMAN	0
1261	0.11	0.11	0	RRRRRsp|Q7Z3E2|CJ118_HUMAN	REVERSED Uncharacterized protein C10orf118	HUMAN	0
1262	0.11	0.11	0	sp|Q9BZW7|TSG10_HUMAN	Testis-specific gene 10 protein	HUMAN	0
1263	0.11	0.11	0	sp|Q93008|USP9X_HUMAN	Probable ubiquitin carboxyl-terminal hydrolase FAF-X	HUMAN	0	1.00566					1.80178					0.964677					0.888255					0.996052					0.662386					0.835001
1264	0.11	0.11	0	RRRRRsp|Q8NDW8|TT21A_HUMAN	REVERSED Tetratricopeptide repeat protein 21A	HUMAN	0
1265	0.11	0.11	0	RRRRRsp|Q6N069|NAA16_HUMAN	REVERSED N-alpha-acetyltransferase 16, NatA auxiliary subunit	HUMAN	0
1266	0.11	0.11	0	sp|P24928|RPB1_HUMAN	DNA-directed RNA polymerase II subunit RPB1	HUMAN	0	1.02287					0.890675					1.02844					0.856568					1.05694					1.07715					1.24748
1267	0.11	0.11	0	RRRRRsp|Q8IVL0|NAV3_HUMAN	REVERSED Neuron navigator 3	HUMAN	0
1268	0.11	0.11	0	RRRRRsp|P16383|GCF_HUMAN	REVERSED GC-rich sequence DNA-binding factor	HUMAN	0
1269	0.11	0.11	0	sp|Q9H7J1|PPR3E_HUMAN	Protein phosphatase 1 regulatory subunit 3E	HUMAN	0
1270	0.11	0.11	0	sp|Q96M89|CC138_HUMAN	Coiled-coil domain-containing protein 138	HUMAN	0
1271	0.11	0.11	0	sp|Q30201|HFE_HUMAN	Hereditary hemochromatosis protein	HUMAN	0
1272	0.11	0.11	0	RRRRRsp|Q9NRD9|DUOX1_HUMAN	REVERSED Dual oxidase 1	HUMAN	0
1273	0.11	0.11	0	RRRRRsp|Q96JB8|MPP4_HUMAN	REVERSED MAGUK p55 subfamily member 4	HUMAN	0
1274	0.11	0.11	0	RRRRRsp|Q6P1X5|TAF2_HUMAN	REVERSED Transcription initiation factor TFIID subunit 2	HUMAN	0	1.10799					1.63149					1.33696					1.03129					1.28886					1.01394					1.15385
1275	0.11	0.11	0	RRRRRsp|Q5T481|RBM20_HUMAN	REVERSED Probable RNA-binding protein 20	HUMAN	0
1276	0.11	0.11	0	RRRRRsp|Q16401|PSMD5_HUMAN	REVERSED 26S proteasome non-ATPase regulatory subunit 5	HUMAN	0	0.477276					0.470342					0.551043					0.788364					0.57622					1.65729					0.612433
1277	0.11	0.11	0	sp|Q8NHY2|RFWD2_HUMAN	E3 ubiquitin-protein ligase RFWD2	HUMAN	0	0.863483					1.13338					0.939447					1.13665					0.834109					0.896989					1.20062
1278	0.11	0.11	0	sp|Q08493|PDE4C_HUMAN	cAMP-specific 3',5'-cyclic phosphodiesterase 4C	HUMAN	0
1279	0.11	0.11	0	RRRRRsp|P24468|COT2_HUMAN	REVERSED COUP transcription factor 2	HUMAN	0	0.934177					1.26272					0.9624					1.10305					0.906536					0.799541					1.25781
1280	0.11	0.11	0	sp|Q92665|RT31_HUMAN	28S ribosomal protein S31, mitochondrial	HUMAN	0	1.11742					1.53404					1.62735					1.40275					1.28653					1.04638					1.07639
1281	0.11	0.11	0	sp|Q53R41|FAKD1_HUMAN	FAST kinase domain-containing protein 1	HUMAN	0
1282	0.11	0.11	0	sp|Q13283|G3BP1_HUMAN	Ras GTPase-activating protein-binding protein 1	HUMAN	0
1283	0.11	0.11	0	sp|P40855|PEX19_HUMAN	Peroxisomal biogenesis factor 19	HUMAN	0	0.569449					1.99123					1.43067					0.866987					0.88523					0.807695					0.785272
1284	0.11	0.11	0	RRRRRsp|Q99941|ATF6B_HUMAN	REVERSED Cyclic AMP-dependent transcription factor ATF-6 beta	HUMAN	0
1285	0.11	0.11	0	RRRRRsp|Q8TEU7|RPGF6_HUMAN	REVERSED Rap guanine nucleotide exchange factor 6	HUMAN	0
1286	0.11	0.11	0	RRRRRsp|Q5T1Q4|S35F1_HUMAN	REVERSED Solute carrier family 35 member F1	HUMAN	0
1287	0.11	0.11	0	RRRRRsp|Q15223|PVRL1_HUMAN	REVERSED Poliovirus receptor-related protein 1	HUMAN	0
1288	0.11	0.11	0	sp|Q9H7B7|CG069_HUMAN	Uncharacterized protein C7orf69	HUMAN	0
1289	0.11	0.11	0	sp|Q9BQF6|SENP7_HUMAN	Sentrin-specific protease 7	HUMAN	0
1290	0.11	0.11	0	sp|Q96LI9|CX058_HUMAN	Putative uncharacterized protein CXorf58	HUMAN	0
1291	0.11	0.11	0	RRRRRsp|Q9BSN7|TM204_HUMAN	REVERSED Transmembrane protein 204	HUMAN	0	0.935361					0.728071					0.962228					1.18755					0.887521					0.810014					0.979461
1292	0.11	0.11	0	RRRRRsp|Q96GS4|CQ059_HUMAN	REVERSED Uncharacterized protein C17orf59	HUMAN	0	0.477276					0.470342					0.551043					0.788364					0.57622					1.65729					0.612433
1293	0.11	0.11	0	RRRRRsp|Q8N3C7|CLIP4_HUMAN	REVERSED CAP-Gly domain-containing linker protein 4	HUMAN	0	1.04272					0.775092					0.97024					1.59319					1.20019					0.72182					1.3452
1294	0.1	0.18	0	sp|Q8WXH0|SYNE2_HUMAN	Nesprin-2	HUMAN	0
1295	0.1	0.1	0	sp|O75116|ROCK2_HUMAN	Rho-associated protein kinase 2	HUMAN	0
1296	0.1	0.1	0	RRRRRsp|Q9NYC9|DYH9_HUMAN	REVERSED Dynein heavy chain 9, axonemal	HUMAN	0
1297	0.1	0.1	0	RRRRRsp|Q92817|EVPL_HUMAN	REVERSED Envoplakin	HUMAN	0
1298	0.1	0.1	0	RRRRRsp|O60264|SMCA5_HUMAN	REVERSED SWI/SNF-related matrix-associated actin-dependent regulator of chromatin subfamily A member 5	HUMAN	0
1299	0.1	0.1	0	RRRRRsp|Q9C0D6|FHDC1_HUMAN	REVERSED FH2 domain-containing protein 1	HUMAN	0
1300	0.1	0.1	0	RRRRRsp|Q96MW5|COG8_HUMAN	REVERSED Conserved oligomeric Golgi complex subunit 8	HUMAN	0	1.61382					2.1451					1.40731					0.812288					1.20909					0.622046					0.817362
1301	0.1	0.1	0	RRRRRsp|Q6ZUT9|DEN5B_HUMAN	REVERSED DENN domain-containing protein 5B	HUMAN	0
1302	0.1	0.1	0	sp|Q14139|UBE4A_HUMAN	Ubiquitin conjugation factor E4 A	HUMAN	0
1303	0.1	0.1	0	sp|P46821|MAP1B_HUMAN	Microtubule-associated protein 1B	HUMAN	0
1304	0.1	0.1	0	RRRRRsp|Q9NYY3|PLK2_HUMAN	REVERSED Serine/threonine-protein kinase PLK2	HUMAN	0
1305	0.1	0.1	0	RRRRRsp|P49641|MA2A2_HUMAN	REVERSED Alpha-mannosidase 2x	HUMAN	0
1306	0.1	0.1	0	RRRRRsp|P28290|SSFA2_HUMAN	REVERSED Sperm-specific antigen 2	HUMAN	0
1307	0.1	0.1	0	RRRRRsp|Q9HCD6|TANC2_HUMAN	REVERSED Protein TANC2	HUMAN	0
1308	0.1	0.1	0	RRRRRsp|Q8TD43|TRPM4_HUMAN	REVERSED Transient receptor potential cation channel subfamily M member 4	HUMAN	0
1309	0.1	0.1	0	RRRRRsp|Q15047|SETB1_HUMAN	REVERSED Histone-lysine N-methyltransferase SETDB1	HUMAN	0
1310	0.1	0.1	0	sp|Q8TBZ2|MYBPP_HUMAN	MYCBP-associated protein	HUMAN	0
1311	0.1	0.1	0	sp|Q8IWV8|UBR2_HUMAN	E3 ubiquitin-protein ligase UBR2	HUMAN	0
1312	0.1	0.1	0	sp|P55017|S12A3_HUMAN	Solute carrier family 12 member 3	HUMAN	0
1313	0.1	0.1	0	RRRRRsp|P46459|NSF_HUMAN	REVERSED Vesicle-fusing ATPase	HUMAN	0
1314	0.1	0.1	0	sp|Q00987|MDM2_HUMAN	E3 ubiquitin-protein ligase Mdm2	HUMAN	0	1.02287					0.890675					1.02844					0.856568					1.05694					1.07715					1.24748
1315	0.1	0.1	0	sp|P18850|ATF6A_HUMAN	Cyclic AMP-dependent transcription factor ATF-6 alpha	HUMAN	0
1316	0.1	0.1	0	sp|P06276|CHLE_HUMAN	Cholinesterase	HUMAN	0
1317	0.1	0.1	0	RRRRRsp|Q9UM22|EPDR1_HUMAN	REVERSED Mammalian ependymin-related protein 1	HUMAN	0
1318	0.1	0.1	0	RRRRRsp|Q9UGM6|SYWM_HUMAN	REVERSED Tryptophanyl-tRNA synthetase, mitochondrial	HUMAN	0
1319	0.1	0.1	0	RRRRRsp|Q8N743|KI3L3_HUMAN	REVERSED Killer cell immunoglobulin-like receptor 3DL3	HUMAN	0
1320	0.1	0.1	0	RRRRRsp|Q8N6M3|FITM2_HUMAN	REVERSED Fat storage-inducing transmembrane protein 2	HUMAN	0
1321	0.1	0.1	0	sp|Q9NV39|CV026_HUMAN	Putative uncharacterized protein C22orf26	HUMAN	0
1322	0.1	0.1	0	sp|Q8N8Q8|COX18_HUMAN	Mitochondrial inner membrane protein COX18	HUMAN	0
1323	0.1	0.1	0	RRRRRsp|Q96HR3|MED30_HUMAN	REVERSED Mediator of RNA polymerase II transcription subunit 30	HUMAN	0
1324	0.1	0.1	0	RRRRRsp|Q00872|MYPC1_HUMAN	REVERSED Myosin-binding protein C, slow-type	HUMAN	0
1325	0.09	0.1	0	sp|Q86VF7|NRAP_HUMAN	Nebulin-related-anchoring protein	HUMAN	0
1326	0.09	0.1	0	sp|O00206|TLR4_HUMAN	Toll-like receptor 4	HUMAN	0
1327	0.09	0.1	0	RRRRRsp|Q96K76|UBP47_HUMAN	REVERSED Ubiquitin carboxyl-terminal hydrolase 47	HUMAN	0
1328	0.09	0.1	0	RRRRRsp|P56180|TPTE_HUMAN	REVERSED Putative tyrosine-protein phosphatase TPTE	HUMAN	0
1329	0.09	0.09	0	RRRRRsp|Q9H254|SPTN4_HUMAN	REVERSED Spectrin beta chain, brain 3	HUMAN	0
1330	0.09	0.09	0	RRRRRsp|Q8NDA2|HMCN2_HUMAN	REVERSED Hemicentin-2	HUMAN	0
1331	0.09	0.09	0	RRRRRsp|O95714|HERC2_HUMAN	REVERSED E3 ubiquitin-protein ligase HERC2	HUMAN	0
1332	0.09	0.09	0	RRRRRsp|Q8NI35|INADL_HUMAN	REVERSED InaD-like protein	HUMAN	0
1333	0.09	0.09	0	sp|Q9P265|DIP2B_HUMAN	Disco-interacting protein 2 homolog B	HUMAN	0
1334	0.09	0.09	0	sp|Q9NP71|WBS14_HUMAN	Williams-Beuren syndrome chromosomal region 14 protein	HUMAN	0
1335	0.09	0.09	0	sp|Q8TE49|OTU7A_HUMAN	OTU domain-containing protein 7A	HUMAN	0
1336	0.09	0.09	0	sp|P08240|SRPR_HUMAN	Signal recognition particle receptor subunit alpha	HUMAN	0
1337	0.09	0.09	0	RRRRRsp|Q6ZNJ1|NBEL2_HUMAN	REVERSED Neurobeachin-like protein 2	HUMAN	0
1338	0.09	0.09	0	RRRRRsp|P23468|PTPRD_HUMAN	REVERSED Receptor-type tyrosine-protein phosphatase delta	HUMAN	0	1.04588					0.680774					0.49858					2.03789					0.841031					0.800783					1.04266
1339	0.09	0.09	0	sp|Q9Y5H1|PCDG2_HUMAN	Protocadherin gamma-A2	HUMAN	0
1340	0.09	0.09	0	sp|O15296|LX15B_HUMAN	Arachidonate 15-lipoxygenase B	HUMAN	0	0.858546					1.05141					0.853982					0.952766					0.861925					1.10822					1.12618
1341	0.09	0.09	0	RRRRRsp|Q96IR7|HPDL_HUMAN	REVERSED 4-hydroxyphenylpyruvate dioxygenase-like protein	HUMAN	0
1342	0.09	0.09	0	RRRRRsp|Q8WV41|SNX33_HUMAN	REVERSED Sorting nexin-33	HUMAN	0
1343	0.09	0.09	0	RRRRRsp|Q8N1W1|RGNEF_HUMAN	REVERSED Rho-guanine nucleotide exchange factor	HUMAN	0	1.05366					0.717373					0.991145					1.42819					1.03635					0.73274					1.24654
1344	0.09	0.09	0	RRRRRsp|Q86VQ6|TRXR3_HUMAN	REVERSED Thioredoxin reductase 3 (Fragment)	HUMAN	0	1.16348					1.72385					1.11118					0.625145					1.04871					1.15022					0.637826
1345	0.09	0.09	0	RRRRRsp|O94874|UFL1_HUMAN	REVERSED E3 UFM1-protein ligase 1	HUMAN	0	1.1893					1.47859					0.962507					0.564336					0.81347					0.445209					0.96455
1346	0.09	0.09	0	sp|Q9UF33|EPHA6_HUMAN	Ephrin type-A receptor 6	HUMAN	0
1347	0.09	0.09	0	sp|Q9NQS7|INCE_HUMAN	Inner centromere protein	HUMAN	0
1348	0.09	0.09	0	sp|Q2T9J0|TYSD1_HUMAN	Peroxisomal leader peptide-processing protease	HUMAN	0
1349	0.09	0.09	0	sp|P49640|EVX1_HUMAN	Homeobox even-skipped homolog protein 1	HUMAN	0	0.565586					0.577169					0.595141					1.37202					0.531755					1.27994					0.923849
1350	0.09	0.09	0	sp|P21810|PGS1_HUMAN	Biglycan	HUMAN	0
1351	0.09	0.09	0	sp|P07902|GALT_HUMAN	Galactose-1-phosphate uridylyltransferase	HUMAN	0																										2.19261
1352	0.09	0.09	0	RRRRRsp|Q92581|SL9A6_HUMAN	REVERSED Sodium/hydrogen exchanger 6	HUMAN	0	0.532961					0.711835					0.894243					1.36608					0.768871					1.43747					0.788478
1353	0.09	0.09	0	RRRRRsp|Q6ZMN8|CCNI2_HUMAN	REVERSED Cyclin-I2	HUMAN	0
1354	0.09	0.09	0	RRRRRsp|O60675|MAFK_HUMAN	REVERSED Transcription factor MafK	HUMAN	0
1355	0.09	0.09	0	sp|Q8N5C8|TAB3_HUMAN	TGF-beta-activated kinase 1 and MAP3K7-binding protein 3	HUMAN	0
1356	0.09	0.09	0	sp|Q5TEZ5|CF163_HUMAN	Uncharacterized protein C6orf163	HUMAN	0
1357	0.09	0.09	0	sp|P36955|PEDF_HUMAN	Pigment epithelium-derived factor	HUMAN	0
1358	0.09	0.09	0	sp|P12955|PEPD_HUMAN	Xaa-Pro dipeptidase	HUMAN	0																										1.52874
1359	0.09	0.09	0	sp|P01768|HV307_HUMAN	Ig heavy chain V-III region CAM	HUMAN	0
1360	0.09	0.09	0	RRRRRsp|P29353|SHC1_HUMAN	REVERSED SHC-transforming protein 1	HUMAN	0	1.05765					1.33257					0.977327					1.11816					1.095					0.763721					1.40022
1361	0.09	0.09	0	RRRRRsp|O15066|KIF3B_HUMAN	REVERSED Kinesin-like protein KIF3B	HUMAN	0
1362	0.09	0.09	0	sp|Q5T1B0|CA125_HUMAN	Uncharacterized protein C1orf125	HUMAN	0
1363	0.09	0.09	0	sp|Q14BN4|SLMAP_HUMAN	Sarcolemmal membrane-associated protein	HUMAN	0
1364	0.09	0.09	0	sp|P04080|CYTB_HUMAN	Cystatin-B	HUMAN	0	0.886465					1.25997					0.788642					0.542692					1.02373					0.861546					1.49567
1365	0.08	6.8	10.9	sp|P48741|HSP77_HUMAN	Putative heat shock 70 kDa protein 7	HUMAN	4
1366	0.08	4.08	5.742	sp|Q58FG1|HS904_HUMAN	Putative heat shock protein HSP 90-alpha A4	HUMAN	2
1367	0.08	0.2	0	sp|Q15413|RYR3_HUMAN	Ryanodine receptor 3	HUMAN	0
1368	0.08	0.13	0	sp|P04114|APOB_HUMAN	Apolipoprotein B-100	HUMAN	0
1369	0.08	0.09	0	sp|O15078|CE290_HUMAN	Centrosomal protein of 290 kDa	HUMAN	0	1.3803					1.15181					1.21745					0.896043					1.20621					0.573394					1.0474
1370	0.08	0.09	0	RRRRRsp|Q5TZA2|CROCC_HUMAN	REVERSED Rootletin	HUMAN	0
1371	0.08	0.09	0	RRRRRsp|Q9Y4C2|F115A_HUMAN	REVERSED Protein FAM115A	HUMAN	0
1372	0.08	0.09	0	RRRRRsp|Q5SW24|DACT2_HUMAN	REVERSED Dapper homolog 2	HUMAN	0
1373	0.08	0.09	0	sp|Q15041|AR6P1_HUMAN	ADP-ribosylation factor-like protein 6-interacting protein 1	HUMAN	0	1.99121										1.05211										1.18016					0.875271					1.25642
1374	0.08	0.08	0	RRRRRsp|P20929|NEBU_HUMAN	REVERSED Nebulin	HUMAN	0
1375	0.08	0.08	0	RRRRRsp|P24043|LAMA2_HUMAN	REVERSED Laminin subunit alpha-2	HUMAN	0
1376	0.08	0.08	0	sp|P11532|DMD_HUMAN	Dystrophin	HUMAN	0
1377	0.08	0.08	0	sp|Q7L014|DDX46_HUMAN	Probable ATP-dependent RNA helicase DDX46	HUMAN	0
1378	0.08	0.08	0	sp|Q9Y3R5|DOP2_HUMAN	Protein dopey-2	HUMAN	0
1379	0.08	0.08	0	sp|Q14676|MDC1_HUMAN	Mediator of DNA damage checkpoint protein 1	HUMAN	0	0.894113					1.01018					0.789122					0.96024					0.800873					3.26874					1.10058
1380	0.08	0.08	0	sp|P52179|MYOM1_HUMAN	Myomesin-1	HUMAN	0
1381	0.08	0.08	0	RRRRRsp|Q86VV8|RTTN_HUMAN	REVERSED Rotatin	HUMAN	0
1382	0.08	0.08	0	sp|Q8WWI1|LMO7_HUMAN	LIM domain only protein 7	HUMAN	0
1383	0.08	0.08	0	sp|Q13435|SF3B2_HUMAN	Splicing factor 3B subunit 2	HUMAN	0	1.90475					1.46164					1.13138					1.14668					1.01784					0.897221					0.842807
1384	0.08	0.08	0	sp|P38159|HNRPG_HUMAN	Heterogeneous nuclear ribonucleoprotein G	HUMAN	0	1.11109					2.3271					1.26347					0.726658					1.54958					0.355481					0.804924
1385	0.08	0.08	0	RRRRRsp|Q96JM3|ZN828_HUMAN	REVERSED Zinc finger protein 828	HUMAN	0	0.780337					0.89959					0.635306					1.44305					0.584701					0.801021					1.01978
1386	0.08	0.08	0	sp|O76094|SRP72_HUMAN	Signal recognition particle 72 kDa protein	HUMAN	0
1387	0.08	0.08	0	RRRRRsp|Q9UPR5|NAC2_HUMAN	REVERSED Sodium/calcium exchanger 2	HUMAN	0	1.3803					1.15181					1.21745					0.896043					1.20621					0.573394					1.0474
1388	0.08	0.08	0	RRRRRsp|Q9UPQ9|TNR6B_HUMAN	REVERSED Trinucleotide repeat-containing gene 6B protein	HUMAN	0
1389	0.08	0.08	0	RRRRRsp|Q9UL18|AGO1_HUMAN	REVERSED Protein argonaute-1	HUMAN	0	0.838402					0.781479					0.991719					1.156					0.819713					1.50819					0.861494
1390	0.08	0.08	0	RRRRRsp|Q04695|K1C17_HUMAN	REVERSED Keratin, type I cytoskeletal 17	HUMAN	0
1391	0.08	0.08	0	sp|Q96JQ0|PCD16_HUMAN	Protocadherin-16	HUMAN	0
1392	0.08	0.08	0	sp|Q92576|PHF3_HUMAN	PHD finger protein 3	HUMAN	0
1393	0.08	0.08	0	sp|O43272|PROD_HUMAN	Proline dehydrogenase, mitochondrial	HUMAN	0
1394	0.08	0.08	0	RRRRRsp|Q92538|GBF1_HUMAN	REVERSED Golgi-specific brefeldin A-resistance guanine nucleotide exchange factor 1	HUMAN	0
1395	0.08	0.08	0	RRRRRsp|Q5T764|IFT1B_HUMAN	REVERSED Interferon-induced protein with tetratricopeptide repeats 1B	HUMAN	0
1396	0.08	0.08	0	RRRRRsp|P11498|PYC_HUMAN	REVERSED Pyruvate carboxylase, mitochondrial	HUMAN	0
1397	0.08	0.08	0	sp|Q9Y4G2|PKHM1_HUMAN	Pleckstrin homology domain-containing family M member 1	HUMAN	0
1398	0.08	0.08	0	sp|Q9NYH9|UTP6_HUMAN	U3 small nucleolar RNA-associated protein 6 homolog	HUMAN	0
1399	0.08	0.08	0	sp|Q969G3|SMCE1_HUMAN	SWI/SNF-related matrix-associated actin-dependent regulator of chromatin subfamily E member 1	HUMAN	0
1400	0.08	0.08	0	sp|Q5JV73|FRPD3_HUMAN	FERM and PDZ domain-containing protein 3	HUMAN	0
1401	0.08	0.08	0	sp|P52735|VAV2_HUMAN	Guanine nucleotide exchange factor VAV2	HUMAN	0
1402	0.08	0.08	0	sp|O15049|N4BP3_HUMAN	NEDD4-binding protein 3	HUMAN	0	0.922292					1.33687					1.04288					1.00542					1.10796					0.864905					0.895337
1403	0.08	0.08	0	RRRRRsp|Q9NYP3|DONS_HUMAN	REVERSED Protein downstream neighbor of Son	HUMAN	0	0.913709					1.10401					1.06022					1.20752					0.929663					0.893112					1.16377
1404	0.08	0.08	0	RRRRRsp|Q86SQ9|DHDDS_HUMAN	REVERSED Dehydrodolichyl diphosphate synthase	HUMAN	0
1405	0.08	0.08	0	sp|Q9UKB3|DJC12_HUMAN	DnaJ homolog subfamily C member 12	HUMAN	0	1.09813					1.07464					1.16174					0.868912					0.959299					0.875323					0.989097
1406	0.08	0.08	0	sp|Q96NA8|TSNA1_HUMAN	t-SNARE domain-containing protein 1	HUMAN	0
1407	0.08	0.08	0	sp|P36969|GPX4_HUMAN	Phospholipid hydroperoxide glutathione peroxidase, mitochondrial	HUMAN	0
1408	0.08	0.08	0	RRRRRsp|Q96EZ8|MCRS1_HUMAN	REVERSED Microspherule protein 1	HUMAN	0	1.51427					2.49584					1.78243					0.583248					1.43235					0.400637					0.664029
1409	0.08	0.08	0	RRRRRsp|Q969Z0|TBRG4_HUMAN	REVERSED Protein TBRG4	HUMAN	0	0.830194					0.96016					0.638673					1.78203					0.716074					0.782861					0.810407
1410	0.08	0.08	0	RRRRRsp|Q15111|PLCL1_HUMAN	REVERSED Inactive phospholipase C-like protein 1	HUMAN	0
1411	0.08	0.08	0	RRRRRsp|P52798|EFNA4_HUMAN	REVERSED Ephrin-A4	HUMAN	0
1411	0	0.08	0	RRRRRsp|P01308|INS_HUMAN	REVERSED Insulin	HUMAN	0
1412	0.08	0.08	0	sp|Q96EY7|PTCD3_HUMAN	Pentatricopeptide repeat-containing protein 3, mitochondrial	HUMAN	0
1413	0.08	0.08	0	sp|Q8WU67|ABHD3_HUMAN	Abhydrolase domain-containing protein 3	HUMAN	0
1414	0.08	0.08	0	sp|P00439|PH4H_HUMAN	Phenylalanine-4-hydroxylase	HUMAN	0	0.767179					0.769511					0.734544					0.804372					0.757481					1.22829					0.753323
1415	0.08	0.08	0	sp|A6NHZ5|LR14B_HUMAN	Leucine-rich repeat-containing protein 14B	HUMAN	0
1416	0.08	0.08	0	RRRRRsp|Q9H2G9|GO45_HUMAN	REVERSED Golgin-45	HUMAN	0
1417	0.07	0.22	0	RRRRRsp|P78527|PRKDC_HUMAN	REVERSED DNA-dependent protein kinase catalytic subunit	HUMAN	0
1418	0.07	0.13	0	sp|O94915|FRYL_HUMAN	Protein furry homolog-like	HUMAN	0
1419	0.07	0.11	0	RRRRRsp|Q9HBG4|VPP4_HUMAN	REVERSED V-type proton ATPase 116 kDa subunit a isoform 4	HUMAN	0
1420	0.07	0.11	0	sp|Q32P41|TRMT5_HUMAN	tRNA (guanine-N(1)-)-methyltransferase	HUMAN	0
1421	0.07	0.1	0	sp|Q5VT06|CE350_HUMAN	Centrosome-associated protein 350	HUMAN	0
1422	0.07	0.09	0	sp|Q8NF91|SYNE1_HUMAN	Nesprin-1	HUMAN	0
1423	0.07	0.09	0	RRRRRsp|Q6KC79|NIPBL_HUMAN	REVERSED Nipped-B-like protein	HUMAN	0
1424	0.07	0.08	0	sp|Q96Q15|SMG1_HUMAN	Serine/threonine-protein kinase SMG1	HUMAN	0
1425	0.07	0.08	0	sp|Q9BX84|TRPM6_HUMAN	Transient receptor potential cation channel subfamily M member 6	HUMAN	0
1426	0.07	0.08	0	sp|P43490|NAMPT_HUMAN	Nicotinamide phosphoribosyltransferase	HUMAN	0	0.745115					0.378157					0.358896					1.0524					0.647951					1.23411					0.566419
1427	0.07	0.07	0	sp|Q8IVF4|DYH10_HUMAN	Dynein heavy chain 10, axonemal	HUMAN	0
1428	0.07	0.07	0	RRRRRsp|P21817|RYR1_HUMAN	REVERSED Ryanodine receptor 1	HUMAN	0
1429	0.07	0.07	0	sp|Q9UKZ4|TEN1_HUMAN	Teneurin-1	HUMAN	0
1430	0.07	0.07	0	RRRRRsp|Q9Y4B4|ARIP4_HUMAN	REVERSED Helicase ARIP4	HUMAN	0
1431	0.07	0.07	0	RRRRRsp|Q8NHU2|CT026_HUMAN	REVERSED Uncharacterized protein C20orf26	HUMAN	0
1432	0.07	0.07	0	RRRRRsp|Q7RTP6|MICA3_HUMAN	REVERSED Protein MICAL-3	HUMAN	0
1433	0.07	0.07	0	RRRRRsp|Q15021|CND1_HUMAN	REVERSED Condensin complex subunit 1	HUMAN	0
1434	0.07	0.07	0	sp|P78414|IRX1_HUMAN	Iroquois-class homeodomain protein IRX-1	HUMAN	0
1435	0.07	0.07	0	RRRRRsp|A6NM62|LRC53_HUMAN	REVERSED Leucine-rich repeat-containing protein 53	HUMAN	0
1436	0.07	0.07	0	sp|Q9UKE5|TNIK_HUMAN	TRAF2 and NCK-interacting protein kinase	HUMAN	0
1437	0.07	0.07	0	sp|Q9H583|HEAT1_HUMAN	HEAT repeat-containing protein 1	HUMAN	0	1.04963					0.832418					0.758775					0.788641					0.794701					1.09333					0.944075
1438	0.07	0.07	0	sp|Q9H1Y0|ATG5_HUMAN	Autophagy protein 5	HUMAN	0
1439	0.07	0.07	0	sp|Q8NFD2|ANKK1_HUMAN	Ankyrin repeat and protein kinase domain-containing protein 1	HUMAN	0
1440	0.07	0.07	0	sp|Q5VV67|PPRC1_HUMAN	Peroxisome proliferator-activated receptor gamma coactivator-related protein 1	HUMAN	0
1441	0.07	0.07	0	sp|Q15349|KS6A2_HUMAN	Ribosomal protein S6 kinase alpha-2	HUMAN	0
1442	0.07	0.07	0	sp|P06756|ITAV_HUMAN	Integrin alpha-V	HUMAN	0
1443	0.07	0.07	0	RRRRRsp|Q9Y4D1|DAAM1_HUMAN	REVERSED Disheveled-associated activator of morphogenesis 1	HUMAN	0
1444	0.07	0.07	0	RRRRRsp|Q9H694|BICC1_HUMAN	REVERSED Protein bicaudal C homolog 1	HUMAN	0	0.934605					0.96146					1.13513					1.1003					1.14118					0.967305					0.937672
1445	0.07	0.07	0	RRRRRsp|Q96KN7|RPGR1_HUMAN	REVERSED X-linked retinitis pigmentosa GTPase regulator-interacting protein 1	HUMAN	0
1446	0.07	0.07	0	RRRRRsp|O14647|CHD2_HUMAN	REVERSED Chromodomain-helicase-DNA-binding protein 2	HUMAN	0
1447	0.07	0.07	0	sp|Q9UQM7|KCC2A_HUMAN	Calcium/calmodulin-dependent protein kinase type II subunit alpha	HUMAN	0
1448	0.07	0.07	0	sp|Q9BXF6|RFIP5_HUMAN	Rab11 family-interacting protein 5	HUMAN	0	1.79335					1.43261					1.11051					0.831281					1.07441					0.987903					1.5492
1449	0.07	0.07	0	sp|Q96MN2|NALP4_HUMAN	NACHT, LRR and PYD domains-containing protein 4	HUMAN	0
1450	0.07	0.07	0	sp|Q969F2|NKD2_HUMAN	Protein naked cuticle homolog 2	HUMAN	0
1451	0.07	0.07	0	sp|Q86XE0|SNX32_HUMAN	Sorting nexin-32	HUMAN	0
1452	0.07	0.07	0	sp|Q5JYT7|K1755_HUMAN	Uncharacterized protein KIAA1755	HUMAN	0
1453	0.07	0.07	0	sp|Q09019|DMWD_HUMAN	Dystrophia myotonica WD repeat-containing protein	HUMAN	0
1454	0.07	0.07	0	sp|O60602|TLR5_HUMAN	Toll-like receptor 5	HUMAN	0
1455	0.07	0.07	0	sp|O43320|FGF16_HUMAN	Fibroblast growth factor 16	HUMAN	0
1456	0.07	0.07	0	sp|A6NCI4|VWA3A_HUMAN	von Willebrand factor A domain-containing protein 3A	HUMAN	0
1457	0.07	0.07	0	RRRRRsp|Q9UIV1|CNOT7_HUMAN	REVERSED CCR4-NOT transcription complex subunit 7	HUMAN	0
1458	0.07	0.07	0	RRRRRsp|Q96QE3|ATAD5_HUMAN	REVERSED ATPase family AAA domain-containing protein 5	HUMAN	0	1.02478					0.900204					0.854616					0.920934					0.888936					0.858062					0.917668
1459	0.07	0.07	0	RRRRRsp|Q86VX9|MON1A_HUMAN	REVERSED Vacuolar fusion protein MON1 homolog A	HUMAN	0
1460	0.07	0.07	0	RRRRRsp|P19367|HXK1_HUMAN	REVERSED Hexokinase-1	HUMAN	0
1461	0.07	0.07	0	RRRRRsp|P15498|VAV_HUMAN	REVERSED Proto-oncogene vav	HUMAN	0
1462	0.07	0.07	0	sp|Q9UP83|COG5_HUMAN	Conserved oligomeric Golgi complex subunit 5	HUMAN	0
1463	0.07	0.07	0	sp|Q9H0X4|ITFG3_HUMAN	Protein ITFG3	HUMAN	0
1464	0.07	0.07	0	sp|Q96S65|CSRN1_HUMAN	Cysteine/serine-rich nuclear protein 1	HUMAN	0
1465	0.07	0.07	0	sp|Q15063|POSTN_HUMAN	Periostin	HUMAN	0
1466	0.07	0.07	0	sp|P11234|RALB_HUMAN	Ras-related protein Ral-B	HUMAN	0	1.32663					0.773439					1.17522					1.10688					0.954711					0.741267					1.09137
1467	0.07	0.07	0	sp|P01871|IGHM_HUMAN	Ig mu chain C region	HUMAN	0
1468	0.07	0.07	0	RRRRRsp|Q9NWS8|RMND1_HUMAN	REVERSED Required for meiotic nuclear division protein 1 homolog	HUMAN	0	0.408114					0.595143					0.61573					1.41989					0.626858					1.10882					0.783357
1469	0.07	0.07	0	RRRRRsp|Q9BZZ2|SN_HUMAN	REVERSED Sialoadhesin	HUMAN	0
1470	0.07	0.07	0	RRRRRsp|Q96RP3|UCN2_HUMAN	REVERSED Urocortin-2	HUMAN	0
1471	0.07	0.07	0	RRRRRsp|Q8TED0|UTP15_HUMAN	REVERSED U3 small nucleolar RNA-associated protein 15 homolog	HUMAN	0
1472	0.07	0.07	0	RRRRRsp|Q6UWY0|ARSK_HUMAN	REVERSED Arylsulfatase K	HUMAN	0
1473	0.07	0.07	0	RRRRRsp|Q04759|KPCT_HUMAN	REVERSED Protein kinase C theta type	HUMAN	0	0.849107					0.82709					1.09936					1.2492					1.02463					1.57762					1.10358
1474	0.07	0.07	0	RRRRRsp|P51168|SCNNB_HUMAN	REVERSED Amiloride-sensitive sodium channel subunit beta	HUMAN	0
1475	0.07	0.07	0	sp|Q9P2X0|DPM3_HUMAN	Dolichol-phosphate mannosyltransferase subunit 3	HUMAN	0	1.08209					1.20913					1.08074					1.03193					1.04532					0.95855					0.932293
1476	0.07	0.07	0	sp|Q9NY47|CA2D2_HUMAN	Voltage-dependent calcium channel subunit alpha-2/delta-2	HUMAN	0
1477	0.07	0.07	0	sp|Q8N567|ZCHC9_HUMAN	Zinc finger CCHC domain-containing protein 9	HUMAN	0
1478	0.07	0.07	0	sp|Q6UWP2|DHR11_HUMAN	Dehydrogenase/reductase SDR family member 11	HUMAN	0	1.02818					1.05577					0.966844					0.766878					0.818287					2.34646					1.17226
1479	0.07	0.07	0	sp|Q6NX49|ZN544_HUMAN	Zinc finger protein 544	HUMAN	0
1480	0.07	0.07	0	sp|P35659|DEK_HUMAN	Protein DEK	HUMAN	0
1481	0.07	0.07	0	sp|O14627|CDX4_HUMAN	Homeobox protein CDX-4	HUMAN	0
1482	0.07	0.07	0	RRRRRsp|Q9Y5P8|P2R3B_HUMAN	REVERSED Serine/threonine-protein phosphatase 2A regulatory subunit B'' subunit beta	HUMAN	0
1483	0.07	0.07	0	RRRRRsp|Q96MD2|CL066_HUMAN	REVERSED UPF0536 protein C12orf66	HUMAN	0
1484	0.07	0.07	0	RRRRRsp|Q92186|SIA8B_HUMAN	REVERSED Alpha-2,8-sialyltransferase 8B	HUMAN	0	0.556219					0.660428					0.55913					0.803462					0.61187					1.5598					0.651933
1485	0.07	0.07	0	RRRRRsp|Q8IZS6|TC1D3_HUMAN	REVERSED Tctex1 domain-containing protein 3	HUMAN	0
1486	0.07	0.07	0	RRRRRsp|Q8IV16|HDBP1_HUMAN	REVERSED Glycosylphosphatidylinositol-anchored high density lipoprotein-binding protein 1	HUMAN	0
1487	0.07	0.07	0	RRRRRsp|Q86XR7|TCAM2_HUMAN	REVERSED TIR domain-containing adapter molecule 2	HUMAN	0
1488	0.07	0.07	0	RRRRRsp|Q6HA08|ASTL_HUMAN	REVERSED Astacin-like metalloendopeptidase	HUMAN	0
1489	0.07	0.07	0	RRRRRsp|P01189|COLI_HUMAN	REVERSED Pro-opiomelanocortin	HUMAN	0
1490	0.06	0.55	0	RRRRRsp|Q8NF91|SYNE1_HUMAN	REVERSED Nesprin-1	HUMAN	0
1491	0.06	0.18	0	RRRRRsp|Q86W74|ANR46_HUMAN	REVERSED Ankyrin repeat domain-containing protein 46	HUMAN	0
1492	0.06	0.15	0	RRRRRsp|Q9NS87|KIF15_HUMAN	REVERSED Kinesin-like protein KIF15	HUMAN	0
1493	0.06	0.13	0	RRRRRsp|Q5CZC0|FSIP2_HUMAN	REVERSED Fibrous sheath-interacting protein 2	HUMAN	0
1494	0.06	0.1	0	RRRRRsp|P49790|NU153_HUMAN	REVERSED Nuclear pore complex protein Nup153	HUMAN	0
1495	0.06	0.09	0	sp|Q9Y3T9|NOC2L_HUMAN	Nucleolar complex protein 2 homolog	HUMAN	0
1496	0.06	0.07	0	RRRRRsp|Q03001|BPA1_HUMAN	REVERSED Bullous pemphigoid antigen 1	HUMAN	0
1497	0.06	0.07	0	RRRRRsp|P08F94|PKHD1_HUMAN	REVERSED Fibrocystin	HUMAN	0
1498	0.06	0.07	0	RRRRRsp|Q66GS9|CP135_HUMAN	REVERSED Centrosomal protein of 135 kDa	HUMAN	0
1499	0.06	0.07	0	RRRRRsp|Q8TCU4|ALMS1_HUMAN	REVERSED Alstrom syndrome protein 1	HUMAN	0
1500	0.06	0.06	0	RRRRRsp|Q9Y4G6|TLN2_HUMAN	REVERSED Talin-2	HUMAN	0
1501	0.06	0.06	0	sp|Q96JB1|DYH8_HUMAN	Dynein heavy chain 8, axonemal	HUMAN	0
1502	0.06	0.06	0	sp|O95613|PCNT_HUMAN	Pericentrin	HUMAN	0
1503	0.06	0.06	0	RRRRRsp|Q03164|MLL1_HUMAN	REVERSED Histone-lysine N-methyltransferase MLL	HUMAN	0
1504	0.06	0.06	0	sp|Q9NR48|ASH1L_HUMAN	Probable histone-lysine N-methyltransferase ASH1L	HUMAN	0
1505	0.06	0.06	0	sp|Q8IZQ1|WDFY3_HUMAN	WD repeat and FYVE domain-containing protein 3	HUMAN	0
1506	0.06	0.06	0	RRRRRsp|Q5TCS8|AKD1_HUMAN	REVERSED Adenylate kinase domain-containing protein 1	HUMAN	0
1507	0.06	0.06	0	RRRRRsp|Q9UKK3|PARP4_HUMAN	REVERSED Poly [ADP-ribose] polymerase 4	HUMAN	0
1508	0.06	0.06	0	RRRRRsp|Q9NX02|NALP2_HUMAN	REVERSED NACHT, LRR and PYD domains-containing protein 2	HUMAN	0
1509	0.06	0.06	0	sp|Q9NYQ6|CELR1_HUMAN	Cadherin EGF LAG seven-pass G-type receptor 1	HUMAN	0
1510	0.06	0.06	0	sp|Q99569|PKP4_HUMAN	Plakophilin-4	HUMAN	0
1511	0.06	0.06	0	sp|O60307|MAST3_HUMAN	Microtubule-associated serine/threonine-protein kinase 3	HUMAN	0
1512	0.06	0.06	0	RRRRRsp|Q5JSL3|DOC11_HUMAN	REVERSED Dedicator of cytokinesis protein 11	HUMAN	0
1513	0.06	0.06	0	sp|O60763|USO1_HUMAN	General vesicular transport factor p115	HUMAN	0
1514	0.06	0.06	0	RRRRRsp|Q9Y4B5|K0802_HUMAN	REVERSED Uncharacterized protein KIAA0802	HUMAN	0
1515	0.06	0.06	0	RRRRRsp|Q9UBB9|TFP11_HUMAN	REVERSED Tuftelin-interacting protein 11	HUMAN	0
1516	0.06	0.06	0	RRRRRsp|Q5T200|ZC3HD_HUMAN	REVERSED Zinc finger CCCH domain-containing protein 13	HUMAN	0
1517	0.06	0.06	0	RRRRRsp|Q13315|ATM_HUMAN	REVERSED Serine-protein kinase ATM	HUMAN	0
1518	0.06	0.06	0	sp|Q13523|PRP4B_HUMAN	Serine/threonine-protein kinase PRP4 homolog	HUMAN	0
1519	0.06	0.06	0	sp|P20711|DDC_HUMAN	Aromatic-L-amino-acid decarboxylase	HUMAN	0
1520	0.06	0.06	0	RRRRRsp|Q9UM54|MYO6_HUMAN	REVERSED Myosin-VI	HUMAN	0
1521	0.06	0.06	0	RRRRRsp|Q9P2Y5|UVRAG_HUMAN	REVERSED UV radiation resistance-associated gene protein	HUMAN	0
1522	0.06	0.06	0	RRRRRsp|O60306|AQR_HUMAN	REVERSED Intron-binding protein aquarius	HUMAN	0
1523	0.06	0.06	0	RRRRRsp|O43432|IF4G3_HUMAN	REVERSED Eukaryotic translation initiation factor 4 gamma 3	HUMAN	0
1524	0.06	0.06	0	sp|Q9UG01|IF172_HUMAN	Intraflagellar transport protein 172 homolog	HUMAN	0
1525	0.06	0.06	0	sp|Q9NRJ7|PCDBG_HUMAN	Protocadherin beta-16	HUMAN	0
1526	0.06	0.06	0	sp|Q96Q05|TPPC9_HUMAN	Trafficking protein particle complex subunit 9	HUMAN	0
1527	0.06	0.06	0	RRRRRsp|Q9Y247|FA50B_HUMAN	REVERSED Protein FAM50B	HUMAN	0
1528	0.06	0.06	0	RRRRRsp|Q8TBP0|TBC16_HUMAN	REVERSED TBC1 domain family member 16	HUMAN	0
1529	0.06	0.06	0	RRRRRsp|Q6V1P9|PCD23_HUMAN	REVERSED Protocadherin-23	HUMAN	0
1530	0.06	0.06	0	RRRRRsp|Q13625|ASPP2_HUMAN	REVERSED Apoptosis-stimulating of p53 protein 2	HUMAN	0
1531	0.06	0.06	0	RRRRRsp|P27987|IP3KB_HUMAN	REVERSED Inositol-trisphosphate 3-kinase B	HUMAN	0
1532	0.06	0.06	0	RRRRRsp|O00305|CACB4_HUMAN	REVERSED Voltage-dependent L-type calcium channel subunit beta-4	HUMAN	0
1533	0.06	0.06	0	sp|Q9UHD8|SEPT9_HUMAN	Septin-9	HUMAN	0
1534	0.06	0.06	0	sp|Q96SB3|NEB2_HUMAN	Neurabin-2	HUMAN	0
1535	0.06	0.06	0	sp|Q96JP9|CDHR1_HUMAN	Cadherin-related family member 1	HUMAN	0
1536	0.06	0.06	0	sp|Q93088|BHMT1_HUMAN	Betaine--homocysteine S-methyltransferase 1	HUMAN	0
1537	0.06	0.06	0	sp|Q92890|UFD1_HUMAN	Ubiquitin fusion degradation protein 1 homolog	HUMAN	0
1538	0.06	0.06	0	sp|Q8WX93|PALLD_HUMAN	Palladin	HUMAN	0
1539	0.06	0.06	0	sp|Q86US8|EST1A_HUMAN	Telomerase-binding protein EST1A	HUMAN	0
1540	0.06	0.06	0	sp|P82675|RT05_HUMAN	28S ribosomal protein S5, mitochondrial	HUMAN	0
1541	0.06	0.06	0	sp|A7MBM2|DISP2_HUMAN	Protein dispatched homolog 2	HUMAN	0
1542	0.06	0.06	0	RRRRRsp|Q9NX62|IMPA3_HUMAN	REVERSED Inositol monophosphatase 3	HUMAN	0
1543	0.06	0.06	0	RRRRRsp|Q9NR80|ARHG4_HUMAN	REVERSED Rho guanine nucleotide exchange factor 4	HUMAN	0
1544	0.06	0.06	0	RRRRRsp|Q9H7L2|KI3X1_HUMAN	REVERSED Putative killer cell immunoglobulin-like receptor-like protein KIR3DX1	HUMAN	0
1545	0.06	0.06	0	RRRRRsp|Q9H267|VP33B_HUMAN	REVERSED Vacuolar protein sorting-associated protein 33B	HUMAN	0
1546	0.06	0.06	0	RRRRRsp|Q9BRJ7|SDOS_HUMAN	REVERSED Protein syndesmos	HUMAN	0
1547	0.06	0.06	0	RRRRRsp|Q8NHQ1|CEP70_HUMAN	REVERSED Centrosomal protein of 70 kDa	HUMAN	0
1548	0.06	0.06	0	RRRRRsp|Q8N392|RHG18_HUMAN	REVERSED Rho GTPase-activating protein 18	HUMAN	0
1549	0.06	0.06	0	RRRRRsp|P42357|HUTH_HUMAN	REVERSED Histidine ammonia-lyase	HUMAN	0
1550	0.06	0.06	0	RRRRRsp|P29597|TYK2_HUMAN	REVERSED Non-receptor tyrosine-protein kinase TYK2	HUMAN	0
1551	0.06	0.06	0	RRRRRsp|P02730|B3AT_HUMAN	REVERSED Band 3 anion transport protein	HUMAN	0
1552	0.06	0.06	0	RRRRRsp|O96000|NDUBA_HUMAN	REVERSED NADH dehydrogenase [ubiquinone] 1 beta subcomplex subunit 10	HUMAN	0
1553	0.06	0.06	0	RRRRRsp|O95466|FMNL_HUMAN	REVERSED Formin-like protein 1	HUMAN	0
1554	0.06	0.06	0	sp|Q9NYL2|MLTK_HUMAN	Mitogen-activated protein kinase kinase kinase MLT	HUMAN	0
1555	0.06	0.06	0	sp|Q9NXG0|CNTLN_HUMAN	Centlein	HUMAN	0
1556	0.06	0.06	0	sp|Q9H1K0|RBNS5_HUMAN	Rabenosyn-5	HUMAN	0
1557	0.06	0.06	0	sp|Q8N4S9|MALD2_HUMAN	MARVEL domain-containing protein 2	HUMAN	0
1558	0.06	0.06	0	sp|Q14525|KT33B_HUMAN	Keratin, type I cuticular Ha3-II	HUMAN	0
1559	0.06	0.06	0	sp|Q06945|SOX4_HUMAN	Transcription factor SOX-4	HUMAN	0
1560	0.06	0.06	0	sp|P42285|SK2L2_HUMAN	Superkiller viralicidic activity 2-like 2	HUMAN	0
1561	0.06	0.06	0	sp|P41586|PACR_HUMAN	Pituitary adenylate cyclase-activating polypeptide type I receptor	HUMAN	0
1562	0.06	0.06	0	sp|A8MYJ7|TTC34_HUMAN	Tetratricopeptide repeat protein 34	HUMAN	0
1563	0.06	0.06	0	RRRRRsp|Q9UQN3|CHM2B_HUMAN	REVERSED Charged multivesicular body protein 2b	HUMAN	0
1564	0.06	0.06	0	RRRRRsp|Q9P2L0|WDR35_HUMAN	REVERSED WD repeat-containing protein 35	HUMAN	0
1565	0.06	0.06	0	RRRRRsp|Q9H8S9|MOL1B_HUMAN	REVERSED Mps one binder kinase activator-like 1B	HUMAN	0
1565	0	0.06	0	RRRRRsp|Q7L9L4|MOL1A_HUMAN	REVERSED Mps one binder kinase activator-like 1A	HUMAN	0
1566	0.06	0.06	0	RRRRRsp|Q7LFX5|CHSTF_HUMAN	REVERSED Carbohydrate sulfotransferase 15	HUMAN	0
1567	0.06	0.06	0	RRRRRsp|Q5QJE6|TDIF2_HUMAN	REVERSED Deoxynucleotidyltransferase terminal-interacting protein 2	HUMAN	0
1568	0.06	0.06	0	RRRRRsp|Q5JSJ4|DX26B_HUMAN	REVERSED Protein DDX26B	HUMAN	0
1569	0.06	0.06	0	RRRRRsp|P62508|ERR3_HUMAN	REVERSED Estrogen-related receptor gamma	HUMAN	0
1570	0.06	0.06	0	RRRRRsp|P17020|ZNF16_HUMAN	REVERSED Zinc finger protein 16	HUMAN	0
1571	0.06	0.06	0	RRRRRsp|O43426|SYNJ1_HUMAN	REVERSED Synaptojanin-1	HUMAN	0
1572	0.06	0.06	0	RRRRRsp|O43174|CP26A_HUMAN	REVERSED Cytochrome P450 26A1	HUMAN	0
1573	0.06	0.06	0	sp|Q9Y508|RN114_HUMAN	RING finger protein 114	HUMAN	0
1574	0.06	0.06	0	sp|Q9UL33|TPC2L_HUMAN	Trafficking protein particle complex subunit 2-like protein	HUMAN	0
1575	0.06	0.06	0	sp|Q9NZT1|CALL5_HUMAN	Calmodulin-like protein 5	HUMAN	0
1576	0.06	0.06	0	sp|Q96F25|ALG14_HUMAN	UDP-N-acetylglucosamine transferase subunit ALG14 homolog	HUMAN	0
1577	0.06	0.06	0	sp|Q86VL8|S47A2_HUMAN	Multidrug and toxin extrusion protein 2	HUMAN	0
1578	0.06	0.06	0	sp|Q709F0|ACD11_HUMAN	Acyl-CoA dehydrogenase family member 11	HUMAN	0
1579	0.06	0.06	0	sp|P48066|S6A11_HUMAN	Sodium- and chloride-dependent GABA transporter 3	HUMAN	0
1580	0.06	0.06	0	sp|P41208|CETN2_HUMAN	Centrin-2	HUMAN	0
1581	0.06	0.06	0	sp|P08294|SODE_HUMAN	Extracellular superoxide dismutase [Cu-Zn]	HUMAN	0
1582	0.06	0.06	0	RRRRRsp|Q9Y4R7|TTLL3_HUMAN	REVERSED Tubulin monoglycylase TTLL3	HUMAN	0
1583	0.06	0.06	0	RRRRRsp|Q9UNF0|PACN2_HUMAN	REVERSED Protein kinase C and casein kinase substrate in neurons protein 2	HUMAN	0
1584	0.06	0.06	0	RRRRRsp|Q9NWW7|CB042_HUMAN	REVERSED Uncharacterized protein C2orf42	HUMAN	0
1585	0.06	0.06	0	RRRRRsp|Q9NVH6|TMLH_HUMAN	REVERSED Trimethyllysine dioxygenase, mitochondrial	HUMAN	0
1586	0.06	0.06	0	RRRRRsp|Q9HBK9|AS3MT_HUMAN	REVERSED Arsenite methyltransferase	HUMAN	0
1587	0.06	0.06	0	RRRRRsp|Q9H0A6|RNF32_HUMAN	REVERSED RING finger protein 32	HUMAN	0
1588	0.06	0.06	0	RRRRRsp|Q9BYC5|FUT8_HUMAN	REVERSED Alpha-(1,6)-fucosyltransferase	HUMAN	0
1589	0.06	0.06	0	RRRRRsp|Q96GS6|F18A1_HUMAN	REVERSED Abhydrolase domain-containing protein FAM108A1	HUMAN	0
1589	0	0.06	0	RRRRRsp|Q5RGM9|F18A2_HUMAN	REVERSED Abhydrolase domain-containing protein FAM108A2/A3	HUMAN	0
1590	0.06	0.06	0	RRRRRsp|Q6UVJ0|SAS6_HUMAN	REVERSED Spindle assembly abnormal protein 6 homolog	HUMAN	0
1591	0.06	0.06	0	RRRRRsp|Q2MV58|TECT1_HUMAN	REVERSED Tectonic-1	HUMAN	0
1592	0.06	0.06	0	RRRRRsp|P50226|ST1A2_HUMAN	REVERSED Sulfotransferase 1A2	HUMAN	0
1593	0.05	3.59	0.4404	sp|Q14315|FLNC_HUMAN	Filamin-C	HUMAN	2
1594	0.05	1.24	0	sp|P39687|AN32A_HUMAN	Acidic leucine-rich nuclear phosphoprotein 32 family member A	HUMAN	0
1595	0.05	0.24	0	sp|Q5XXA6|ANO1_HUMAN	Anoctamin-1	HUMAN	0
1596	0.05	0.14	0	RRRRRsp|Q15643|TRIPB_HUMAN	REVERSED Thyroid receptor-interacting protein 11	HUMAN	0
1597	0.05	0.1	0	RRRRRsp|Q9UG01|IF172_HUMAN	REVERSED Intraflagellar transport protein 172 homolog	HUMAN	0
1598	0.05	0.08	0	RRRRRsp|Q92624|APBP2_HUMAN	REVERSED Amyloid protein-binding protein 2	HUMAN	0
1599	0.05	0.06	0	sp|Q9P225|DYH2_HUMAN	Dynein heavy chain 2, axonemal	HUMAN	0
1600	0.05	0.06	0	RRRRRsp|Q14980|NUMA1_HUMAN	REVERSED Nuclear mitotic apparatus protein 1	HUMAN	0
1601	0.05	0.06	0	RRRRRsp|A3KN83|SBNO1_HUMAN	REVERSED Protein strawberry notch homolog 1	HUMAN	0
1602	0.05	0.05	0	sp|Q8WXI7|MUC16_HUMAN	Mucin-16	HUMAN	0
1603	0.05	0.05	0	RRRRRsp|Q5VST9|OBSCN_HUMAN	REVERSED Obscurin	HUMAN	0
1604	0.05	0.05	0	sp|Q9NZR2|LRP1B_HUMAN	Low-density lipoprotein receptor-related protein 1B	HUMAN	0
1605	0.05	0.05	0	sp|Q92508|FA38A_HUMAN	Protein FAM38A	HUMAN	0
1606	0.05	0.05	0	sp|Q9P266|K1462_HUMAN	Uncharacterized protein KIAA1462	HUMAN	0
1607	0.05	0.05	0	sp|O75445|USH2A_HUMAN	Usherin	HUMAN	0
1608	0.05	0.05	0	sp|O14776|TCRG1_HUMAN	Transcription elongation regulator 1	HUMAN	0
1609	0.05	0.05	0	sp|O14686|MLL2_HUMAN	Histone-lysine N-methyltransferase MLL2	HUMAN	0
1610	0.05	0.05	0	RRRRRsp|Q9UIF8|BAZ2B_HUMAN	REVERSED Bromodomain adjacent to zinc finger domain protein 2B	HUMAN	0
1611	0.05	0.05	0	RRRRRsp|Q8IUG5|MY18B_HUMAN	REVERSED Myosin-XVIIIb	HUMAN	0
1612	0.05	0.05	0	sp|Q5BJF6|ODFP2_HUMAN	Outer dense fiber protein 2	HUMAN	0
1613	0.05	0.05	0	RRRRRsp|Q96EP0|RNF31_HUMAN	REVERSED RING finger protein 31	HUMAN	0
1614	0.05	0.05	0	RRRRRsp|Q5JSZ5|BA2L1_HUMAN	REVERSED Protein BAT2-like 1	HUMAN	0
1615	0.05	0.05	0	sp|Q8NDX1|PSD4_HUMAN	PH and SEC7 domain-containing protein 4	HUMAN	0
1616	0.05	0.05	0	sp|P55265|DSRAD_HUMAN	Double-stranded RNA-specific adenosine deaminase	HUMAN	0
1617	0.05	0.05	0	sp|O60494|CUBN_HUMAN	Cubilin	HUMAN	0
1618	0.05	0.05	0	RRRRRsp|Q9P2E9|RRBP1_HUMAN	REVERSED Ribosome-binding protein 1	HUMAN	0
1619	0.05	0.05	0	RRRRRsp|Q9H6T0|ESRP2_HUMAN	REVERSED Epithelial splicing regulatory protein 2	HUMAN	0
1620	0.05	0.05	0	RRRRRsp|Q9H2M9|RBGPR_HUMAN	REVERSED Rab3 GTPase-activating protein non-catalytic subunit	HUMAN	0
1621	0.05	0.05	0	RRRRRsp|Q8TD26|CHD6_HUMAN	REVERSED Chromodomain-helicase-DNA-binding protein 6	HUMAN	0
1622	0.05	0.05	0	RRRRRsp|Q5RHP9|CA173_HUMAN	REVERSED Uncharacterized protein C1orf173	HUMAN	0
1623	0.05	0.05	0	RRRRRsp|Q14152|EIF3A_HUMAN	REVERSED Eukaryotic translation initiation factor 3 subunit A	HUMAN	0
1624	0.05	0.05	0	RRRRRsp|Q07157|ZO1_HUMAN	REVERSED Tight junction protein ZO-1	HUMAN	0
1625	0.05	0.05	0	sp|Q9BTC0|DIDO1_HUMAN	Death-inducer obliterator 1	HUMAN	0
1626	0.05	0.05	0	sp|Q96N67|DOCK7_HUMAN	Dedicator of cytokinesis protein 7	HUMAN	0
1627	0.05	0.05	0	sp|Q8N239|KLH34_HUMAN	Kelch-like protein 34	HUMAN	0
1628	0.05	0.05	0	sp|Q7Z2W7|TRPM8_HUMAN	Transient receptor potential cation channel subfamily M member 8	HUMAN	0
1629	0.05	0.05	0	sp|O95271|TNKS1_HUMAN	Tankyrase-1	HUMAN	0
1630	0.05	0.05	0	RRRRRsp|Q8WZA9|IRGQ_HUMAN	REVERSED Immunity-related GTPase family Q protein	HUMAN	0
1631	0.05	0.05	0	RRRRRsp|Q8TEX9|IPO4_HUMAN	REVERSED Importin-4	HUMAN	0
1632	0.05	0.05	0	RRRRRsp|P50851|LRBA_HUMAN	REVERSED Lipopolysaccharide-responsive and beige-like anchor protein	HUMAN	0
1633	0.05	0.05	0	RRRRRsp|P35900|K1C20_HUMAN	REVERSED Keratin, type I cytoskeletal 20	HUMAN	0
1634	0.05	0.05	0	sp|Q9P275|UBP36_HUMAN	Ubiquitin carboxyl-terminal hydrolase 36	HUMAN	0
1635	0.05	0.05	0	sp|Q9NR82|KCNQ5_HUMAN	Potassium voltage-gated channel subfamily KQT member 5	HUMAN	0
1636	0.05	0.05	0	sp|Q96L42|KCNH8_HUMAN	Potassium voltage-gated channel subfamily H member 8	HUMAN	0
1637	0.05	0.05	0	sp|Q6P0N0|KNL2_HUMAN	Kinetochore-associated protein KNL-2 homolog	HUMAN	0
1638	0.05	0.05	0	sp|P56192|SYMC_HUMAN	Methionyl-tRNA synthetase, cytoplasmic	HUMAN	0
1639	0.05	0.05	0	sp|P16452|EPB42_HUMAN	Erythrocyte membrane protein band 4.2	HUMAN	0
1640	0.05	0.05	0	sp|O95822|DCMC_HUMAN	Malonyl-CoA decarboxylase, mitochondrial	HUMAN	0
1641	0.05	0.05	0	sp|O60231|DHX16_HUMAN	Putative pre-mRNA-splicing factor ATP-dependent RNA helicase DHX16	HUMAN	0
1642	0.05	0.05	0	sp|A6NME0|SPDL1_HUMAN	Putative speedy protein-like protein LOC442572	HUMAN	0
1643	0.05	0.05	0	RRRRRsp|Q9UKX3|MYH13_HUMAN	REVERSED Myosin-13	HUMAN	0
1644	0.05	0.05	0	RRRRRsp|Q9NQ76|MEPE_HUMAN	REVERSED Matrix extracellular phosphoglycoprotein	HUMAN	0
1645	0.05	0.05	0	RRRRRsp|Q96SZ4|ZSC10_HUMAN	REVERSED Zinc finger and SCAN domain-containing protein 10	HUMAN	0
1646	0.05	0.05	0	RRRRRsp|Q8NEZ4|MLL3_HUMAN	REVERSED Histone-lysine N-methyltransferase MLL3	HUMAN	0
1647	0.05	0.05	0	RRRRRsp|Q8NE71|ABCF1_HUMAN	REVERSED ATP-binding cassette sub-family F member 1	HUMAN	0
1648	0.05	0.05	0	RRRRRsp|Q8N4Y2|EFC4A_HUMAN	REVERSED EF-hand calcium-binding domain-containing protein 4A	HUMAN	0
1649	0.05	0.05	0	RRRRRsp|Q8IZQ1|WDFY3_HUMAN	REVERSED WD repeat and FYVE domain-containing protein 3	HUMAN	0
1650	0.05	0.05	0	RRRRRsp|Q6IQ49|CA055_HUMAN	REVERSED UPF0667 protein C1orf55	HUMAN	0
1651	0.05	0.05	0	RRRRRsp|Q2TBA0|KBTB5_HUMAN	REVERSED Kelch repeat and BTB domain-containing protein 5	HUMAN	0
1652	0.05	0.05	0	RRRRRsp|Q12864|CAD17_HUMAN	REVERSED Cadherin-17	HUMAN	0
1653	0.05	0.05	0	RRRRRsp|P49588|SYAC_HUMAN	REVERSED Alanyl-tRNA synthetase, cytoplasmic	HUMAN	0
1654	0.05	0.05	0	RRRRRsp|P04424|ARLY_HUMAN	REVERSED Argininosuccinate lyase	HUMAN	0
1655	0.05	0.05	0	RRRRRsp|O43290|SNUT1_HUMAN	REVERSED U4/U6.U5 tri-snRNP-associated protein 1	HUMAN	0
1656	0.05	0.05	0	RRRRRsp|O00519|FAAH1_HUMAN	REVERSED Fatty-acid amide hydrolase 1	HUMAN	0
1657	0.05	0.05	0	sp|Q9Y6R9|CCD61_HUMAN	Coiled-coil domain-containing protein 61	HUMAN	0
1658	0.05	0.05	0	sp|Q9Y448|T4AF1_HUMAN	Putative TRAF4-associated factor 1	HUMAN	0
1659	0.05	0.05	0	sp|Q9UP65|PA24C_HUMAN	Cytosolic phospholipase A2 gamma	HUMAN	0
1660	0.05	0.05	0	sp|Q9NV72|ZN701_HUMAN	Zinc finger protein 701	HUMAN	0
1661	0.05	0.05	0	sp|Q9H9H5|MA6D1_HUMAN	MAP6 domain-containing protein 1	HUMAN	0
1662	0.05	0.05	0	sp|Q9H306|MMP27_HUMAN	Matrix metalloproteinase-27	HUMAN	0
1663	0.05	0.05	0	sp|Q9BST9|RTKN_HUMAN	Rhotekin	HUMAN	0
1664	0.05	0.05	0	sp|Q96RK0|CIC_HUMAN	Protein capicua homolog	HUMAN	0
1665	0.05	0.05	0	sp|Q96I59|SYNM_HUMAN	Probable asparaginyl-tRNA synthetase, mitochondrial	HUMAN	0
1666	0.05	0.05	0	sp|Q92887|MRP2_HUMAN	Canalicular multispecific organic anion transporter 1	HUMAN	0
1667	0.05	0.05	0	sp|Q8NEZ3|WDR19_HUMAN	WD repeat-containing protein 19	HUMAN	0
1668	0.05	0.05	0	sp|Q8N1G4|LRC47_HUMAN	Leucine-rich repeat-containing protein 47	HUMAN	0
1669	0.05	0.05	0	sp|Q8IYT3|CF097_HUMAN	Coiled-coil domain-containing protein C6orf97	HUMAN	0
1670	0.05	0.05	0	sp|Q2NKX8|ERC6L_HUMAN	DNA excision repair protein ERCC-6-like	HUMAN	0
1671	0.05	0.05	0	sp|P54920|SNAA_HUMAN	Alpha-soluble NSF attachment protein	HUMAN	0
1672	0.05	0.05	0	sp|P33176|KINH_HUMAN	Kinesin-1 heavy chain	HUMAN	0
1673	0.05	0.05	0	sp|P07093|GDN_HUMAN	Glia-derived nexin	HUMAN	0
1674	0.05	0.05	0	sp|P01042|KNG1_HUMAN	Kininogen-1	HUMAN	0
1675	0.05	0.05	0	sp|P00915|CAH1_HUMAN	Carbonic anhydrase 1	HUMAN	0
1676	0.05	0.05	0	RRRRRsp|Q9Y5A7|NUB1_HUMAN	REVERSED NEDD8 ultimate buster 1	HUMAN	0
1677	0.05	0.05	0	RRRRRsp|Q9Y4G2|PKHM1_HUMAN	REVERSED Pleckstrin homology domain-containing family M member 1	HUMAN	0
1678	0.05	0.05	0	RRRRRsp|Q9NVE4|CCD87_HUMAN	REVERSED Coiled-coil domain-containing protein 87	HUMAN	0
1679	0.05	0.05	0	RRRRRsp|Q9NUG4|CT160_HUMAN	REVERSED Uncharacterized protein C20orf160	HUMAN	0
1680	0.05	0.05	0	RRRRRsp|Q9H5P4|PDZD7_HUMAN	REVERSED PDZ domain-containing protein 7	HUMAN	0
1681	0.05	0.05	0	RRRRRsp|Q9BXJ3|C1QT4_HUMAN	REVERSED Complement C1q tumor necrosis factor-related protein 4	HUMAN	0
1682	0.05	0.05	0	RRRRRsp|Q96HR9|REEP6_HUMAN	REVERSED Receptor expression-enhancing protein 6	HUMAN	0
1683	0.05	0.05	0	RRRRRsp|Q8IY63|AMOL1_HUMAN	REVERSED Angiomotin-like protein 1	HUMAN	0
1684	0.05	0.05	0	RRRRRsp|Q76N89|HECW1_HUMAN	REVERSED E3 ubiquitin-protein ligase HECW1	HUMAN	0
1685	0.05	0.05	0	RRRRRsp|Q6UXY1|BI2L2_HUMAN	REVERSED Brain-specific angiogenesis inhibitor 1-associated protein 2-like protein 2	HUMAN	0
1686	0.05	0.05	0	RRRRRsp|Q32P51|RA1L2_HUMAN	REVERSED Heterogeneous nuclear ribonucleoprotein A1-like 2	HUMAN	0
1687	0.05	0.05	0	RRRRRsp|Q13976|KGP1_HUMAN	REVERSED cGMP-dependent protein kinase 1	HUMAN	0
1688	0.05	0.05	0	RRRRRsp|Q13616|CUL1_HUMAN	REVERSED Cullin-1	HUMAN	0
1689	0.05	0.05	0	RRRRRsp|O75928|PIAS2_HUMAN	REVERSED E3 SUMO-protein ligase PIAS2	HUMAN	0
1690	0.05	0.05	0	RRRRRsp|O43300|LRRT2_HUMAN	REVERSED Leucine-rich repeat transmembrane neuronal protein 2	HUMAN	0
1691	0.05	0.05	0	sp|Q9UQC9|CLCA2_HUMAN	Calcium-activated chloride channel regulator 2	HUMAN	0
1692	0.05	0.05	0	sp|Q9UEW3|MARCO_HUMAN	Macrophage receptor MARCO	HUMAN	0
1693	0.05	0.05	0	sp|Q9NZJ6|COQ3_HUMAN	Hexaprenyldihydroxybenzoate methyltransferase, mitochondrial	HUMAN	0
1694	0.05	0.05	0	sp|Q9NY28|GALT8_HUMAN	Probable polypeptide N-acetylgalactosaminyltransferase 8	HUMAN	0
1695	0.05	0.05	0	sp|Q96C34|RUND1_HUMAN	RUN domain-containing protein 1	HUMAN	0
1696	0.05	0.05	0	sp|Q8TF20|ZN721_HUMAN	Zinc finger protein 721	HUMAN	0
1697	0.05	0.05	0	sp|Q8N9B8|RGF1A_HUMAN	Ras-GEF domain-containing family member 1A	HUMAN	0
1698	0.05	0.05	0	sp|Q86WR7|CJ047_HUMAN	Uncharacterized protein C10orf47	HUMAN	0
1699	0.05	0.05	0	sp|Q7Z7C7|STRA8_HUMAN	Stimulated by retinoic acid gene 8 protein homolog	HUMAN	0
1700	0.05	0.05	0	sp|Q6IQ49|CA055_HUMAN	UPF0667 protein C1orf55	HUMAN	0
1701	0.05	0.05	0	sp|Q5VZE5|NAA35_HUMAN	N-alpha-acetyltransferase 35, NatC auxiliary subunit	HUMAN	0
1702	0.05	0.05	0	sp|Q3ZLR7|F48B1_HUMAN	Protein FAM48B1	HUMAN	0
1703	0.05	0.05	0	sp|Q15849|UT2_HUMAN	Urea transporter 2	HUMAN	0
1704	0.05	0.05	0	sp|P63000|RAC1_HUMAN	Ras-related C3 botulinum toxin substrate 1	HUMAN	0
1705	0.05	0.05	0	sp|P48546|GIPR_HUMAN	Gastric inhibitory polypeptide receptor	HUMAN	0
1706	0.05	0.05	0	sp|P11441|UBL4A_HUMAN	Ubiquitin-like protein 4A	HUMAN	0
1707	0.05	0.05	0	sp|O60813|PRA11_HUMAN	PRAME family member 11	HUMAN	0
1708	0.05	0.05	0	sp|A6NCS4|NKX26_HUMAN	Homeobox protein Nkx-2.6	HUMAN	0
1709	0.05	0.05	0	sp|A4GXA9|EME2_HUMAN	Probable crossover junction endonuclease EME2	HUMAN	0
1710	0.05	0.05	0	RRRRRsp|Q9Y6R0|NUMBL_HUMAN	REVERSED Numb-like protein	HUMAN	0
1711	0.05	0.05	0	RRRRRsp|Q9ULU8|CAPS1_HUMAN	REVERSED Calcium-dependent secretion activator 1	HUMAN	0
1712	0.05	0.05	0	RRRRRsp|Q9UKP5|ATS6_HUMAN	REVERSED A disintegrin and metalloproteinase with thrombospondin motifs 6	HUMAN	0
1713	0.05	0.05	0	RRRRRsp|Q9NQ94|A1CF_HUMAN	REVERSED APOBEC1 complementation factor	HUMAN	0
1714	0.05	0.05	0	RRRRRsp|Q9H3Z4|DNJC5_HUMAN	REVERSED DnaJ homolog subfamily C member 5	HUMAN	0
1715	0.05	0.05	0	RRRRRsp|Q9H0F6|SHRPN_HUMAN	REVERSED Sharpin	HUMAN	0
1716	0.05	0.05	0	RRRRRsp|Q9BXA7|TSSK1_HUMAN	REVERSED Testis-specific serine/threonine-protein kinase 1	HUMAN	0
1717	0.05	0.05	0	RRRRRsp|Q96PX6|CC85A_HUMAN	REVERSED Coiled-coil domain-containing protein 85A	HUMAN	0
1718	0.05	0.05	0	RRRRRsp|Q96MB7|HARB1_HUMAN	REVERSED Putative nuclease HARBI1	HUMAN	0
1719	0.05	0.05	0	RRRRRsp|Q8TDN1|KCNG4_HUMAN	REVERSED Potassium voltage-gated channel subfamily G member 4	HUMAN	0
1720	0.05	0.05	0	RRRRRsp|Q8TDI7|TMC2_HUMAN	REVERSED Transmembrane channel-like protein 2	HUMAN	0
1721	0.05	0.05	0	RRRRRsp|Q8NFI4|F10A5_HUMAN	REVERSED Putative protein FAM10A5	HUMAN	0
1722	0.05	0.05	0	RRRRRsp|Q8IZF4|GP114_HUMAN	REVERSED Probable G-protein coupled receptor 114	HUMAN	0
1723	0.05	0.05	0	RRRRRsp|Q6S5L8|SHC4_HUMAN	REVERSED SHC-transforming protein 4	HUMAN	0
1724	0.05	0.05	0	RRRRRsp|Q6P1N9|TATD1_HUMAN	REVERSED Putative deoxyribonuclease TATDN1	HUMAN	0
1725	0.05	0.05	0	RRRRRsp|Q68DD2|PA24F_HUMAN	REVERSED Cytosolic phospholipase A2 zeta	HUMAN	0
1726	0.05	0.05	0	RRRRRsp|Q15813|TBCE_HUMAN	REVERSED Tubulin-specific chaperone E	HUMAN	0
1727	0.05	0.05	0	RRRRRsp|Q03989|ARI5A_HUMAN	REVERSED AT-rich interactive domain-containing protein 5A	HUMAN	0
1728	0.05	0.05	0	RRRRRsp|P54819|KAD2_HUMAN	REVERSED Adenylate kinase 2, mitochondrial	HUMAN	0
1729	0.05	0.05	0	RRRRRsp|O60496|DOK2_HUMAN	REVERSED Docking protein 2	HUMAN	0
1730	0.05	0.05	0	sp|Q9UBE0|SAE1_HUMAN	SUMO-activating enzyme subunit 1	HUMAN	0
1731	0.05	0.05	0	sp|Q9BSK4|FEM1A_HUMAN	Protein fem-1 homolog A	HUMAN	0
1732	0.05	0.05	0	sp|Q8NDX5|PHC3_HUMAN	Polyhomeotic-like protein 3	HUMAN	0
1733	0.05	0.05	0	sp|Q8IYB5|SMAP1_HUMAN	Stromal membrane-associated protein 1	HUMAN	0
1734	0.05	0.05	0	sp|Q8IWA4|MFN1_HUMAN	Mitofusin-1	HUMAN	0
1735	0.05	0.05	0	sp|Q3BBV1|NBPFK_HUMAN	Neuroblastoma breakpoint family member 20	HUMAN	0
1736	0.05	0.05	0	sp|Q17R26|YE008_HUMAN	Putative KRAB domain-containing protein LOC134466	HUMAN	0
1737	0.05	0.05	0	sp|Q09428|ABCC8_HUMAN	ATP-binding cassette sub-family C member 8	HUMAN	0
1738	0.05	0.05	0	RRRRRsp|Q9HCG7|GBA2_HUMAN	REVERSED Non-lysosomal glucosylceramidase	HUMAN	0
1739	0.05	0.05	0	RRRRRsp|Q92558|WASF1_HUMAN	REVERSED Wiskott-Aldrich syndrome protein family member 1	HUMAN	0
1740	0.05	0.05	0	RRRRRsp|Q8WU39|PERP1_HUMAN	REVERSED Plasma cell-induced resident endoplasmic reticulum protein	HUMAN	0
1741	0.05	0.05	0	RRRRRsp|Q8TD47|RS4Y2_HUMAN	REVERSED 40S ribosomal protein S4, Y isoform 2	HUMAN	0
1742	0.05	0.05	0	RRRRRsp|Q8NDZ4|CC058_HUMAN	REVERSED UPF0672 protein C3orf58	HUMAN	0
1743	0.05	0.05	0	RRRRRsp|Q86XG9|NBPF5_HUMAN	REVERSED Neuroblastoma breakpoint family member 5	HUMAN	0
1743	0	0.05	0	RRRRRsp|Q5VWK0|NBPF6_HUMAN	REVERSED Neuroblastoma breakpoint family member 6	HUMAN	0
1744	0.05	0.05	0	RRRRRsp|Q86VN1|VPS36_HUMAN	REVERSED Vacuolar protein-sorting-associated protein 36	HUMAN	0
1745	0.05	0.05	0	RRRRRsp|Q6NZI2|PTRF_HUMAN	REVERSED Polymerase I and transcript release factor	HUMAN	0
1746	0.05	0.05	0	RRRRRsp|Q3KNW1|SNAI3_HUMAN	REVERSED Zinc finger protein SNAI3	HUMAN	0
1747	0.05	0.05	0	RRRRRsp|Q13526|PIN1_HUMAN	REVERSED Peptidyl-prolyl cis-trans isomerase NIMA-interacting 1	HUMAN	0
1748	0.05	0.05	0	RRRRRsp|P78423|X3CL1_HUMAN	REVERSED Fractalkine	HUMAN	0
1749	0.05	0.05	0	RRRRRsp|P60827|C1QT8_HUMAN	REVERSED Complement C1q tumor necrosis factor-related protein 8	HUMAN	0
1750	0.05	0.05	0	RRRRRsp|P50120|RET2_HUMAN	REVERSED Retinol-binding protein 2	HUMAN	0
1751	0.05	0.05	0	RRRRRsp|P21452|NK2R_HUMAN	REVERSED Substance-K receptor	HUMAN	0
1752	0.05	0.05	0	RRRRRsp|O95886|DLGP3_HUMAN	REVERSED Disks large-associated protein 3	HUMAN	0
1753	0.05	0.05	0	RRRRRsp|O43736|ITM2A_HUMAN	REVERSED Integral membrane protein 2A	HUMAN	0
1754	0.05	0.05	0	RRRRRsp|O15205|UBD_HUMAN	REVERSED Ubiquitin D	HUMAN	0

## Sheet: expt2
Rowe et al. Proteome-wide analyses of human hepatocytes during differentiation and de-differentiation
N	Unused	Total	%Cov(95)	Accession	Name	Species	Peptides(95%)	113:121	PVal 113:121	EF 113:121	LowerCI 113:121	UpperCI 113:121	114:121	PVal 114:121	EF 114:121	LowerCI 114:121	UpperCI 114:121	115:121	PVal 115:121	EF 115:121	LowerCI 115:121	UpperCI 115:121	116:121	PVal 116:121	EF 116:121	LowerCI 116:121	UpperCI 116:121	117:121	PVal 117:121	EF 117:121	LowerCI 117:121	UpperCI 117:121	118:121	PVal 118:121	EF 118:121	LowerCI 118:121	UpperCI 118:121	119:121	PVal 119:121	EF 119:121	LowerCI 119:121	UpperCI 119:121
1	162.33	162.33	59.4	sp|P31327|CPSM_HUMAN	Carbamoyl-phosphate synthase [ammonia], mitochondrial	HUMAN	123	0.760026	2.12418e-09	1.08349	0.701461	0.82348	0.654743	2.71554e-11	1.11382	0.587833	0.729269	1.08456	0.118569	1.10788	0.978953	1.20156	0.825063	0.00133597	1.12178	0.735493	0.925542	2.03692	1.36865e-27	1.08702	1.87386	2.21416	1.12839	0.03628	1.11947	1.00796	1.2632	0.306106	7.65123e-24	1.1726	0.261048	0.358941
2	84.11	84.11	26.36	sp|P49327|FAS_HUMAN	Fatty acid synthase	HUMAN	48	1.04532	0.448667	1.12484	0.929311	1.17582	1.17062	0.035142	1.15709	1.01169	1.35451	2.13954	1.04733e-10	1.18175	1.81048	2.5284	0.763092	0.00607814	1.20643	0.632523	0.920614	0.830666	0.00434498	1.1312	0.734325	0.939647	0.839514	0.0140356	1.14709	0.731864	0.962998	0.780768	0.00151497	1.15672	0.674983	0.903132
3	83.86	83.86	71.22	sp|P05787|K2C8_HUMAN	Keratin, type II cytoskeletal 8	HUMAN	63	0.642568	8.49587e-05	1.21815	0.527496	0.782741	1.06777	0.51811	1.22775	0.869698	1.31096	1.04632	0.597341	1.18951	0.879618	1.24461	0.637957	0.000483138	1.2626	0.505272	0.805485	0.73177	0.00339496	1.22115	0.599247	0.893599	3.66866	7.68728e-14	1.21663	3.01542	4.4634	0.95451	0.500622	1.14997	0.830031	1.09766
4	83.26	83.26	71.83	sp|P69905|HBA_HUMAN	Hemoglobin subunit alpha	HUMAN	108	2.69222	0.00365249	1.64148	1.64011	4.41923	1.5334	0.0145048	1.3496	1.13619	2.06947	0.136044	1.07994e-05	1.33785	0.101689	0.182007	2.50783	0.00028241	1.3003	1.92866	3.26093	0.186319	2.39214e-06	1.19818	0.155502	0.223244	0.125278	0.000861523	2.12275	0.0590169	0.265934	0.101272	0.000706946	2.21461	0.045729	0.224278
5	71.93	71.93	25.46	sp|P35579|MYH9_HUMAN	Myosin-9	HUMAN	39	0.766887	6.51486e-09	1.0723	0.715179	0.822334	1.23619	4.73303e-05	1.09689	1.127	1.35596	1.29524	1.61411e-06	1.09458	1.18332	1.41774	0.73681	1.55452e-08	1.08728	0.677665	0.801118	0.86077	0.0299183	1.14389	0.752495	0.984624	1.93014	8.24749e-14	1.1174	1.72736	2.15674	0.570023	9.76262e-10	1.14537	0.497676	0.652886
6	65.35	65.35	60.03	sp|P10809|CH60_HUMAN	60 kDa heat shock protein, mitochondrial	HUMAN	48	0.935068	0.207796	1.11224	0.84071	1.04002	0.675448	0.000138887	1.20291	0.561509	0.812506	0.934678	0.246415	1.12372	0.83177	1.05032	0.901938	0.139059	1.14864	0.785222	1.036	0.978569	0.700816	1.12056	0.873288	1.09654	1.28577	0.001169	1.1542	1.114	1.48404	1.76956	2.45787e-12	1.11222	1.59102	1.96814
7	64.12	64.12	61.07	sp|P60709|ACTB_HUMAN	Actin, cytoplasmic 1	HUMAN	54
8	61.7	61.7	19.78	sp|Q13813|SPTA2_HUMAN	Spectrin alpha chain, brain	HUMAN	33	0.671109	2.5246e-07	1.12872	0.594573	0.757497	0.923385	0.182772	1.12693	0.819383	1.04059	1.14157	0.086096	1.16462	0.980211	1.32949	0.917486	0.179324	1.13653	0.80727	1.04275	0.938945	0.389494	1.1589	0.810207	1.08814	1.88815	3.23604e-08	1.19046	1.58607	2.24776	0.918414	0.163822	1.12957	0.813067	1.03741
9	57.26	57.26	59.84	sp|P07237|PDIA1_HUMAN	Protein disulfide-isomerase	HUMAN	33	0.830597	0.00253109	1.12144	0.740649	0.931468	1.04739	0.635148	1.21854	0.859542	1.27628	0.943645	0.506385	1.1928	0.791117	1.12558	1.0379	0.539808	1.13046	0.918129	1.1733	1.01607	0.831964	1.16449	0.872544	1.18321	1.45424	0.000177752	1.1951	1.21684	1.73796	0.962111	0.454135	1.10972	0.866988	1.06767
10	56.82	56.82	66.82	sp|P06733|ENOA_HUMAN	Alpha-enolase	HUMAN	39	1.06258	0.596489	1.2647	0.840181	1.34385	1.4781	0.00429713	1.2891	1.14662	1.90541	1.42686	0.0109913	1.30354	1.0946	1.85997	1.05062	0.653235	1.25279	0.838626	1.31621	1.12948	0.327658	1.28749	0.87727	1.45419	0.697901	0.0119317	1.31232	0.531806	0.915871	2.04765	6.67786e-06	1.28493	1.59359	2.63108
11	56.74	56.74	47.49	sp|P00367|DHE3_HUMAN	Glutamate dehydrogenase 1, mitochondrial	HUMAN	32	0.813317	0.0155939	1.17652	0.69129	0.956884	0.610536	0.00570606	1.39171	0.438697	0.849686	1.07228	0.398413	1.18472	0.905093	1.27035	0.710361	0.000634411	1.19022	0.596831	0.845487	1.3684	1.3077e-06	1.09739	1.24695	1.50167	1.24458	0.0157418	1.18817	1.04747	1.47877	0.589504	9.91315e-06	1.20098	0.490853	0.707983
12	54.68	54.68	42.81	sp|P11021|GRP78_HUMAN	78 kDa glucose-regulated protein	HUMAN	32	0.934137	0.210449	1.11514	0.837685	1.0417	1.00181	0.978261	1.14467	0.875196	1.14675	0.608749	1.64064e-07	1.1569	0.526188	0.704263	1.0094	0.869508	1.12269	0.899086	1.13324	0.736755	4.17663e-05	1.137	0.647981	0.837691	0.797922	0.00925232	1.17968	0.676387	0.941295	1.07988	0.123698	1.10433	0.977858	1.19254
13	51.97	51.97	17.26	sp|Q01082|SPTB2_HUMAN	Spectrin beta chain, brain 1	HUMAN	30	0.774456	0.000372832	1.13462	0.682565	0.878717	0.92386	0.326923	1.17799	0.784265	1.0883	1.1608	0.018635	1.12944	1.02776	1.31105	0.905234	0.0752522	1.11693	0.810463	1.01109	0.842104	0.0140937	1.143	0.736746	0.962528	1.67246	2.6116e-07	1.15735	1.44508	1.93562	1.30364	1.47645e-06	1.08912	1.19696	1.41982
14	51.87	51.87	88.44	sp|P69892|HBG2_HUMAN	Hemoglobin subunit gamma-2	HUMAN	57	2.95296	0.274981	567.984	0.00519902	1677.24	1.95162	0.3497	181.427	0.0107571	354.076	0.391582	0.270558	219.496	0.00178401	85.9506	2.93841	0.330492	2504.21	0.00117339	7358.37	0.460542	0.295633	139.046	0.00331216	64.0366	0.248723	0.320105	16699	1.48945e-05	4153.42	0.222069	0.372419	315991	7.02769e-07	70171.6
15	49.22	49.22	73.16	sp|P06576|ATPB_HUMAN	ATP synthase subunit beta, mitochondrial	HUMAN	44	0.852987	0.00218568	1.09976	0.775608	0.938085	0.727949	0.000125015	1.15234	0.631716	0.838841	1.0248	0.699694	1.13882	0.899877	1.16706	0.841447	0.00306668	1.11366	0.755572	0.937083	1.26444	9.2781e-08	1.06451	1.18781	1.34602	1.35039	0.00394219	1.21347	1.11283	1.63867	0.855108	0.0952664	1.2046	0.709868	1.03006
16	48.28	48.28	65.24	sp|P42765|THIM_HUMAN	3-ketoacyl-CoA thiolase, mitochondrial	HUMAN	38	0.575856	0.00154664	1.36256	0.422628	0.784639	0.69568	0.0244059	1.36286	0.510456	0.948114	1.55042	3.24273e-06	1.14634	1.3525	1.77732	0.769766	0.0590274	1.3137	0.585953	1.01124	1.69421	5.13383e-08	1.12844	1.50137	1.91181	2.38798	9.87644e-09	1.19499	1.99833	2.85362	0.564888	0.000123488	1.27609	0.442673	0.720845
17	45.17	45.17	42.6	sp|P40939|ECHA_HUMAN	Trifunctional enzyme subunit alpha, mitochondrial	HUMAN	25	0.645955	1.22562e-07	1.12575	0.573797	0.727187	0.688878	0.000255886	1.1944	0.576755	0.822797	1.3371	2.07786e-05	1.11835	1.1956	1.49534	0.8348	0.00213357	1.11368	0.749585	0.929703	1.71627	3.66603e-08	1.1458	1.49788	1.96649	1.75601	3.12273e-06	1.20756	1.45419	2.12048	0.742014	3.66109e-05	1.12767	0.658007	0.836745
18	45.03	45.03	46.85	sp|P54868|HMCS2_HUMAN	Hydroxymethylglutaryl-CoA synthase, mitochondrial	HUMAN	26	0.499398	3.82833e-06	1.24498	0.40113	0.62174	0.539928	0.000133966	1.30365	0.414167	0.703877	1.37192	0.000924477	1.18145	1.16122	1.62087	0.8476	0.0805802	1.20656	0.702491	1.02268	2.48337	2.24222e-09	1.18363	2.09809	2.93941	1.24802	0.00348082	1.14785	1.08726	1.43254	0.351994	8.08104e-08	1.28027	0.274937	0.450647
19	44.96	44.96	60.67	sp|P68371|TBB2C_HUMAN	Tubulin beta-2C chain	HUMAN	32	1.19977	0.333241	1.65471	0.725065	1.98527	0.976269	0.942097	2.63505	0.370494	2.57251	1.12928	0.541969	1.75759	0.642517	1.98481	0.962513	0.708723	1.34429	0.715999	1.2939	0.740942	0.226428	1.8752	0.395127	1.38941	0.708716	0.283448	2.31763	0.305794	1.64254	1.31997	0.0745451	1.38908	0.950252	1.83355
20	44.55	44.55	16.65	sp|Q9Y490|TLN1_HUMAN	Talin-1	HUMAN	22	1.3948	1.29089e-05	1.11513	1.2508	1.55537	2.34049	6.7356e-12	1.09211	2.1431	2.55607	0.835234	0.0248194	1.1657	0.716509	0.973631	1.49889	7.53555e-07	1.10864	1.35201	1.66173	0.855176	0.133836	1.23533	0.692264	1.05643	0.818498	0.0553404	1.2282	0.666422	1.00528	1.0802	0.283035	1.15977	0.931394	1.25278
21	44.25	44.25	50.48	sp|P05091|ALDH2_HUMAN	Aldehyde dehydrogenase, mitochondrial	HUMAN	23	0.495207	6.29896e-05	1.31406	0.376853	0.650732	0.512054	9.11226e-07	1.19616	0.428083	0.612497	1.13613	0.0111428	1.09856	1.0342	1.24811	0.590999	0.000651754	1.29899	0.454968	0.767701	1.86021	5.17109e-10	1.09916	1.6924	2.04467	1.2604	0.00743969	1.17293	1.07457	1.47837	0.396386	1.02161e-08	1.19133	0.332726	0.472225
22	42.29	42.29	40.56	sp|P23141|EST1_HUMAN	Liver carboxylesterase 1	HUMAN	25	0.305821	7.93379e-07	1.42063	0.215271	0.434459	0.347847	9.07549e-06	1.44582	0.240588	0.502923	1.56243	0.0109176	1.39343	1.12128	2.17714	0.345457	1.70256e-07	1.32098	0.261516	0.456342	1.89689	1.4526e-09	1.13604	1.66973	2.15494	1.10551	0.336692	1.23684	0.893818	1.36733	0.474949	2.25218e-07	1.22468	0.387814	0.581662
23	41.8	41.8	38.04	sp|Q08426|ECHP_HUMAN	Peroxisomal bifunctional enzyme	HUMAN	22	0.519081	5.96621e-05	1.31346	0.395202	0.681791	0.60478	0.000201781	1.26239	0.479075	0.763471	1.75919	1.93116e-09	1.12464	1.56422	1.97846	0.59151	1.32855e-06	1.17787	0.502184	0.696723	1.69029	8.31801e-11	1.09597	1.54227	1.85251	1.82866	1.2571e-06	1.20921	1.51229	2.21123	0.433268	3.37195e-06	1.32098	0.327989	0.57234
24	41.22	41.22	27.9	sp|P14625|ENPL_HUMAN	Endoplasmin	HUMAN	21	1.05037	0.480336	1.15288	0.911085	1.21096	0.924441	0.285928	1.16095	0.796276	1.07323	0.675384	1.92896e-05	1.16051	0.581974	0.783786	0.999639	0.995589	1.1448	0.873203	1.14438	0.976857	0.718439	1.14257	0.854968	1.11612	0.877433	0.0482088	1.13843	0.77074	0.998895	1.10562	0.114805	1.13535	0.973816	1.25527
25	41.06	41.06	47.52	sp|P30101|PDIA3_HUMAN	Protein disulfide-isomerase A3	HUMAN	24	0.940763	0.471904	1.18889	0.791297	1.11846	0.975138	0.837748	1.28658	0.757931	1.25459	0.718727	0.000160895	1.16281	0.618093	0.835745	0.945387	0.533551	1.20218	0.786392	1.13653	0.97952	0.822895	1.2086	0.810457	1.18385	0.856348	0.164609	1.25072	0.684682	1.07105	1.06076	0.335423	1.13227	0.936844	1.20107
26	40.42	40.42	45.03	sp|P25705|ATPA_HUMAN	ATP synthase subunit alpha, mitochondrial	HUMAN	26	0.847758	0.289453	1.37426	0.616883	1.16504	0.7521	0.0956487	1.40547	0.535126	1.05705	1.01511	0.931274	1.43375	0.70801	1.45542	0.831936	0.288526	1.42401	0.58422	1.18469	1.30774	0.0742551	1.34642	0.971271	1.76077	1.41976	0.116055	1.56203	0.908918	2.21771	0.787412	0.163706	1.41316	0.5572	1.11274
27	40.4	40.4	62.09	sp|P04406|G3P_HUMAN	Glyceraldehyde-3-phosphate dehydrogenase	HUMAN	33	1.01995	0.791537	1.17598	0.86732	1.19944	1.46418	0.000417037	1.17846	1.24245	1.72547	1.33118	4.29897e-06	1.07371	1.23979	1.42929	1.31968	8.38737e-05	1.10228	1.19723	1.45465	1.08047	0.136887	1.11251	0.971198	1.20203	0.687178	0.0145689	1.32774	0.517556	0.912391	1.32658	7.62634e-05	1.10303	1.20267	1.46326
28	39.06	39.06	19.43	sp|Q9P2E9|RRBP1_HUMAN	Ribosome-binding protein 1	HUMAN	18	0.968753	0.610646	1.13695	0.852067	1.10142	0.826866	0.00279259	1.12292	0.736356	0.928501	0.499742	5.47603e-05	1.32439	0.377337	0.661854	1.15579	0.0632405	1.16602	0.991222	1.34768	0.726445	0.00752017	1.25068	0.58084	0.908549	0.747551	0.0304845	1.29755	0.576125	0.969984	0.803923	0.046992	1.2399	0.648375	0.996789
29	38.89	38.89	57.91	sp|P05783|K1C18_HUMAN	Keratin, type I cytoskeletal 18	HUMAN	32	0.617079	0.000475824	1.26915	0.486216	0.783164	0.999509	0.995765	1.21042	0.825757	1.20982	1.11532	0.24691	1.21119	0.920849	1.35086	0.631817	0.000347125	1.24527	0.507372	0.786785	0.785283	0.0305295	1.2415	0.632527	0.97493	4.11707	7.08286e-07	1.50511	2.7354	6.19662	0.971917	0.682136	1.15462	0.841763	1.12219
30	38.53	38.53	38.33	sp|P04040|CATA_HUMAN	Catalase	HUMAN	23	0.784557	0.000259156	1.11506	0.703603	0.874826	0.774702	0.0608075	1.30782	0.592362	1.01317	1.607	2.00156e-05	1.17997	1.3619	1.89622	1.03207	0.646269	1.15444	0.893999	1.19146	1.96508	8.57601e-08	1.16186	1.69133	2.28315	1.25762	0.0420369	1.24579	1.0095	1.56672	0.491101	0.000252965	1.37486	0.357202	0.675194
31	38.43	38.43	10.99	sp|O75369|FLNB_HUMAN	Filamin-B	HUMAN	18	0.891095	0.252664	1.23129	0.72371	1.09719	1.14757	0.0565352	1.15264	0.995598	1.32273	1.06689	0.342256	1.15243	0.925771	1.22951	0.955855	0.506611	1.15349	0.828665	1.10257	0.839845	0.0023506	1.10526	0.759861	0.928249	2.06211	1.73068e-06	1.21897	1.69169	2.51365	0.928458	0.0874687	1.09052	0.851388	1.0125
32	38.37	38.46	29.64	sp|O43707|ACTN4_HUMAN	Alpha-actinin-4	HUMAN	19	0.747643	0.134301	1.49156	0.501249	1.11515	1.11249	0.510994	1.42243	0.782108	1.58245	1.23022	0.16181	1.36002	0.90456	1.67313	0.989827	0.950849	1.44043	0.687173	1.42578	0.96493	0.839522	1.47315	0.655011	1.42149	2.35559	0.000407553	1.42738	1.65029	3.36232	1.07101	0.573003	1.30383	0.82143	1.39641
33	38.24	38.24	63	sp|P24752|THIL_HUMAN	Acetyl-CoA acetyltransferase, mitochondrial	HUMAN	23	0.428686	4.3594e-06	1.29468	0.331112	0.555012	0.451921	0.000153863	1.40144	0.322469	0.633342	1.16648	0.156243	1.24587	0.936277	1.45328	0.453288	5.78936e-05	1.35661	0.334132	0.614936	1.45516	4.73303e-05	1.15237	1.26275	1.67688	1.53621	0.000985965	1.25138	1.22761	1.9224	0.419339	1.20499e-08	1.1811	0.355042	0.495279
34	37.78	39.84	35.76	sp|P11142|HSP7C_HUMAN	Heat shock cognate 71 kDa protein	HUMAN	22	1.39255	1.95819e-05	1.12477	1.23808	1.56631	1.11575	0.117485	1.15065	0.969664	1.28384	0.860432	0.0116551	1.11844	0.769312	0.962345	1.10665	0.0608141	1.1124	0.994831	1.23105	0.83224	0.00564552	1.12961	0.736747	0.940111	0.869521	0.0646531	1.16111	0.74887	1.00961	1.07891	0.205117	1.12964	0.955092	1.21878
35	37.27	37.27	9.694	sp|Q09666|AHNK_HUMAN	Neuroblast differentiation-associated protein AHNAK	HUMAN	16	0.73216	6.61478e-05	1.13841	0.643142	0.833498	1.06184	0.526833	1.21448	0.874315	1.28957	0.897973	0.182555	1.17653	0.76324	1.05649	0.991619	0.918454	1.18451	0.837156	1.17458	0.826908	0.0771847	1.23725	0.668343	1.02309	1.91758	6.90353e-08	1.17839	1.62729	2.25966	0.738023	0.0034532	1.21063	0.609618	0.893473
36	36.41	36.41	23.77	sp|P11498|PYC_HUMAN	Pyruvate carboxylase, mitochondrial	HUMAN	19	0.792467	1.74144e-05	1.08342	0.731448	0.858576	0.876188	0.0596647	1.14827	0.763053	1.0061	0.843871	0.00171014	1.09962	0.767422	0.927936	0.961155	0.227979	1.06948	0.898717	1.02793	1.38901	8.66762e-07	1.09152	1.27254	1.51614	1.28956	0.00152427	1.15049	1.12088	1.48362	0.606182	4.00385e-05	1.20474	0.503164	0.730292
37	35.98	35.98	39.23	sp|P08133|ANXA6_HUMAN	Annexin A6	HUMAN	17	0.879928	0.0890293	1.16111	0.757831	1.0217	0.845838	0.0623721	1.19361	0.70864	1.0096	1.11555	0.243051	1.20919	0.922558	1.34892	0.939024	0.46675	1.19399	0.786459	1.12118	1.13692	0.0648148	1.14685	0.991338	1.30388	0.774951	0.0393978	1.2728	0.608857	0.986354	0.524541	1.10211e-05	1.25703	0.417288	0.659362
38	35.07	39.16	46.91	sp|P00352|AL1A1_HUMAN	Retinal dehydrogenase 1	HUMAN	21	0.577975	0.0193697	1.56228	0.369955	0.902962	0.671655	0.019918	1.38493	0.484976	0.930192	2.07666	6.69534e-09	1.1434	1.81622	2.37445	0.951375	0.788276	1.47481	0.645084	1.4031	1.37594	0.00046025	1.1648	1.18127	1.6027	0.814653	0.0698555	1.2508	0.651305	1.01897	0.495853	4.49313e-05	1.30199	0.380843	0.645595
39	33.34	33.34	33.59	sp|Q16822|PCKGM_HUMAN	Phosphoenolpyruvate carboxykinase [GTP], mitochondrial	HUMAN	18	0.820088	0.375214	1.59885	0.512925	1.31119	0.600265	0.00499219	1.38306	0.434011	0.830206	0.805237	0.16871	1.38025	0.583401	1.11143	0.802267	0.266865	1.51023	0.531222	1.21161	1.54798	0.000139521	1.18955	1.30131	1.8414	1.22933	0.181196	1.37292	0.895417	1.68778	0.542381	0.000137291	1.27454	0.425549	0.691287
40	33.24	33.24	39.02	sp|P68363|TBA1B_HUMAN	Tubulin alpha-1B chain	HUMAN	23
41	33.12	33.12	30.6	sp|P07900|HS90A_HUMAN	Heat shock protein HSP 90-alpha	HUMAN	18	1.57702	0.00900027	1.36446	1.15578	2.15178	1.02618	0.82792	1.30386	0.787034	1.33799	0.88639	0.272974	1.26319	0.701708	1.11968	1.2613	0.0636468	1.28253	0.983444	1.61766	0.853977	0.0358946	1.1555	0.739053	0.986772	0.587053	0.000965243	1.27414	0.460745	0.747988	1.42808	0.000164107	1.13948	1.25328	1.62728
42	32.83	32.83	49.21	sp|P08319|ADH4_HUMAN	Alcohol dehydrogenase 4	HUMAN	18	0.380063	8.25911e-05	1.38217	0.274976	0.525311	0.360234	0.000215826	1.47443	0.244321	0.53114	1.42262	0.0299806	1.36308	1.04368	1.93914	0.407983	0.00094557	1.52294	0.267891	0.621334	2.77986	2.28071e-06	1.245	2.23283	3.46092	0.701381	0.00126344	1.18989	0.589452	0.834564	0.374021	6.10018e-05	1.37206	0.272599	0.513177
43	32.78	32.78	28.8	sp|P51659|DHB4_HUMAN	Peroxisomal multifunctional enzyme type 2	HUMAN	17	0.896275	0.0600541	1.12158	0.799116	1.00525	0.880997	0.108879	1.17162	0.751945	1.0322	1.24372	0.00558491	1.15466	1.07713	1.43608	0.915666	0.124145	1.12216	0.815981	1.02753	1.33259	0.000111947	1.12538	1.18412	1.49966	1.51199	2.26918e-05	1.15708	1.30673	1.74949	0.520328	1.95134e-06	1.20457	0.43196	0.626774
44	32.39	32.39	42.03	sp|P05062|ALDOB_HUMAN	Fructose-bisphosphate aldolase B	HUMAN	36	0.657519	5.80422e-05	1.14338	0.575064	0.751796	0.551646	2.07354e-05	1.18155	0.466884	0.651796	1.43678	0.00101658	1.18755	1.20988	1.70625	0.732457	0.000101714	1.11299	0.658098	0.815217	1.7724	2.01116e-05	1.17339	1.51049	2.07972	0.866253	0.0159404	1.11594	0.776257	0.966683	0.402431	1.26218e-05	1.27127	0.316557	0.5116
45	32.21	32.21	27.92	sp|P55072|TERA_HUMAN	Transitional endoplasmic reticulum ATPase	HUMAN	17	1.33439	0.00812086	1.21559	1.09773	1.62206	1.42438	0.0955937	1.53469	0.928128	2.18598	0.967493	0.872477	1.56378	0.618686	1.51295	1.46808	0.00139164	1.21604	1.20726	1.78524	0.959244	0.754578	1.33443	0.718839	1.28005	1.05126	0.714696	1.34466	0.781805	1.41359	1.14394	0.287723	1.30581	0.876036	1.49376
46	31.87	31.94	35.73	sp|P00325|ADH1B_HUMAN	Alcohol dehydrogenase 1B	HUMAN	16	0.435286	0.0516871	2.32341	0.187348	1.01135	0.46539	0.0636322	2.32954	0.199778	1.08414	2.01118	0.0248092	1.70029	1.18284	3.41958	0.515547	0.0615574	2.05912	0.250373	1.06157	2.75375	0.0066274	1.6115	1.70882	4.43766	0.917962	0.664742	1.76604	0.519785	1.62116	0.435563	0.0310728	1.98982	0.218895	0.866693
47	31.38	31.38	44.17	sp|P00966|ASSY_HUMAN	Argininosuccinate synthase	HUMAN	17	0.970201	0.653401	1.15278	0.841617	1.11843	0.867265	0.151136	1.22344	0.708872	1.06105	1.56982	0.0086664	1.37104	1.14498	2.15229	0.889645	0.212747	1.21258	0.73368	1.07876	2.44109	1.31187e-08	1.16712	2.09154	2.84904	0.828732	0.0822121	1.24042	0.668106	1.02797	0.399129	5.66386e-06	1.31033	0.304602	0.522992
48	31.27	31.27	33.99	sp|P22626|ROA2_HUMAN	Heterogeneous nuclear ribonucleoproteins A2/B1	HUMAN	16	1.05197	0.801605	1.58268	0.664677	1.66494	1.1387	0.601458	1.75364	0.649333	1.99686	0.688084	0.340756	2.37508	0.28971	1.63426	1.04949	0.755985	1.42398	0.737012	1.49445	0.704899	0.338768	2.23806	0.31496	1.57761	0.878088	0.633015	1.85162	0.474227	1.62588	1.35842	0.0866415	1.43862	0.944248	1.95425
49	31.13	31.13	20.75	sp|P11586|C1TC_HUMAN	C-1-tetrahydrofolate synthase, cytoplasmic	HUMAN	14	0.767883	0.004042	1.18062	0.650405	0.906579	0.649614	0.00549451	1.32806	0.489144	0.862729	1.34131	7.43702e-05	1.12298	1.19442	1.50626	0.599542	0.000147712	1.2417	0.48284	0.744451	1.83684	5.80441e-09	1.11665	1.64495	2.05112	0.967694	0.468035	1.09855	0.880885	1.06306	0.759136	0.00246477	1.17555	0.64577	0.892405
50	30.78	30.84	26.39	sp|O75891|FTHFD_HUMAN	10-formyltetrahydrofolate dehydrogenase	HUMAN	14	0.921801	0.519619	1.301	0.708531	1.19927	0.691091	0.124434	1.62399	0.42555	1.12233	1.96653	0.00116189	1.43842	1.36715	2.82869	0.806487	0.200147	1.40931	0.572257	1.13659	1.82888	0.000568469	1.3481	1.35663	2.46552	1.15483	0.285357	1.31797	0.876217	1.52203	0.495243	5.45644e-05	1.31506	0.376595	0.651272
51	30.78	30.78	33.28	sp|P38646|GRP75_HUMAN	Stress-70 protein, mitochondrial	HUMAN	19	1.06811	0.302976	1.1413	0.935874	1.21904	1.0049	0.9541	1.19601	0.840211	1.20187	0.997322	0.980951	1.26702	0.787142	1.26363	1.02515	0.706854	1.14892	0.892278	1.17782	1.09781	0.166331	1.14693	0.957172	1.25912	1.34123	0.0016695	1.17627	1.14024	1.57764	1.2697	0.00440992	1.16316	1.0916	1.47686
52	29.92	29.92	25.29	sp|P13639|EF2_HUMAN	Elongation factor 2	HUMAN	15	1.46764	0.0109718	1.32079	1.11118	1.93845	1.14222	0.328454	1.32901	0.85945	1.51803	1.00041	0.996555	1.21809	0.82129	1.21859	1.36519	0.0188861	1.28418	1.06309	1.75315	0.968452	0.684485	1.1813	0.819822	1.14403	0.695261	0.0302236	1.38042	0.503659	0.959754	1.46306	0.00855347	1.30435	1.12168	1.90833
53	29.58	29.58	57.93	sp|P30084|ECHM_HUMAN	Enoyl-CoA hydratase, mitochondrial	HUMAN	19	0.535349	0.00315331	1.42497	0.375693	0.762855	0.589312	0.0140716	1.48257	0.397495	0.873694	1.17098	0.144542	1.25038	0.936498	1.46417	0.522648	0.000966244	1.35719	0.385095	0.709333	1.76059	0.000676876	1.28742	1.36753	2.26662	1.68448	0.00641692	1.39679	1.20597	2.35286	0.510444	0.00303773	1.46053	0.349493	0.745518
54	29.55	29.55	52.32	sp|Q04828|AK1C1_HUMAN	Aldo-keto reductase family 1 member C1	HUMAN	20	0.537776					0.722155					2.34713					0.817833					0.706914					0.652193					1.29554
55	28.96	28.96	30.39	sp|P13667|PDIA4_HUMAN	Protein disulfide-isomerase A4	HUMAN	15	0.887092	0.0889038	1.1501	0.771317	1.02025	0.792727	0.000903546	1.13176	0.700439	0.897175	0.569753	7.22362e-10	1.10994	0.513319	0.63239	1.01459	0.771689	1.10847	0.915305	1.12464	0.920031	0.156275	1.12544	0.817486	1.03544	0.663216	1.55971e-06	1.13376	0.584971	0.751927	1.05994	0.113453	1.07619	0.984904	1.14069
56	28.86	28.86	40.85	sp|O95954|FTCD_HUMAN	Formimidoyltransferase-cyclodeaminase	HUMAN	17	0.576854	0.000934754	1.26848	0.454759	0.731728	0.569516	0.0025296	1.33697	0.425975	0.761425	1.82965	0.0152605	1.57997	1.15803	2.89079	0.765915	0.000685989	1.11556	0.686575	0.854424	1.76301	2.48724e-06	1.10212	1.59965	1.94306	0.885763	0.423861	1.40191	0.631825	1.24176	0.402262	7.14901e-05	1.29588	0.310415	0.521285
57	28.27	28.28	5.529	sp|Q15149|PLEC_HUMAN	Plectin	HUMAN	15	0.865581	0.358403	1.42648	0.606796	1.23473	1.02307	0.852824	1.334	0.766921	1.36477	0.997545	0.970085	1.16632	0.855294	1.16346	0.928688	0.507276	1.2928	0.718354	1.20061	0.979437	0.615959	1.10093	0.889646	1.07829	2.08748	0.000135686	1.26066	1.65586	2.63161	0.929536	0.398638	1.21751	0.763471	1.13172
58	27.44	27.44	22.17	sp|P02768|ALBU_HUMAN	Serum albumin	HUMAN	14	0.979454	0.861282	1.28257	0.763666	1.25622	1.44748	0.0103622	1.30872	1.10603	1.89434	0.912167	0.397056	1.25197	0.728588	1.142	2.66286	1.57082e-06	1.31529	2.02454	3.50243	1.09271	0.302434	1.19353	0.915526	1.30419	1.25857	0.121713	1.34818	0.933536	1.69678	0.527598	1.52672e-05	1.24315	0.424403	0.655886
59	27.4	27.4	28.92	sp|P02545|LMNA_HUMAN	Prelamin-A/C	HUMAN	16	0.759828	0.0615659	1.33632	0.568597	1.01537	1.18954	0.150534	1.27734	0.931262	1.51944	0.965368	0.777421	1.29817	0.74364	1.25321	0.843885	0.167653	1.28427	0.657095	1.08378	0.811325	0.173238	1.36688	0.593561	1.10898	1.53584	0.0265669	1.45041	1.0589	2.22759	1.13328	0.331982	1.30466	0.868637	1.47855
60	27.18	27.18	43.66	sp|P07355|ANXA2_HUMAN	Annexin A2	HUMAN	14	0.68861	0.000824102	1.20481	0.571551	0.829643	1.32709	0.00707661	1.21106	1.0958	1.60719	1.52386	2.58829e-05	1.1544	1.32004	1.75915	0.709078	5.56093e-05	1.13502	0.624729	0.804815	0.605964	0.00905389	1.42354	0.425675	0.862614	2.25895	3.2407e-06	1.25565	1.79904	2.83644	0.622771	0.000277808	1.23088	0.505956	0.766556
61	27.13	27.13	27.79	sp|P33121|ACSL1_HUMAN	Long-chain-fatty-acid--CoA ligase 1	HUMAN	14	0.403991	1.01141e-06	1.21198	0.333331	0.489629	0.639035	0.00454482	1.31544	0.485795	0.840612	1.35219	0.0512397	1.35483	0.998051	1.83199	0.596143	7.27766e-05	1.19539	0.498702	0.712623	1.7233	4.44122e-08	1.08641	1.58623	1.87221	1.87266	6.00284e-10	1.06329	1.76119	1.99118	0.394925	6.59888e-06	1.27419	0.309941	0.503211
62	26.78	26.78	43.26	sp|P50440|GATM_HUMAN	Glycine amidinotransferase, mitochondrial	HUMAN	16	0.596727	1.30806e-07	1.10052	0.542222	0.656711	0.78266	0.0193731	1.21792	0.642619	0.953218	0.972259	0.789325	1.25379	0.775458	1.21901	0.867665	0.0587761	1.15976	0.748144	1.00628	1.03232	0.572155	1.12778	0.915354	1.16424	1.88031	2.00928e-06	1.16621	1.61233	2.19283	0.361627	8.25637e-05	1.44739	0.249847	0.523417
63	25.28	25.28	44.34	sp|P09110|THIK_HUMAN	3-ketoacyl-CoA thiolase, peroxisomal	HUMAN	18	0.704688	0.00144781	1.18526	0.594541	0.835242	0.839201	0.109193	1.25147	0.670573	1.05023	1.06098	0.428689	1.1779	0.900732	1.24973	1.25101	0.00269861	1.12834	1.10872	1.41157	1.43667	0.00176503	1.19938	1.19785	1.72311	1.82171	0.000314612	1.27154	1.43268	2.31638	0.466543	0.00398297	1.553	0.300415	0.72454
64	25.02	25.02	46.49	sp|Q9UJM8|HAOX1_HUMAN	Hydroxyacid oxidase 1	HUMAN	12	0.44747	0.000167325	1.39544	0.320666	0.624418	0.483003	0.00106116	1.45535	0.33188	0.70294	2.17423	2.333e-08	1.15153	1.88812	2.50369	0.482316	8.11891e-05	1.3224	0.364726	0.637816	1.67372	1.76758e-09	1.07861	1.55174	1.80528	2.12124	6.58616e-07	1.19951	1.76841	2.54445	0.432597	4.57183e-05	1.35327	0.319668	0.585422
65	24.23	24.23	36.99	sp|P21549|SPYA_HUMAN	Serine--pyruvate aminotransferase	HUMAN	13	0.527897	0.00456192	1.45937	0.361729	0.770396	0.816348	0.164142	1.3573	0.601449	1.10803	1.37898	0.0607799	1.40464	0.981731	1.93697	0.782526	0.0326889	1.24521	0.628428	0.974411	1.53033	0.00137849	1.22749	1.24672	1.87847	1.32573	0.0645204	1.35456	0.978719	1.79577	0.603082	0.0985054	1.86605	0.323186	1.12538
66	24.05	24.05	36.15	sp|P68104|EF1A1_HUMAN	Elongation factor 1-alpha 1	HUMAN	23	1.62908	0.000558892	1.24437	1.30917	2.02718	1.04599	0.704191	1.29229	0.809411	1.35173	1.05339	0.646898	1.27812	0.824169	1.34636	1.37656	0.021807	1.30007	1.05883	1.78962	0.993238	0.965547	1.40686	0.705998	1.39734	0.685216	0.0115143	1.31375	0.521574	0.900202	1.2771	0.105282	1.35799	0.940433	1.73429
67	23.69	23.69	39.07	sp|P00505|AATM_HUMAN	Aspartate aminotransferase, mitochondrial	HUMAN	12	0.747913	0.0152259	1.23556	0.605322	0.924095	0.630292	0.00258398	1.25644	0.501649	0.791925	0.841194	0.0208819	1.14582	0.734141	0.963857	1.18112	0.156136	1.28567	0.918682	1.51852	1.1732	0.0916049	1.21508	0.965535	1.42553	1.07598	0.571101	1.34876	0.797756	1.45124	0.564439	0.00238449	1.32092	0.427308	0.745578
68	23.57	25.59	9.445	sp|P21333|FLNA_HUMAN	Filamin-A	HUMAN	13	0.952829	0.529496	1.18859	0.801644	1.13253	2.24594	0.000953606	1.42044	1.58116	3.19021	0.724148	0.0197992	1.28919	0.561709	0.933562	0.972136	0.704153	1.18403	0.821039	1.15104	0.737752	0.118343	1.49806	0.492472	1.10519	1.63541	0.00398228	1.31822	1.24062	2.15582	1.29141	0.00171631	1.13084	1.14199	1.46039
69	23.37	23.37	25.23	sp|P22307|NLTP_HUMAN	Non-specific lipid-transfer protein	HUMAN	11	0.635504	0.00188842	1.2832	0.495248	0.815481	0.930025	0.538922	1.28392	0.724365	1.19407	1.50758	0.00456291	1.29328	1.1657	1.94972	0.865997	0.244996	1.29233	0.670105	1.11915	1.17941	0.00689415	1.1168	1.05606	1.31717	1.67898	0.000249039	1.2462	1.34728	2.09235	0.60315	0.000376214	1.25306	0.481342	0.755782
70	23.35	23.35	11.46	sp|Q00610|CLH1_HUMAN	Clathrin heavy chain 1	HUMAN	13	1.12564	0.0518493	1.12692	0.99887	1.26851	1.29862	0.00378576	1.1704	1.10956	1.5199	1.00932	0.939446	1.3004	0.776161	1.31251	0.932506	0.426668	1.20671	0.772765	1.12527	0.858602	0.218407	1.29311	0.663985	1.11026	1.21719	0.0641341	1.23398	0.986392	1.50199	1.37404	0.001395	1.17945	1.16498	1.62062
71	23.24	23.24	37.04	sp|O60701|UGDH_HUMAN	UDP-glucose 6-dehydrogenase	HUMAN	12	0.933586	0.621788	1.37028	0.68131	1.27927	1.11475	0.428504	1.35762	0.821106	1.5134	1.40166	0.0795627	1.47638	0.94939	2.06938	0.90577	0.457772	1.347	0.672436	1.22007	1.09445	0.442434	1.29979	0.842017	1.42256	0.659394	0.115301	1.72962	0.381236	1.1405	2.05094	0.00242627	1.44441	1.41991	2.96241
72	23.17	23.17	32.95	sp|Q15084|PDIA6_HUMAN	Protein disulfide-isomerase A6	HUMAN	12	0.89999	0.477904	1.37497	0.654554	1.23746	0.863173	0.358392	1.40568	0.61406	1.21335	0.761277	0.0461194	1.30609	0.582868	0.994296	1.06613	0.650514	1.35728	0.785485	1.44703	1.12695	0.408917	1.36197	0.827441	1.53487	0.982672	0.931198	1.55251	0.632958	1.52561	1.32632	0.0179598	1.24933	1.06162	1.65701
73	22.95	22.95	16.45	sp|P22314|UBA1_HUMAN	Ubiquitin-like modifier-activating enzyme 1	HUMAN	11	1.20678	0.124696	1.28386	0.939958	1.54933	1.14834	0.237179	1.27774	0.898732	1.46728	1.06098	0.306116	1.13007	0.938863	1.19898	0.95081	0.506932	1.17737	0.807573	1.11945	0.974549	0.720103	1.16863	0.833927	1.13888	0.845941	0.156618	1.27555	0.663198	1.07904	1.22775	0.0194444	1.17962	1.0408	1.44827
74	22.91	22.91	19.92	sp|Q14697|GANAB_HUMAN	Neutral alpha-glucosidase AB	HUMAN	12	1.03757	0.532325	1.13419	0.914813	1.17681	1.00619	0.920353	1.14201	0.881068	1.14909	0.916444	0.337815	1.21123	0.756621	1.11003	0.961646	0.461931	1.11954	0.858962	1.07661	1.01647	0.825614	1.1728	0.866711	1.19212	1.19316	0.0340451	1.17429	1.01607	1.40112	0.898628	0.283396	1.23194	0.729439	1.10706
75	22.89	22.89	35.99	sp|O75874|IDHC_HUMAN	Isocitrate dehydrogenase [NADP] cytoplasmic	HUMAN	14	1.02467	0.645151	1.12118	0.913922	1.14885	1.12496	0.0374982	1.11565	1.00834	1.25506	1.38623	7.89341e-05	1.12053	1.23712	1.55331	0.884336	0.0604072	1.13816	0.77699	1.00651	1.47291	8.70406e-05	1.14632	1.2849	1.68843	0.604595	0.00251573	1.32344	0.456835	0.800146	1.0769	0.209778	1.13105	0.952122	1.21804
76	22.6	22.6	26.87	sp|P36871|PGM1_HUMAN	Phosphoglucomutase-1	HUMAN	11	0.829861	0.127524	1.28783	0.644389	1.06872	0.701112	0.136883	1.64097	0.427253	1.15051	1.62791	0.0125857	1.4205	1.14602	2.31245	0.917599	0.482435	1.30896	0.701013	1.2011	2.03294	6.40897e-05	1.24081	1.63839	2.52249	0.688325	0.00352539	1.23492	0.557385	0.850025	0.634987	0.03447	1.50921	0.420741	0.95833
77	22.58	22.58	8.927	sp|P02751|FINC_HUMAN	Fibronectin	HUMAN	12	1.10657	0.46113	1.36997	0.807732	1.51597	2.77399	0.00023989	1.3792	2.01131	3.82588	0.904127	0.241895	1.20922	0.747692	1.09329	1.05461	0.666666	1.33297	0.791177	1.40576	0.639125	0.0752792	1.66511	0.383835	1.06421	1.72975	0.00970103	1.43217	1.20778	2.47729	1.10161	0.332687	1.25205	0.879846	1.37927
78	22.53	22.53	32.91	sp|P55084|ECHB_HUMAN	Trifunctional enzyme subunit beta, mitochondrial	HUMAN	11	0.716176	0.0519626	1.40135	0.51106	1.00362	0.657194	0.00306157	1.26029	0.521462	0.828255	1.29069	0.0304212	1.2513	1.03148	1.61504	0.972686	0.772571	1.23812	0.785612	1.20431	1.52563	0.00190665	1.23948	1.23086	1.89099	1.71737	0.00254444	1.33461	1.28679	2.29202	0.694926	0.00549744	1.24964	0.5561	0.868409
79	22.53	22.53	28.52	sp|Q3LXA3|DHAK_HUMAN	Bifunctional ATP-dependent dihydroxyacetone kinase/FAD-AMP lyase (cyclizing)	HUMAN	12	0.447222	0.000108381	1.27691	0.350237	0.571063	0.436539	0.00538083	1.63815	0.266482	0.715118	1.45811	0.000171715	1.13115	1.28905	1.64933	0.427194	0.00028421	1.35175	0.316031	0.577458	1.53463	6.03362e-05	1.12607	1.36282	1.7281	0.837283	0.26127	1.41018	0.593743	1.18072	0.600395	0.000511565	1.22036	0.491983	0.732697
80	22.51	22.51	44.72	sp|P05089|ARGI1_HUMAN	Arginase-1	HUMAN	11	0.693131	0.000432665	1.17191	0.591456	0.812284	0.873556	0.207045	1.25013	0.698775	1.09205	1.76985	0.00743439	1.46275	1.20995	2.58885	1.45613	0.000548215	1.18282	1.23106	1.72234	1.92376	0.000111612	1.2686	1.51645	2.44048	0.950737	0.676945	1.29991	0.731384	1.23588	0.475677	0.00286034	1.52526	0.311865	0.725532
81	22.07	22.07	27.5	sp|P27338|AOFB_HUMAN	Amine oxidase [flavin-containing] B	HUMAN	11	0.657352	0.0220154	1.41226	0.46546	0.928354	0.581604	0.0109033	1.47287	0.394877	0.856629	1.13199	0.462119	1.43506	0.788806	1.62447	0.714302	0.0623672	1.42965	0.499634	1.0212	1.42773	0.00094473	1.18717	1.20263	1.69496	1.58522	0.00574639	1.34106	1.18207	2.12588	0.390809	0.00392951	1.75356	0.222866	0.685308
82	22	22	57.28	sp|P62805|H4_HUMAN	Histone H4	HUMAN	21	1.70242	4.7213e-05	1.18007	1.44264	2.00898	1.35699	0.0890482	1.43665	0.944554	1.94952	0.544474	0.0295185	1.70275	0.319761	0.927105	1.72269	7.46386e-05	1.1967	1.43953	2.06155	0.573855	0.00392677	1.38624	0.413966	0.795499	0.50514	0.000183829	1.28931	0.391792	0.651281	1.12727	0.0855808	1.15068	0.97965	1.29713
83	21.76	21.76	43.79	sp|P40926|MDHM_HUMAN	Malate dehydrogenase, mitochondrial	HUMAN	14	0.802234	0.00660647	1.15253	0.696063	0.924599	0.775315	0.0709512	1.32473	0.585263	1.02708	1.04934	0.536602	1.18479	0.885674	1.24325	0.930548	0.255474	1.14347	0.813792	1.06406	1.06075	0.513768	1.21683	0.871729	1.29076	1.64858	0.000371006	1.2274	1.34315	2.02346	0.765784	0.00120808	1.13873	0.672492	0.872018
84	21.69	21.69	30.69	sp|P08670|VIME_HUMAN	Vimentin	HUMAN	12	0.923861	0.555328	1.33529	0.691881	1.23362	2.94132	9.99802e-06	1.34301	2.19009	3.95023	0.45067	0.000366414	1.40129	0.32161	0.631521	1.30172	0.0264428	1.25341	1.03855	1.63159	0.357875	0.000210941	1.49906	0.238733	0.536476	0.646289	0.0298936	1.46884	0.44	0.949293	0.337891	0.00192687	1.78627	0.18916	0.603565
85	21.64	21.64	24.67	sp|P16435|NCPR_HUMAN	NADPH--cytochrome P450 reductase	HUMAN	13	0.837291	0.135966	1.27293	0.657764	1.06582	0.931811	0.485388	1.23668	0.753478	1.15235	1.58209	0.000298786	1.22909	1.2872	1.94454	0.76138	0.00547253	1.19372	0.63782	0.908876	1.16282	0.179431	1.25729	0.924863	1.46201	2.22512	6.0794e-06	1.27696	1.74252	2.84139	0.847539	0.0951713	1.2193	0.695105	1.0334
86	21.5	21.5	26.15	sp|P07099|HYEP_HUMAN	Epoxide hydrolase 1	HUMAN	11	0.503434	0.000244963	1.33768	0.376347	0.673434	0.52617	0.00532433	1.51482	0.347348	0.797054	1.31813	0.0034744	1.18233	1.11486	1.55846	0.760203	0.00423336	1.18505	0.641497	0.900876	1.33734	0.00298869	1.18821	1.12551	1.58903	0.941228	0.67567	1.36042	0.691865	1.28047	0.368431	0.00045153	1.58956	0.231782	0.585643
87	21.35	21.35	76.52	sp|P05387|RLA2_HUMAN	60S acidic ribosomal protein P2	HUMAN	13	0.868674	0.432789	1.56609	0.554676	1.36042	0.751031	0.0311092	1.27618	0.588498	0.958453	0.943516	0.736845	1.56513	0.602836	1.47673	0.870318	0.441938	1.57185	0.553692	1.36801	1.04402	0.806079	1.5778	0.661697	1.64726	0.676823	0.0877001	1.61886	0.418087	1.09568	0.904688	0.64099	1.7369	0.520862	1.57136
88	21.24	21.24	39.2	sp|Q06830|PRDX1_HUMAN	Peroxiredoxin-1	HUMAN	11	1.16257	0.370824	1.43583	0.809686	1.66926	1.33782	0.115868	1.45991	0.916371	1.9531	1.34608	0.0457142	1.33663	1.00707	1.7992	1.2295	0.142685	1.33771	0.91911	1.64471	1.1638	0.0623085	1.17505	0.99043	1.36752	0.797473	0.0648246	1.27563	0.625159	1.01728	1.4026	0.0263647	1.33444	1.05108	1.87169
89	21.12	21.12	28.24	sp|P07954|FUMH_HUMAN	Fumarate hydratase, mitochondrial	HUMAN	10	0.848244	0.169228	1.27917	0.663119	1.08505	0.783135	0.016152	1.20878	0.647872	0.946637	1.15433	0.273365	1.31519	0.877691	1.51817	1.03951	0.688688	1.23039	0.844867	1.279	1.26931	0.00502733	1.16212	1.09224	1.47508	1.36329	0.00039333	1.1457	1.18991	1.56192	0.581554	0.00176085	1.3378	0.43471	0.778001
90	21.12	21.12	24.25	sp|P08684|CP3A4_HUMAN	Cytochrome P450 3A4	HUMAN	12	0.437815	0.0708346	2.60192	0.168266	1.13916	0.405347	0.0165547	1.80431	0.224655	0.731371	1.62776	0.00906195	1.29211	1.25976	2.10325	0.42372	0.0646441	2.60071	0.162925	1.10197	1.26618	0.00284342	1.08646	1.16543	1.37565	2.00538	0.0116342	1.49208	1.34402	2.99219	0.390504	0.010925	1.69674	0.230149	0.662586
91	21.1	21.1	36.51	sp|Q99880|H2B1L_HUMAN	Histone H2B type 1-L	HUMAN	19	2.52078	0.00392899	1.53596	1.64117	3.87182	1.68915	0.152355	2.28094	0.740553	3.85285	0.475545	0.04717	2.07129	0.229589	0.984991	1.99768	0.000880569	1.24088	1.60989	2.47888	0.412751	0.0264467	2.04504	0.20183	0.844095	0.530023	0.089954	2.20669	0.240189	1.16959	1.30648	0.242455	1.71869	0.760159	2.24544
91	0	21.1	36.51	sp|Q99879|H2B1M_HUMAN	Histone H2B type 1-M	HUMAN	19
91	0	21.1	36.51	sp|Q99877|H2B1N_HUMAN	Histone H2B type 1-N	HUMAN	19
91	0	21.1	36.51	sp|Q93079|H2B1H_HUMAN	Histone H2B type 1-H	HUMAN	19
91	0	21.1	36.51	sp|Q5QNW6|H2B2F_HUMAN	Histone H2B type 2-F	HUMAN	19
91	0	21.1	36.51	sp|P62807|H2B1C_HUMAN	Histone H2B type 1-C/E/F/G/I	HUMAN	19
91	0	21.1	36.51	sp|P58876|H2B1D_HUMAN	Histone H2B type 1-D	HUMAN	19
91	0	21.1	36.51	sp|P57053|H2BFS_HUMAN	Histone H2B type F-S	HUMAN	19
91	0	21.1	36.51	sp|O60814|H2B1K_HUMAN	Histone H2B type 1-K	HUMAN	19
92	21.09	21.09	40.24	sp|Q13011|ECH1_HUMAN	Delta(3,5)-Delta(2,4)-dienoyl-CoA isomerase, mitochondrial	HUMAN	11	0.570733	0.000372516	1.21104	0.471274	0.691182	0.905456	0.252773	1.21181	0.747195	1.09724	1.59325	0.005619	1.31086	1.21542	2.08853	1.14962	0.103817	1.1949	0.96211	1.37368	1.33416	0.00742552	1.19484	1.1166	1.59411	1.3205	0.0648544	1.35185	0.97681	1.78511	0.450608	0.000286874	1.29626	0.347622	0.584104
93	21.02	21.05	24.85	sp|P02675|FIBB_HUMAN	Fibrinogen beta chain	HUMAN	10	0.639039	0.00195842	1.26485	0.505231	0.808285	1.27884	0.00519661	1.16394	1.09872	1.48849	2.33719	8.69085e-05	1.33098	1.75599	3.11077	0.661288	0.000842562	1.21015	0.546451	0.800259	0.580647	0.000928763	1.28966	0.450234	0.748836	0.895828	0.321156	1.26746	0.706787	1.13543	0.468175	0.00375584	1.55726	0.300641	0.72907
94	20.95	20.95	27	sp|P30038|AL4A1_HUMAN	Delta-1-pyrroline-5-carboxylate dehydrogenase, mitochondrial	HUMAN	12	1.12156	0.290213	1.25515	0.893568	1.40774	0.772592	0.0029048	1.16084	0.665548	0.896853	1.14194	0.305816	1.31259	0.869988	1.4989	0.825009	0.0254238	1.17806	0.70031	0.971912	1.52687	2.74369e-05	1.14554	1.33288	1.74908	1.7153	0.00125727	1.31816	1.30129	2.26104	0.641072	4.34395e-05	1.1621	0.551648	0.744991
95	20.77	20.77	27	sp|P80404|GABT_HUMAN	4-aminobutyrate aminotransferase, mitochondrial	HUMAN	9	0.476732	3.03999e-05	1.27194	0.374807	0.606375	0.600135	0.00124608	1.29832	0.46224	0.779166	1.45503	0.000211775	1.16467	1.24931	1.69463	0.699591	0.00650656	1.26478	0.553131	0.884831	2.03889	2.58065e-06	1.1948	1.70648	2.43606	1.53257	0.000897488	1.23209	1.24389	1.88826	0.590951	0.00196861	1.33243	0.443512	0.787402
96	20.5	20.5	46.04	sp|P27797|CALR_HUMAN	Calreticulin	HUMAN	11	0.991965	0.946046	1.3053	0.759954	1.29481	0.970497	0.87486	1.52911	0.634682	1.484	0.670618	0.0105138	1.31967	0.50817	0.884995	1.04272	0.740664	1.32511	0.786893	1.38172	0.833308	0.371127	1.55863	0.534641	1.29882	1.01311	0.913339	1.3066	0.775381	1.32373	0.949898	0.680128	1.31931	0.719993	1.25321
97	20.44	20.44	33.01	sp|P07339|CATD_HUMAN	Cathepsin D	HUMAN	11	0.662119	0.00242527	1.20666	0.54872	0.798953	1.41602	0.0067863	1.22333	1.15751	1.73227	1.27133	0.00307087	1.12235	1.13274	1.42688	0.693515	0.00511141	1.21915	0.568849	0.8455	1.02964	0.74234	1.24118	0.829564	1.27796	1.87713	0.000704885	1.27384	1.47361	2.39116	0.663644	0.00516574	1.24926	0.531229	0.829064
98	20.26	20.26	21.09	sp|P04843|RPN1_HUMAN	Dolichyl-diphosphooligosaccharide--protein glycosyltransferase subunit 1	HUMAN	9	0.896192	0.274744	1.2376	0.724137	1.10913	0.961228	0.732631	1.28892	0.745762	1.23895	0.959499	0.644979	1.21678	0.788557	1.1675	0.925689	0.437283	1.23972	0.746694	1.14759	1.13243	0.0410879	1.12535	1.00629	1.27438	1.17244	0.190186	1.28914	0.909474	1.51145	0.959563	0.712356	1.27806	0.750794	1.22638
99	20.06	20.06	18.73	sp|P19338|NUCL_HUMAN	Nucleolin	HUMAN	9	1.20306	0.0318926	1.18017	1.01939	1.41983	0.986174	0.886584	1.2336	0.799429	1.21654	0.656629	0.00438822	1.29598	0.506665	0.85098	1.1477	0.165995	1.22675	0.935556	1.40794	0.690267	0.00579704	1.27006	0.543493	0.876679	0.800758	0.0172113	1.19069	0.672515	0.953455	2.00014	8.05148e-06	1.21528	1.64583	2.43074
100	20.05	20.05	60	sp|P62937|PPIA_HUMAN	Peptidyl-prolyl cis-trans isomerase A	HUMAN	13	1.48469	0.180086	1.89181	0.784798	2.80875	1.42575	0.107836	1.58333	0.900476	2.25744	1.1262	0.582837	1.65065	0.682276	1.85897	1.23999	0.393435	1.77289	0.699417	2.19836	0.911978	0.586985	1.48137	0.615632	1.35098	0.760473	0.160242	1.51923	0.500565	1.15533	1.19076	0.463273	1.72542	0.690129	2.05457
101	19.93	19.93	25.58	sp|Q07065|CKAP4_HUMAN	Cytoskeleton-associated protein 4	HUMAN	9	0.902716	0.198668	1.17903	0.765643	1.06433	1.09511	0.0911432	1.11406	0.982983	1.22002	0.674968	0.00111048	1.21873	0.553827	0.822605	0.971087	0.661121	1.15414	0.841396	1.12077	0.611554	0.000188013	1.21776	0.502195	0.744728	1.20112	0.00451304	1.12015	1.07229	1.34544	0.889423	0.0190626	1.09852	0.809657	0.977047
102	19.87	19.88	49.25	sp|P13804|ETFA_HUMAN	Electron transfer flavoprotein subunit alpha, mitochondrial	HUMAN	10	0.695756	0.0244994	1.35048	0.515193	0.939603	0.684529	0.0164736	1.33089	0.514338	0.911035	1.06061	0.612797	1.3006	0.815484	1.37943	0.988271	0.91951	1.30523	0.757165	1.28992	1.41548	0.00654519	1.24004	1.14148	1.75525	1.60168	0.00217215	1.26657	1.26458	2.02864	0.622402	7.62042e-05	1.14603	0.543092	0.713295
103	19.85	19.85	15.03	sp|P02452|CO1A1_HUMAN	Collagen alpha-1(I) chain	HUMAN	13	0.909605					7.13895										0.749323															0.409942
104	19.82	19.82	31.26	sp|P14618|KPYM_HUMAN	Pyruvate kinase isozymes M1/M2	HUMAN	10	0.984596	0.903584	1.33954	0.735026	1.3189	1.80318	0.00221409	1.34554	1.34012	2.42625	0.694694	0.0805242	1.52499	0.455539	1.0594	0.948427	0.659344	1.31276	0.722469	1.24506	0.672198	0.0462901	1.47498	0.455734	0.991478	0.586367	0.000204961	1.19654	0.490052	0.701613	2.91959	0.00139072	1.64264	1.77738	4.79583
105	19.59	19.59	33.46	sp|Q16851|UGPA_HUMAN	UTP--glucose-1-phosphate uridylyltransferase	HUMAN	11	0.650669	0.00402552	1.29423	0.502744	0.842118	0.623496	2.80971e-05	1.15661	0.539073	0.72114	1.86856	3.0474e-06	1.16137	1.60892	2.1701	0.658277	0.00226543	1.25751	0.523479	0.827787	1.90138	7.64031e-06	1.18576	1.60351	2.25458	1.05584	0.410089	1.15122	0.917151	1.2155	0.55366	0.000362055	1.28386	0.431245	0.710825
106	19.44	19.44	18.12	sp|Q9Y4L1|HYOU1_HUMAN	Hypoxia up-regulated protein 1	HUMAN	10	0.96777	0.606335	1.15891	0.835069	1.12156	1.17619	0.113587	1.23924	0.949123	1.45757	0.769967	0.0647087	1.32746	0.580033	1.0221	0.738963	0.00222361	1.15624	0.639109	0.854418	0.794994	0.0274507	1.21386	0.654933	0.965007	1.27182	0.0125987	1.18223	1.07578	1.50359	1.27756	0.0157819	1.19713	1.06718	1.5294
107	19.39	19.39	27.39	sp|P10909|CLUS_HUMAN	Clusterin	HUMAN	14	0.385871	0.000219375	1.34347	0.28722	0.518405	0.644967	0.000642375	1.18015	0.546513	0.761158	1.89306	2.16971e-05	1.14069	1.65957	2.15939	0.40426	6.45982e-05	1.25346	0.322515	0.506725	0.424886	0.0297049	2.09261	0.203041	0.889121	3.24374	9.34823e-05	1.3679	2.37133	4.43712	0.394517	0.00168203	1.52557	0.258604	0.601863
108	19.38	19.38	9.584	sp|P02671|FIBA_HUMAN	Fibrinogen alpha chain	HUMAN	8	0.724114	0.0891569	1.46388	0.494653	1.06002	1.33022	0.0560959	1.34202	0.99121	1.78518	2.61937	0.000412024	1.5298	1.71223	4.00713	0.79116	0.13148	1.37219	0.576566	1.08563	0.694559	0.0649211	1.4788	0.469677	1.02711	0.82621	0.195451	1.35638	0.609127	1.12066	0.612544	0.0203422	1.48927	0.411305	0.912241
109	19.2	19.2	32.34	sp|Q02252|MMSA_HUMAN	Methylmalonate-semialdehyde dehydrogenase [acylating], mitochondrial	HUMAN	10	0.841186	0.0913986	1.23261	0.68244	1.03686	0.674797	0.0028191	1.22999	0.54862	0.829995	0.90549	0.602192	1.5249	0.593801	1.38079	0.820211	0.221501	1.41159	0.581056	1.1578	1.85309	0.000301393	1.2644	1.46559	2.34305	1.09351	0.41342	1.26992	0.861086	1.38868	0.441119	0.00154583	1.49443	0.295175	0.659221
110	19.04	20.82	34.24	sp|P30837|AL1B1_HUMAN	Aldehyde dehydrogenase X, mitochondrial	HUMAN	11	0.505849	0.000175031	1.28648	0.393204	0.650764	0.605002	0.0174052	1.47856	0.409184	0.894531	0.988759	0.869115	1.16279	0.850335	1.14972	0.483778	5.24809e-05	1.25742	0.384738	0.608313	1.25249	0.0110486	1.17323	1.06756	1.46946	2.14373	1.67526e-05	1.23152	1.74072	2.64005	1.05949	0.412383	1.16426	0.910009	1.23353
111	18.89	18.89	52.21	sp|P60174|TPIS_HUMAN	Triosephosphate isomerase	HUMAN	10	0.98236	0.866028	1.29393	0.759203	1.27111	1.11646	0.429218	1.39018	0.803105	1.55208	1.26889	0.0115997	1.17076	1.08382	1.48556	1.20667	0.0295632	1.1737	1.02809	1.41626	1.13583	0.303728	1.3308	0.853495	1.51156	0.744403	0.0798877	1.41368	0.526571	1.05235	1.44779	0.047753	1.44009	1.00534	2.08495
112	18.84	18.84	41.44	sp|P09210|GSTA2_HUMAN	Glutathione S-transferase A2	HUMAN	9	0.780801	0.0375164	1.25752	0.620906	0.981873	0.858216	0.232139	1.31352	0.653369	1.12729	1.67959	0.00369696	1.34371	1.24996	2.25688	1.2308	0.137015	1.33613	0.921172	1.64451	2.52288	0.000127222	1.36373	1.84998	3.44053	0.794204	0.173588	1.42718	0.556486	1.13347	0.396499	0.000159933	1.37786	0.287763	0.546321
113	18.75	18.75	26.52	sp|Q08AH3|ACS2A_HUMAN	Acyl-coenzyme A synthetase ACSM2A, mitochondrial	HUMAN	10	0.320899	0.0819455	6.48379	0.0494925	2.08064	0.400582	0.0943323	5.66955	0.0706551	2.27112	1.83798	0.147686	6.2152	0.295723	11.4234	0.299316	0.163108	55.4282	0.00540007	16.5906	1.95715	0.243416	30.9109	0.063316	60.4973	1.90559	0.088906	3.16336	0.602393	6.02807	0.254939	0.175837	137.314	0.00185662	35.0068
114	18.71	22.74	26.05	sp|P08107|HSP71_HUMAN	Heat shock 70 kDa protein 1A/1B	HUMAN	13	0.973962	0.659189	1.14209	0.852788	1.11235	1.02801	0.829732	1.33206	0.771746	1.36938	1.4378	0.000693984	1.16976	1.22914	1.68188	0.916403	0.178305	1.14618	0.799531	1.05036	1.07889	0.372652	1.20373	0.896286	1.2987	0.900315	0.315555	1.25379	0.718075	1.12881	1.748	7.28753e-06	1.13449	1.54078	1.98309
115	18.71	18.71	27.51	sp|P09467|F16P1_HUMAN	Fructose-1,6-bisphosphatase 1	HUMAN	9	0.667328	0.0631157	1.54267	0.43258	1.02947	0.57456	0.0385421	1.67453	0.343117	0.962117	1.54617	0.0736022	1.63263	0.947039	2.52433	0.877374	0.370671	1.3819	0.634904	1.21244	2.4282	4.25337e-06	1.17904	2.05948	2.86295	0.700794	0.03619	1.38436	0.506221	0.970154	0.627118	0.0658794	1.65996	0.377792	1.04099
116	18.69	18.69	32.23	sp|P00338|LDHA_HUMAN	L-lactate dehydrogenase A chain	HUMAN	8	0.79511	0.0191671	1.19818	0.663599	0.952684	1.15412	0.0880647	1.18553	0.973498	1.36824	1.71136	0.00088684	1.28364	1.33321	2.19676	1.12135	0.215151	1.21677	0.921581	1.36442	1.24266	0.0276096	1.20593	1.03046	1.49855	0.794069	0.056668	1.26984	0.625328	1.00834	1.82563	0.00142188	1.35043	1.35188	2.46538
117	18.51	18.51	20.55	sp|P52272|HNRPM_HUMAN	Heterogeneous nuclear ribonucleoprotein M	HUMAN	11	1.36222	0.00707628	1.22342	1.11346	1.66657	1.22803	0.170901	1.36647	0.898684	1.67807	0.827242	0.107114	1.27087	0.650924	1.05132	1.01613	0.807876	1.15554	0.879356	1.17419	0.85921	0.244004	1.31697	0.652413	1.13156	1.05726	0.641689	1.29903	0.813887	1.37341	1.57619	0.000261028	1.19435	1.31971	1.88253
118	18.25	18.25	48.9	sp|P35232|PHB_HUMAN	Prohibitin	HUMAN	11	0.687662	0.000592996	1.17093	0.587277	0.805207	0.767612	0.0037643	1.16319	0.659922	0.892876	1.1524	0.166861	1.24	0.929351	1.42897	0.70467	0.00251015	1.20489	0.584843	0.84905	1.16297	0.0143201	1.11822	1.04002	1.30047	1.45684	0.0111258	1.30243	1.11855	1.89743	0.978872	0.696858	1.12966	0.866523	1.10579
119	18.06	18.06	16.75	sp|P12956|XRCC6_HUMAN	X-ray repair cross-complementing protein 6	HUMAN	9	1.51254	0.00924601	1.33529	1.13274	2.01968	1.31854	0.00790825	1.20683	1.09257	1.59125	0.807567	0.0134917	1.17364	0.68809	0.947789	1.3393	0.00220572	1.17852	1.13643	1.5784	0.821243	0.190475	1.36434	0.601934	1.12045	1.02386	0.851155	1.30735	0.783161	1.33854	2.11889	2.47693e-06	1.21701	1.74106	2.57872
120	17.97	17.97	14.4	sp|P06737|PYGL_HUMAN	Glycogen phosphorylase, liver form	HUMAN	9	0.746906	0.0800527	1.40128	0.533018	1.04662	0.840653	0.288966	1.4302	0.587787	1.2023	1.08929	0.722601	1.72848	0.630202	1.88281	1.07569	0.635086	1.41611	0.759614	1.5233	1.41953	0.0103325	1.26923	1.11842	1.80171	1.24633	0.214124	1.46399	0.851322	1.8246	0.717135	0.174904	1.68357	0.425962	1.20734
121	17.96	17.96	27.11	sp|P06753|TPM3_HUMAN	Tropomyosin alpha-3 chain	HUMAN	10	0.795874	0.42794	10.0617	0.079099	8.00788	1.19388	0.528294	11.7189	0.101877	13.9909	0.74822	0.37385	11.6224	0.0643774	8.69612	0.956262	0.36134	1.43663	0.665627	1.3738	0.692497	0.0238148	1.19093	0.581476	0.824716	1.66872	0.106418	2.99766	0.556675	5.00227	0.822948	0.110771	1.54528	0.532555	1.27169
122	17.81	17.81	25.05	sp|P61978|HNRPK_HUMAN	Heterogeneous nuclear ribonucleoprotein K	HUMAN	11	1.12023	0.268165	1.24609	0.898997	1.3959	1.36645	0.00358912	1.19357	1.14485	1.63095	0.686907	0.0042537	1.24535	0.551578	0.855437	1.07576	0.44767	1.23479	0.871204	1.32834	0.603557	0.0196873	1.49267	0.404349	0.900909	0.798432	0.364159	1.71519	0.465506	1.36946	1.444	0.00156409	1.20455	1.19879	1.73937
123	17.71	17.71	41.36	sp|P50225|ST1A1_HUMAN	Sulfotransferase 1A1	HUMAN	7	0.684816	0.00564287	1.26233	0.542501	0.864465	0.632048	0.00665335	1.33802	0.472376	0.845691	1.68716	0.00214617	1.31152	1.28641	2.21275	0.764867	0.0193514	1.23594	0.618852	0.945334	2.59794	1.73069e-06	1.19529	2.17348	3.1053	0.872047	0.347506	1.37211	0.63555	1.19655	0.865137	0.132005	1.22039	0.708905	1.0558
124	17.69	17.69	25.06	sp|P36578|RL4_HUMAN	60S ribosomal protein L4	HUMAN	9	1.26068	0.0151589	1.18951	1.05983	1.49959	0.96767	0.661398	1.18135	0.819119	1.14316	0.816313	0.0934381	1.27871	0.638389	1.04383	1.08339	0.103894	1.10592	0.979632	1.19814	0.989909	0.915566	1.23832	0.799394	1.22583	1.08193	0.472641	1.27242	0.850287	1.37667	1.22171	0.103513	1.28579	0.950164	1.57086
125	17.32	17.32	26.77	sp|P49411|EFTU_HUMAN	Elongation factor Tu, mitochondrial	HUMAN	9	0.930027	0.244588	1.14754	0.810451	1.06724	0.828446	0.000293093	1.06343	0.779031	0.880996	0.803115	0.0107946	1.16255	0.690824	0.933658	0.860646	0.0419198	1.15355	0.746086	0.992796	1.10603	0.228271	1.19784	0.923355	1.32484	1.22222	0.0728832	1.25235	0.975948	1.53065	1.46395	9.29099e-05	1.11964	1.30751	1.6391
126	17.27	17.27	18.34	sp|P21399|ACOC_HUMAN	Cytoplasmic aconitate hydratase	HUMAN	9	0.963076	0.873097	1.77791	0.541691	1.71226	0.736447	0.0763619	1.42336	0.517399	1.04823	1.4537	0.0394864	1.41561	1.02691	2.05788	1.31513	0.186168	1.58378	0.830375	2.08287	1.95745	0.0235062	1.71007	1.14467	3.34737	1.02824	0.851546	1.43809	0.715003	1.47869	0.708068	0.167519	1.73329	0.408512	1.22728
127	17.22	17.22	37.2	sp|Q9UBQ7|GRHPR_HUMAN	Glyoxylate reductase/hydroxypyruvate reductase	HUMAN	8	0.570713	0.000359301	1.22938	0.464227	0.701625	0.688293	0.000290503	1.14207	0.602671	0.78608	1.53313	0.00392104	1.27035	1.20685	1.94761	0.63314	1.00599e-05	1.10128	0.574914	0.697264	1.79161	0.00309273	1.36646	1.31113	2.44815	1.05909	0.659562	1.34348	0.788321	1.42286	0.46534	0.000300498	1.31463	0.353969	0.611752
128	17.18	17.19	26.55	sp|P48735|IDHP_HUMAN	Isocitrate dehydrogenase [NADP], mitochondrial	HUMAN	8	0.50325	7.73099e-06	1.14951	0.437795	0.578491	0.608742	6.62932e-05	1.14985	0.529412	0.69996	0.98875	0.859601	1.15697	0.854602	1.14396	0.49558	4.53499e-06	1.14062	0.434481	0.565271	1.00436	0.943062	1.14901	0.874109	1.15401	2.33	1.22864e-05	1.20199	1.93845	2.80063	0.868704	0.585383	1.79002	0.485304	1.555
129	16.98	16.98	49.55	sp|P30041|PRDX6_HUMAN	Peroxiredoxin-6	HUMAN	9	0.897702	0.346644	1.27867	0.702057	1.14787	1.09275	0.524837	1.35432	0.806868	1.47994	1.31835	0.0848471	1.38115	0.954533	1.82083	1.06497	0.57499	1.27729	0.833773	1.36028	1.52763	0.00335012	1.27454	1.19857	1.94703	0.516133	0.00382434	1.47284	0.350434	0.760182	0.686093	0.00978925	1.29843	0.528402	0.890843
130	16.94	16.94	28.36	sp|Q16698|DECR_HUMAN	2,4-dienoyl-CoA reductase, mitochondrial	HUMAN	11	0.623942	0.00304167	1.28631	0.485062	0.802585	0.695105	0.0375972	1.39948	0.496689	0.972784	1.04143	0.671458	1.24231	0.838307	1.29378	0.751055	0.010782	1.21726	0.617006	0.914227	1.40154	0.00168612	1.17562	1.19216	1.64768	1.73794	0.000618075	1.24943	1.39099	2.17144	0.478965	0.000701544	1.35392	0.353762	0.648479
131	16.92	16.92	22.25	sp|P50395|GDIB_HUMAN	Rab GDP dissociation inhibitor beta	HUMAN	7	1.22025	0.119207	1.30097	0.937954	1.58751	1.30867	0.0479009	1.30454	1.00317	1.70721	1.03783	0.833204	1.48218	0.700205	1.53824	1.03087	0.669631	1.17156	0.879912	1.20773	1.05422	0.558738	1.22091	0.863472	1.28712	0.540168	0.00738662	1.49002	0.362524	0.80486	1.31036	0.0775683	1.3593	0.963999	1.78118
132	16.9	16.9	48.77	sp|Q7Z4W1|DCXR_HUMAN	L-xylulose reductase	HUMAN	10	0.280349	0.0367625	3.07733	0.0911016	0.862727	0.243514	0.00605047	1.90507	0.127824	0.463911	1.56146	0.0282561	1.44479	1.08075	2.25599	0.305376	0.0046829	1.64055	0.186143	0.500983	2.32527	0.000881857	1.30119	1.78703	3.02562	1.23408	0.223562	1.50044	0.82248	1.85167	0.304702	0.0175634	2.33085	0.130726	0.710214
133	16.78	16.78	25.04	sp|P29401|TKT_HUMAN	Transketolase	HUMAN	10	1.48061	9.25316e-05	1.12332	1.31806	1.6632	1.70876	6.89094e-05	1.16372	1.46836	1.98852	0.877887	0.219214	1.2564	0.698731	1.10298	1.48913	0.000147882	1.13547	1.31146	1.69086	0.753302	0.0634256	1.35538	0.555785	1.02101	0.617733	0.0224918	1.47813	0.417914	0.913091	1.63866	2.58332e-05	1.12772	1.45308	1.84795
134	16.49	16.49	18.78	sp|P49748|ACADV_HUMAN	Very long-chain specific acyl-CoA dehydrogenase, mitochondrial	HUMAN	7	0.661555	0.0269037	1.40895	0.469539	0.932095	0.720406	0.0278098	1.31615	0.547359	0.948162	1.19302	0.0952743	1.24734	0.95645	1.48811	1.09435	0.471018	1.34638	0.812809	1.47341	1.27084	0.0120307	1.17369	1.08277	1.49158	1.60334	0.00350804	1.26371	1.26876	2.02615	0.555251	0.00131732	1.26354	0.43944	0.701583
135	16.49	16.49	55.51	sp|P18669|PGAM1_HUMAN	Phosphoglycerate mutase 1	HUMAN	8	0.847647	0.00262044	1.07966	0.785107	0.915169	0.987542	0.883383	1.23224	0.80142	1.21689	1.29925	0.0802765	1.36013	0.955239	1.76714	0.979633	0.720501	1.14996	0.851888	1.12653	1.23175	0.0303218	1.19604	1.02986	1.47322	0.59864	0.0177491	1.46168	0.409555	0.875023	1.51951	0.000687686	1.15535	1.31519	1.75557
136	16.37	16.37	34.47	sp|P16219|ACADS_HUMAN	Short-chain specific acyl-CoA dehydrogenase, mitochondrial	HUMAN	11	0.571657	0.0209997	1.54189	0.370752	0.881431	0.539302	0.0532841	1.87836	0.287114	1.013	1.45327	0.0141161	1.29734	1.12019	1.88539	0.677666	0.0161608	1.32413	0.511781	0.89732	1.89741	0.000334839	1.20879	1.56968	2.29356	1.58744	0.0216099	1.43427	1.10679	2.27681	0.407473	0.00180459	1.46631	0.277891	0.597481
137	16.13	16.13	21.01	sp|O43175|SERA_HUMAN	D-3-phosphoglycerate dehydrogenase	HUMAN	9	1.1983	0.0965947	1.25576	0.954241	1.50478	1.50932	0.0386926	1.46241	1.03208	2.20723	0.808227	0.113446	1.33061	0.607413	1.07543	1.21772	0.0570825	1.22838	0.991324	1.49583	1.09682	0.0672231	1.10736	0.990481	1.21457	0.703095	0.0446691	1.4049	0.500459	0.987778	0.895855	0.316194	1.28912	0.694933	1.15487
138	16.02	16.02	25.79	sp|P78371|TCPB_HUMAN	T-complex protein 1 subunit beta	HUMAN	8	1.10264	0.643007	1.71928	0.641336	1.89574	0.93812	0.798315	1.91432	0.490053	1.79587	1.7283	0.168064	2.46838	0.700177	4.26609	0.945564	0.780043	1.68236	0.562047	1.59078	0.769051	0.274583	1.77946	0.432181	1.3685	0.92078	0.692491	1.71376	0.537285	1.578	1.241	0.41596	1.9372	0.640617	2.40406
139	15.97	15.97	41.16	sp|P16152|CBR1_HUMAN	Carbonyl reductase [NADPH] 1	HUMAN	8	0.694133	0.027219	1.36032	0.510273	0.94424	0.703708	0.0182904	1.30681	0.538492	0.919614	1.83639	0.000232276	1.20975	1.518	2.22157	0.795548	0.116695	1.35735	0.586102	1.07984	1.7102	0.000524827	1.21553	1.40696	2.07879	1.03245	0.671841	1.19192	0.866211	1.2306	0.610768	0.0165242	1.44228	0.423475	0.880898
140	15.91	15.91	48.13	sp|P30086|PEBP1_HUMAN	Phosphatidylethanolamine-binding protein 1	HUMAN	9	0.721031	0.00311217	1.18292	0.609536	0.852921	1.07946	0.380151	1.21841	0.885958	1.31522	1.21877	0.0101366	1.13995	1.06914	1.38934	1.39144	0.00877565	1.23576	1.12598	1.7195	1.3955	0.00481753	1.20614	1.157	1.68317	0.53363	0.00190239	1.33938	0.398416	0.714732	0.697698	0.0074272	1.24891	0.558644	0.871364
141	15.9	15.9	34.49	sp|P45954|ACDSB_HUMAN	Short/branched chain specific acyl-CoA dehydrogenase, mitochondrial	HUMAN	11	0.940026	0.416148	1.20863	0.777758	1.13615	0.695806	0.0077903	1.22582	0.567623	0.852935	0.80757	0.207262	1.484	0.544184	1.19844	1.35057	0.0410388	1.32399	1.02007	1.78815	1.30835	0.0215682	1.22607	1.06711	1.60413	0.886624	0.521438	1.6095	0.550869	1.42702	0.585741	0.0295029	1.56494	0.374291	0.916647
142	15.88	18.05	20.21	sp|P30613|KPYR_HUMAN	Pyruvate kinase isozymes R/L	HUMAN	9	0.934156	0.499455	1.26108	0.740761	1.17804	0.813624	0.234969	1.46575	0.555091	1.19257	1.45611	0.00536038	1.24133	1.17302	1.80751	0.803975	0.0525012	1.24788	0.644274	1.00326	1.48197	0.00088446	1.17094	1.26562	1.73529	0.937678	0.414462	1.19679	0.783491	1.12221	0.647204	0.0970255	1.71915	0.376468	1.11264
143	15.88	15.88	24.3	sp|P49419|AL7A1_HUMAN	Alpha-aminoadipic semialdehyde dehydrogenase	HUMAN	8	0.747716	0.0327125	1.29364	0.577996	0.967273	0.67666	0.00329413	1.22501	0.55237	0.828917	1.19878	0.321237	1.50747	0.79523	1.80712	0.805788	0.157697	1.38738	0.580797	1.11794	1.70061	0.00763719	1.39082	1.22273	2.36524	1.03621	0.755826	1.30652	0.793107	1.35383	0.694685	0.0392787	1.40423	0.494709	0.975496
144	15.88	15.88	51.43	sp|P07737|PROF1_HUMAN	Profilin-1	HUMAN	8	1.09391	0.0192252	1.06791	1.02435	1.1682	1.83369	0.0076315	1.40272	1.30724	2.57216	0.892953	0.783727	2.91778	0.306039	2.60544	1.13966	0.14097	1.21913	0.934813	1.38939	0.91414	0.617646	1.58599	0.576384	1.44982	0.624806	0.00661771	1.28681	0.485546	0.804007	1.27435	0.191644	1.53547	0.829942	1.95672
145	15.87	15.87	30.61	sp|Q02338|BDH_HUMAN	D-beta-hydroxybutyrate dehydrogenase, mitochondrial	HUMAN	7	0.69797	0.13183	1.64635	0.423949	1.14911	0.532484	0.00296316	1.39759	0.381001	0.744194	1.19237	0.131899	1.27634	0.934208	1.52187	0.8572	0.462166	1.59763	0.536546	1.36948	1.56041	0.00166291	1.23706	1.26138	1.93032	1.31298	0.114173	1.42894	0.918852	1.87617	0.416115	0.000700254	1.43446	0.290085	0.596901
146	15.83	15.83	34.86	sp|P09488|GSTM1_HUMAN	Glutathione S-transferase Mu 1	HUMAN	8	0.487297	0.0055827	1.51769	0.321077	0.739568	0.396257	0.013075	1.91577	0.206839	0.759139	3.39365	9.79949e-05	1.38823	2.44458	4.71117	0.516672	0.0514411	1.94656	0.265429	1.00573	4.41095	8.93979e-05	1.47993	2.98051	6.5279	0.587373	0.137643	2.13894	0.274609	1.25636	0.41341	0.00508234	1.65276	0.250132	0.683269
147	15.8	15.8	34.95	sp|Q14914|PTGR1_HUMAN	Prostaglandin reductase 1	HUMAN	9	0.65821	0.0481345	1.51212	0.435291	0.99529	0.991166	0.955949	1.45801	0.679809	1.44513	3.2578	4.098e-05	1.31264	2.48188	4.27631	0.855	0.246516	1.34792	0.634311	1.15247	2.15933	0.00079252	1.35319	1.59573	2.92198	0.916287	0.617159	1.50082	0.610526	1.37518	0.477325	0.00346503	1.47446	0.323729	0.703798
148	15.65	15.65	18.12	sp|P05164|PERM_HUMAN	Myeloperoxidase	HUMAN	8	0.720898	0.0555432	1.40144	0.514398	1.0103	6.72567	2.88072e-07	1.32608	5.07185	8.91876	0.58463	0.0861144	1.88887	0.309513	1.10429	0.566346	0.0488605	1.75926	0.321922	0.996352	0.529005	0.0233031	1.68373	0.314186	0.890702	0.569286	0.0382612	1.68722	0.337411	0.960509	0.493403	0.0254125	1.80469	0.2734	0.890441
149	15.61	15.61	13.14	sp|P23378|GCSP_HUMAN	Glycine dehydrogenase [decarboxylating], mitochondrial	HUMAN	8	0.708761	0.145694	1.64444	0.431006	1.16551	0.612101	0.0150427	1.43713	0.425918	0.87967	1.57088	0.048067	1.56305	1.00501	2.45537	0.746753	0.14249	1.51896	0.491622	1.13429	1.74566	0.0131864	1.4914	1.17048	2.60348	0.828725	0.220238	1.39107	0.595746	1.15282	0.58042	0.00645649	1.39921	0.414821	0.812127
150	15.49	15.49	24.84	sp|P34896|GLYC_HUMAN	Serine hydroxymethyltransferase, cytosolic	HUMAN	8	0.604209	0.0224635	1.48801	0.406053	0.899067	0.659656	0.025586	1.40543	0.469362	0.927102	2.28322	0.000256701	1.26	1.81209	2.87685	0.590872	0.00716141	1.36195	0.433842	0.804738	1.80748	0.00037996	1.19721	1.50974	2.16393	0.769005	0.215137	1.60949	0.477794	1.23771	0.576923	0.0128744	1.45354	0.396908	0.838581
151	15.48	15.48	36.36	sp|Q16762|THTR_HUMAN	Thiosulfate sulfurtransferase	HUMAN	8	0.854204	0.0938899	1.21211	0.704725	1.03539	0.631629	0.0200069	1.43689	0.439582	0.90758	1.0484	0.518377	1.17868	0.889467	1.23573	0.88266	0.0894763	1.16164	0.75984	1.02533	1.71035	0.000665814	1.24479	1.374	2.12904	1.83651	0.0030753	1.38421	1.32675	2.54212	0.416661	0.0140882	1.89154	0.220276	0.788132
152	15.48	15.48	9.008	sp|P35573|GDE_HUMAN	Glycogen debranching enzyme	HUMAN	7	0.553994	0.0532184	1.82559	0.303461	1.01137	0.673822	0.0351563	1.42849	0.471703	0.962548	1.67507	0.000345774	1.18974	1.40793	1.99291	0.635457	0.0238087	1.44634	0.439355	0.919087	1.80269	0.000127842	1.18039	1.5272	2.12789	1.32222	0.173706	1.55718	0.849115	2.05894	0.533755	0.00350853	1.39163	0.383547	0.742789
153	15.47	15.47	34.26	sp|P23284|PPIB_HUMAN	Peptidyl-prolyl cis-trans isomerase B	HUMAN	8	1.06307	0.739591	1.51922	0.699749	1.61504	1.09889	0.707667	1.76979	0.620913	1.94479	0.810885	0.340732	1.62423	0.499244	1.31706	0.982914	0.94173	1.71258	0.573936	1.68332	0.962676	0.847482	1.56949	0.613368	1.51091	1.23402	0.262082	1.5034	0.820816	1.85523	0.923154	0.723974	1.67249	0.551965	1.54396
154	15.36	15.38	38.44	sp|P08758|ANXA5_HUMAN	Annexin A5	HUMAN	7	1.10518	0.543508	1.43088	0.772374	1.58137	1.71953	0.00251859	1.34461	1.27883	2.3121	0.669886	0.0674401	1.54657	0.433142	1.03603	1.0486	0.671825	1.27786	0.820595	1.33996	0.588678	0.0781489	1.82787	0.322056	1.07603	0.58687	0.121522	2.02422	0.289924	1.18796	1.114	0.404935	1.32243	0.84239	1.47319
155	15.3	15.3	20.04	sp|P16662|UD2B7_HUMAN	UDP-glucuronosyltransferase 2B7	HUMAN	9	0.336459	0.00856325	1.75348	0.191881	0.589972	0.390492	0.0088559	1.63333	0.239077	0.637804	1.3721	0.0262635	1.27833	1.07335	1.754	0.383435	0.0104416	1.6995	0.225616	0.651646	1.77702	0.00255765	1.21507	1.46249	2.15921	1.36305	0.012521	1.20069	1.13523	1.6366	0.356632	0.00330777	1.4646	0.243502	0.522323
156	15.23	15.23	8.754	sp|Q00341|VIGLN_HUMAN	Vigilin	HUMAN	7	1.24698	0.0733615	1.28916	0.967282	1.60755	1.07413	0.6251	1.45583	0.737809	1.56374	0.868141	0.131191	1.23033	0.705617	1.0681	1.16164	0.296062	1.39135	0.834904	1.61625	1.10542	0.318069	1.26167	0.876153	1.39467	0.810544	0.251104	1.54486	0.524673	1.25217	1.26441	0.0742777	1.30475	0.969075	1.64974
157	15.22	15.22	44.39	sp|P30085|KCY_HUMAN	UMP-CMP kinase	HUMAN	8	0.994204	0.973146	1.52562	0.651671	1.51678	1.44293	0.0825866	1.54541	0.933686	2.22993	1.40198	0.0163534	1.27707	1.09781	1.79043	1.17766	0.246734	1.37798	0.854629	1.6228	1.43639	0.0694418	1.498	0.95887	2.15172	0.701046	0.134465	1.66831	0.420215	1.16956	0.962869	0.65841	1.23018	0.782706	1.1845
158	15.04	33.07	32.6	sp|P08238|HS90B_HUMAN	Heat shock protein HSP 90-beta	HUMAN	17	1.35872	0.0246563	1.28168	1.06011	1.74144	0.995201	0.979241	1.57197	0.633091	1.56443	0.777041	0.0629983	1.31293	0.591837	1.0202	1.09756	0.532015	1.42862	0.768262	1.56799	0.843548	0.165311	1.30912	0.644362	1.10431	0.60994	0.0253729	1.49705	0.407429	0.913107	2.09694	0.0029013	1.45486	1.44134	3.05076
159	15.03	15.03	45.27	sp|P23396|RS3_HUMAN	40S ribosomal protein S3	HUMAN	8	1.32943	0.0217911	1.25428	1.05991	1.66748	0.882137	0.368183	1.37084	0.643501	1.20927	0.853325	0.227617	1.33488	0.639251	1.13909	0.987711	0.884969	1.22196	0.808298	1.20695	0.787763	0.0253803	1.21824	0.646638	0.959688	0.712117	0.0117738	1.26196	0.564294	0.898663	1.21987	0.0166835	1.15948	1.05208	1.41441
160	14.82	14.82	28.85	sp|Q00796|DHSO_HUMAN	Sorbitol dehydrogenase	HUMAN	9	0.817028	0.425614	1.82083	0.448711	1.48767	0.791514	0.12659	1.38858	0.570015	1.09908	1.37595	0.0600249	1.40338	0.980455	1.93099	1.24466	0.064606	1.26903	0.980801	1.57951	2.02034	0.00357294	1.41927	1.42351	2.8674	0.757876	0.0328168	1.27592	0.593983	0.966992	0.585157	0.000289111	1.16627	0.501735	0.68245
161	14.76	14.76	36.79	sp|Q99623|PHB2_HUMAN	Prohibitin-2	HUMAN	7	0.92281	0.75846	1.84171	0.501061	1.69955	0.829767	0.54389	2.09008	0.397003	1.73428	1.13977	0.586548	1.74591	0.652819	1.98993	0.784244	0.386814	1.93353	0.405603	1.51636	1.13891	0.653383	1.96184	0.580534	2.23437	1.46544	0.251567	2.08991	0.701198	3.06264	1.06724	0.754559	1.62663	0.656102	1.736
162	14.76	14.76	19.77	sp|P02787|TRFE_HUMAN	Serotransferrin	HUMAN	8	0.973034	0.884034	1.73037	0.562328	1.68371	1.07414	0.715379	1.76425	0.608836	1.89504	0.734497	0.360815	2.49092	0.29487	1.82957	1.22207	0.232122	1.53303	0.79716	1.87348	1.04971	0.832889	1.95654	0.536512	2.0538	0.929205	0.79586	2.28591	0.406493	2.12408	0.553874	0.0106744	1.39021	0.398411	0.77
163	14.73	14.73	30.54	sp|P60842|IF4A1_HUMAN	Eukaryotic initiation factor 4A-I	HUMAN	7	1.32468	0.00045197	1.02606	1.29103	1.35921	1.08779	0.504095	1.56575	0.694744	1.70321	0.827034	0.0182236	1.11835	0.739516	0.924909	0.954274	0.0859814	1.06525	0.895824	1.01654	0.701163	0.0221888	1.26039	0.556306	0.883741	0.790694	0.403065	2.61267	0.302638	2.06582	1.34276	0.0563929	1.36976	0.980293	1.83926
164	14.69	14.78	24.18	sp|P04075|ALDOA_HUMAN	Fructose-bisphosphate aldolase A	HUMAN	8	1.11376	0.151895	1.17815	0.945348	1.31217	1.42667	0.0144372	1.28262	1.11231	1.82989	0.673559	0.0148109	1.32137	0.509743	0.890019	1.05652	0.329594	1.13988	0.926871	1.2043	0.704301	0.0973537	1.55682	0.452397	1.09647	0.581724	0.0201431	1.51398	0.384236	0.880717	2.57642	0.000762232	1.39651	1.8449	3.59799
165	14.6	17.52	36.36	sp|P32119|PRDX2_HUMAN	Peroxiredoxin-2	HUMAN	9	1.74811	0.000330087	1.25259	1.3956	2.18967	1.12016	0.257515	1.23655	0.905874	1.38514	0.709454	0.00350105	1.21894	0.582026	0.864781	1.74423	0.000278834	1.24499	1.401	2.17154	0.793527	0.0222125	1.20892	0.656392	0.959312	0.647856	0.0467564	1.53162	0.422986	0.992271	0.636037	0.00078312	1.22932	0.517389	0.781893
166	14.56	14.56	17.76	sp|P13010|XRCC5_HUMAN	X-ray repair cross-complementing protein 5	HUMAN	7	1.13453	0.229824	1.26788	0.894819	1.43845	0.902977	0.592265	1.58244	0.570623	1.42891	0.663439	0.125807	1.77643	0.373467	1.17855	0.969986	0.61806	1.15894	0.836959	1.12416	0.653339	0.130204	1.83104	0.356813	1.19629	0.993144	0.983247	2.22868	0.445619	2.2134	2.10131	0.0109518	1.64942	1.27397	3.46593
167	14.56	14.56	18.92	sp|O95831|AIFM1_HUMAN	Apoptosis-inducing factor 1, mitochondrial	HUMAN	8	0.522349	0.0144547	1.49771	0.348765	0.782329	0.521793	0.0541344	1.95818	0.266468	1.02177	1.1627	0.0167258	1.10395	1.05322	1.28356	0.649925	0.00914651	1.25534	0.517726	0.815879	1.45505	0.0025605	1.13556	1.28136	1.65229	1.77668	0.0320097	1.61819	1.09795	2.87501	0.455341	0.00577097	1.42343	0.31989	0.648146
168	14.52	14.55	30.46	sp|P00558|PGK1_HUMAN	Phosphoglycerate kinase 1	HUMAN	9	1.08545	0.195622	1.14774	0.945727	1.24582	1.48432	0.00707227	1.27286	1.16613	1.88933	1.49267	0.00541889	1.25984	1.18481	1.88053	0.901218	0.146343	1.16483	0.773692	1.04977	1.26941	0.023756	1.21416	1.04551	1.54127	0.792087	0.0791445	1.31002	0.604636	1.03765	1.73655	0.00015075	1.17347	1.47984	2.03779
169	14.5	14.5	30.59	sp|P38117|ETFB_HUMAN	Electron transfer flavoprotein subunit beta	HUMAN	7	0.87612	0.206477	1.25189	0.699835	1.09681	0.896568	0.46447	1.39622	0.64214	1.25181	0.93106	0.702415	1.5286	0.609095	1.42321	1.04165	0.143144	1.06028	0.982435	1.10444	1.42744	0.0016136	1.18441	1.20519	1.69067	1.46163	0.0407764	1.43124	1.02124	2.09194	0.777172	0.0271387	1.2388	0.627357	0.962764
170	14.42	14.42	48.28	sp|Q99714|HCD2_HUMAN	3-hydroxyacyl-CoA dehydrogenase type-2	HUMAN	8	0.726312	0.0627782	1.41488	0.513339	1.02764	0.859709	0.329444	1.4597	0.588964	1.25491	1.10619	0.490273	1.44664	0.76466	1.60025	0.681322	0.0472852	1.45678	0.467689	0.99254	1.54925	0.00491912	1.24126	1.24812	1.92302	1.75059	0.0388072	1.67052	1.04794	2.92439	0.516384	0.000878056	1.22872	0.420261	0.634491
171	14.38	14.38	77.17	sp|P07148|FABPL_HUMAN	Fatty acid-binding protein, liver	HUMAN	14	1.40068	0.0214064	1.29037	1.08548	1.80739	1.32581	0.1618	1.57922	0.839534	2.09373	0.885974	0.0623814	1.14006	0.777126	1.01007	2.53851	0.00212065	1.44222	1.76014	3.6611	1.10792	0.283997	1.25875	0.880169	1.3946	0.814341	0.282343	1.58301	0.514426	1.28911	0.471287	0.0132888	1.63691	0.287912	0.771456
172	14.37	16.65	63.38	sp|P02008|HBAZ_HUMAN	Hemoglobin subunit zeta	HUMAN	11	2.27693	0.0024634	1.5256	1.49248	3.47369	0.991815	0.964338	1.52122	0.651987	1.50877	0.30694	1.4668e-05	1.30191	0.235761	0.399609	0.542818	0.00630461	1.45566	0.372901	0.790161	0.295897	6.54971e-06	1.2726	0.232514	0.376558	0.353997	0.000661316	1.52684	0.231849	0.540499	0.292834	9.04428e-05	1.4371	0.203767	0.420833
[truncated: 1,679 more rows]

## Sheet: expt3
Rowe et al. Proteome-wide analyses of human hepatocytes during differentiation and de-differentiation
[truncated: 894 more rows]

## Sheet: expt4
Rowe et al. Proteome-wide analyses of human hepatocytes during differentiation and de-differentiation
[truncated: 900 more rows]

## Sheet: Protein summary
Accession	Name	Fetal heps 6	Fetal heps 8	Fetal heps 2	Fetal heps 5	Fetal heps 7	Fetal heps 4	Fetal heps 1	Fetal heps 3	Fetal ALI-3D 2	Fetal ALI-3D 1	Fetal ALI-3D 3	Adult Fresh 1	Adult Fresh 2	Adult Fresh 3	Adult Fresh 4	Adult ECM-S 1	Adult ECM-S 2	Adult ECM-S 3	Adult ALI3D 1	Adult ALI3D 2	Adult ALI3D 3	HepG2.1	HepG2.2	HepG2.3	ID Count	Mean Fetal heps	Mean Fetal ALI-3D	Mean Adult Fresh	Mean Adult ECM-S	Mean Adult ALI3D	Mean HepG2
[truncated: 1,504 more rows]
