# Supplementary material for: Proteome-wide analyses of human hepatocytes during differentiation and dedifferentiation
Source: Hepatology. 2013 Jul 1;58(2):799–809. doi: 10.1002/hep.26414 (PMC3842115; doi:10.1002/hep.26414)
Supplement: Supplementary file 6 [file hep0058-0799-sd6.xlsx]

## Sheet: Legend
Rowe et al. Proteome-wide analyses of human hepatocytes during differentiation and de-differentiation
Supplorting Dataset 2: Enrichment significance of GO terms associated with the 432 proteins expressed and quantified in every sample (commonProteinDetectGO) and in all proteins detected (allProteinDetectGO). Terms were tested using Fisher's exact test, following the elimination algorithm on the GO ontology. Results from Biological Process (BP), Molecular Function (MF) and Cellular Component (CC) …

## Sheet: commonProteinDetectGO
goTerm	Annotated	Significant	Expected	Fisher	elimFisher	ontology	description	bestCluster
GO:0006414	105	45	3.01	8.68029e-42	8.68029e-42	BP	translational elongation	4
GO:0006415	93	40	2.67	2.68255e-37	2.68255e-37	BP	translational termination	4
GO:0055114	664	105	19.05	1.56449e-49	3.80919e-35	BP	oxidation reduction	NA
GO:0005759	263	62	6.62	1.32989e-42	2.66056e-34	CC	mitochondrial matrix	NA
GO:0031018	120	40	3.44	4.61558e-32	4.61558e-32	BP	endocrine pancreas development	4
GO:0005829	1992	173	50.11	1.62722e-53	2.1536e-29	CC	cytosol	NA
GO:0019083	140	39	4.02	6.25097e-28	6.25097e-28	BP	viral transcription	4
GO:0042470	92	30	2.31	1.35685e-25	1.35685e-25	CC	melanosome	NA
GO:0016616	106	39	2.87	4.01671e-34	2.22573e-24	MF	oxidoreductase activity, acting on the CH-OH group of donors, NAD or NADP as acceptor	NA
GO:0003735	159	37	4.31	2.37539e-24	2.37539e-24	MF	structural constituent of ribosome	4
GO:0006081	32	19	0.92	8.22073e-22	8.22073e-22	BP	cellular aldehyde metabolic process	NA
GO:0005743	327	54	8.23	8.88425e-29	1.36902e-20	CC	mitochondrial inner membrane	NA
GO:0009055	178	35	4.82	1.63285e-20	1.63285e-20	MF	electron carrier activity	NA
GO:0022627	35	18	0.88	3.49679e-20	3.49679e-20	CC	cytosolic small ribosomal subunit	4
GO:0022904	106	26	3.04	1.78821e-17	3.51135e-17	BP	respiratory electron transport chain	NA
GO:0022625	37	16	0.93	1.54515e-16	1.54515e-16	CC	cytosolic large ribosomal subunit	4
GO:0006094	53	19	1.52	1.61805e-16	1.61805e-16	BP	gluconeogenesis	NA
GO:0051287	48	19	1.3	6.35779e-18	2.58233e-16	MF	NAD or NADH binding	NA
GO:0006805	140	28	4.02	3.15889e-16	3.15889e-16	BP	xenobiotic metabolic process	NA
GO:0016620	23	12	0.62	1.39238e-13	1.39238e-13	MF	oxidoreductase activity, acting on the aldehyde or oxo group of donors, NAD or NADP as acceptor	NA
GO:0005739	1324	146	33.3	6.09731e-57	4.39759e-13	CC	mitochondrion	NA
GO:0006099	24	12	0.69	5.27767e-13	5.27767e-13	BP	tricarboxylic acid cycle	NA
GO:0002576	80	19	2.3	7.72564e-13	7.72564e-13	BP	platelet degranulation	NA
GO:0005788	102	19	2.57	8.09535e-12	8.09535e-12	CC	endoplasmic reticulum lumen	NA
GO:0016836	41	13	1.11	3.14039e-11	3.14039e-11	MF	hydro-lyase activity	NA
GO:0005833	12	8	0.3	6.8091e-11	6.8091e-11	CC	hemoglobin complex	NA
GO:0006635	45	15	1.29	9.01344e-13	7.6575e-11	BP	fatty acid beta-oxidation	1
GO:0019825	45	13	1.22	1.17893e-10	1.17893e-10	MF	oxygen binding	NA
GO:0005792	246	27	6.19	1.38462e-10	1.38462e-10	CC	microsome	NA
GO:0051082	126	20	3.42	1.78069e-10	1.78069e-10	MF	unfolded protein binding	NA
GO:0042645	34	11	0.86	3.81546e-10	3.81546e-10	CC	mitochondrial nucleoid	NA
GO:0005737	8231	404	207.04	5.84572e-98	1.18613e-09	CC	cytoplasm	NA
GO:0005625	332	30	8.35	1.51297e-09	1.51297e-09	CC	soluble fraction	NA
GO:0005782	30	10	0.75	1.74985e-09	1.74985e-09	CC	peroxisomal matrix	NA
GO:0042274	15	8	0.43	2.31946e-09	2.31946e-09	BP	ribosomal small subunit biogenesis	4
GO:0042776	15	8	0.43	2.31946e-09	2.31946e-09	BP	mitochondrial ATP synthesis coupled proton transport	5
GO:0020037	134	19	3.63	3.61962e-09	3.61962e-09	MF	heme binding	NA
GO:0006069	11	7	0.32	4.5526e-09	4.5526e-09	BP	ethanol oxidation	NA
GO:0006096	56	13	1.61	4.57263e-09	4.57263e-09	BP	glycolysis	NA
GO:0005753	20	8	0.5	1.45134e-08	1.45134e-08	CC	mitochondrial proton-transporting ATP synthase complex	5
GO:0009083	18	8	0.52	1.46196e-08	1.46196e-08	BP	branched chain family amino acid catabolic process	NA
GO:0005344	13	7	0.35	1.52576e-08	1.52576e-08	MF	oxygen transporter activity	NA
GO:0003729	78	14	2.11	1.96631e-08	1.96631e-08	MF	mRNA binding	NA
GO:0005777	103	23	2.59	7.66459e-16	2.27895e-08	CC	peroxisome	NA
GO:0004033	14	7	0.38	2.98045e-08	2.98045e-08	MF	aldo-keto reductase activity	NA
GO:0003723	763	61	20.68	2.19478e-14	3.23851e-08	MF	RNA binding	NA
GO:0051289	36	10	1.03	4.43029e-08	4.43029e-08	BP	protein homotetramerization	NA
GO:0045454	68	13	1.95	5.55062e-08	5.55062e-08	BP	cell redox homeostasis	NA
GO:0006457	210	28	6.03	1.17032e-11	6.07771e-08	BP	protein folding	NA
GO:0009065	21	8	0.6	6.30218e-08	6.30218e-08	BP	glutamine family amino acid catabolic process	2
GO:0016408	16	7	0.43	9.47768e-08	9.47768e-08	MF	C-acyltransferase activity	NA
GO:0006107	10	6	0.29	1.02582e-07	1.02582e-07	BP	oxaloacetate metabolic process	NA
GO:0016597	65	12	1.76	1.47893e-07	1.47893e-07	MF	amino acid binding	NA
GO:0006000	17	7	0.49	2.30994e-07	2.30994e-07	BP	fructose metabolic process	NA
GO:0030170	56	11	1.52	2.53229e-07	2.53229e-07	MF	pyridoxal phosphate binding	NA
GO:0044445	149	52	3.75	1.6797e-45	2.68505e-07	CC	cytosolic part	NA
GO:0004601	36	9	0.98	3.56832e-07	3.56832e-07	MF	peroxidase activity	NA
GO:0009070	12	6	0.34	4.29778e-07	4.29778e-07	BP	serine family amino acid biosynthetic process	NA
GO:0006631	257	36	7.37	2.49509e-15	4.70698e-07	BP	fatty acid metabolic process	NA
GO:0050660	72	12	1.95	4.75249e-07	4.75249e-07	MF	FAD binding	NA
GO:0042744	19	7	0.55	5.69391e-07	5.69391e-07	BP	hydrogen peroxide catabolic process	NA
GO:0032787	416	75	11.94	5.84931e-39	7.2015e-07	BP	monocarboxylic acid metabolic process	NA
GO:0006098	13	6	0.37	7.78856e-07	7.78856e-07	BP	pentose-phosphate shunt	10
GO:0006525	13	6	0.37	7.78856e-07	7.78856e-07	BP	arginine metabolic process	NA
GO:0006200	72	12	2.07	8.6129e-07	8.6129e-07	BP	ATP catabolic process	NA
GO:0005496	68	13	1.84	2.87432e-08	8.82832e-07	MF	steroid binding	NA
GO:0016628	22	7	0.6	1.22693e-06	1.22693e-06	MF	oxidoreductase activity, acting on the CH-CH group of donors, NAD or NADP as acceptor	NA
GO:0015669	14	6	0.4	1.33005e-06	1.33005e-06	BP	gas transport	NA
GO:0042255	14	6	0.4	1.33005e-06	1.33005e-06	BP	ribosome assembly	4
GO:0001889	64	11	1.84	1.80087e-06	1.80087e-06	BP	liver development	NA
GO:0009636	78	12	2.24	2.08436e-06	2.08436e-06	BP	response to toxin	NA
GO:0044270	42	9	1.21	2.32778e-06	2.32778e-06	BP	cellular nitrogen compound catabolic process	NA
GO:0046164	100	25	2.87	4.60104e-17	2.41751e-06	BP	alcohol catabolic process	NA
GO:0000062	16	6	0.43	2.43481e-06	2.43481e-06	MF	acyl-CoA binding	NA
GO:0048029	45	9	1.22	2.7057e-06	2.7057e-06	MF	monosaccharide binding	NA
GO:0016862	10	5	0.27	3.21945e-06	3.21945e-06	MF	intramolecular oxidoreductase activity, interconverting keto- and enol-groups	NA
GO:0030530	18	6	0.45	3.51293e-06	3.51293e-06	CC	heterogeneous nuclear ribonucleoprotein complex	6
GO:0015035	28	7	0.76	7.39924e-06	7.39924e-06	MF	protein disulfide oxidoreductase activity	NA
GO:0000050	11	5	0.32	7.60634e-06	7.60634e-06	BP	urea cycle	NA
GO:0019439	27	7	0.77	8.2244e-06	8.2244e-06	BP	aromatic compound catabolic process	NA
GO:0003746	21	6	0.57	1.47024e-05	1.47024e-05	MF	translation elongation factor activity	NA
GO:0030168	236	20	6.77	1.58138e-05	1.58138e-05	BP	platelet activation	NA
GO:0006986	66	10	1.89	1.70468e-05	1.70468e-05	BP	response to unfolded protein	NA
GO:0031093	47	8	1.18	1.99704e-05	1.99704e-05	CC	platelet alpha granule lumen	NA
GO:0006695	42	8	1.21	2.15391e-05	2.15391e-05	BP	cholesterol biosynthetic process	NA
GO:0005789	670	38	16.85	2.66775e-06	2.43664e-05	CC	endoplasmic reticulum membrane	NA
GO:0045471	85	11	2.44	3.01032e-05	3.01032e-05	BP	response to ethanol	NA
GO:0006544	14	5	0.4	3.06887e-05	3.06887e-05	BP	glycine metabolic process	NA
GO:0016829	164	32	4.45	9.58229e-19	3.19428e-05	MF	lyase activity	NA
GO:0046933	15	5	0.41	3.42855e-05	3.42855e-05	MF	hydrogen ion transporting ATP synthase activity, rotational mechanism	5
GO:0006699	23	6	0.66	3.58919e-05	3.58919e-05	BP	bile acid biosynthetic process	NA
GO:0018279	88	11	2.52	4.18119e-05	4.18119e-05	BP	protein amino acid N-linked glycosylation via asparagine	NA
GO:0019321	15	5	0.43	4.49515e-05	4.49515e-05	BP	pentose metabolic process	NA
GO:0006767	74	10	2.12	4.73242e-05	4.73242e-05	BP	water-soluble vitamin metabolic process	NA
GO:0042594	74	10	2.12	4.73242e-05	4.73242e-05	BP	response to starvation	NA
GO:0005730	515	29	12.95	4.77674e-05	4.77674e-05	CC	nucleolus	NA
GO:0003995	16	5	0.43	4.87631e-05	4.87631e-05	MF	acyl-CoA dehydrogenase activity	1
GO:0005793	53	8	1.33	4.93387e-05	4.93387e-05	CC	ER-Golgi intermediate compartment	NA
GO:0006662	105	13	3.01	9.4388e-06	5.63036e-05	BP	glycerol ether metabolic process	NA
GO:0016646	17	5	0.46	6.7549e-05	6.7549e-05	MF	oxidoreductase activity, acting on the CH-NH group of donors, NAD or NADP as acceptor	NA
GO:0046394	215	35	6.17	5.22254e-17	7.20057e-05	BP	carboxylic acid biosynthetic process	NA
GO:0051087	39	7	1.06	7.43054e-05	7.43054e-05	MF	chaperone binding	NA
GO:0006916	244	19	7	8.15094e-05	8.15094e-05	BP	anti-apoptosis	NA
GO:0030529	520	65	13.08	2.59225e-27	8.16939e-05	CC	ribonucleoprotein complex	NA
GO:0006103	17	5	0.49	8.83299e-05	8.83299e-05	BP	2-oxoglutarate metabolic process	NA
GO:0009084	17	5	0.49	8.83299e-05	8.83299e-05	BP	glutamine family amino acid biosynthetic process	NA
GO:0043499	18	5	0.49	9.14563e-05	9.14563e-05	MF	eukaryotic cell surface binding	NA
GO:0010043	27	6	0.77	9.54869e-05	9.54869e-05	BP	response to zinc ion	NA
GO:0048037	258	56	6.99	9.28367e-35	0.000111751	MF	cofactor binding	NA
GO:0050661	42	7	1.14	0.00012152	0.00012152	MF	NADP or NADPH binding	NA
GO:0071398	10	4	0.29	0.000122304	0.000122304	BP	cellular response to fatty acid	NA
GO:0051384	117	12	3.36	0.000134397	0.000134397	BP	response to glucocorticoid stimulus	NA
GO:0003697	57	8	1.55	0.000140775	0.000140775	MF	single-stranded DNA binding	NA
GO:0005515	7219	259	195.68	2.64371e-10	0.000150259	MF	protein binding	NA
GO:0009060	35	16	1	3.9207e-16	0.000169055	BP	aerobic respiration	NA
GO:0042133	25	8	0.72	3.02789e-07	0.000181715	BP	neurotransmitter metabolic process	NA
GO:0016830	45	7	1.22	0.000190601	0.000190601	MF	carbon-carbon lyase activity	NA
GO:0030017	99	10	2.49	0.000193372	0.000193372	CC	sarcomere	NA
GO:0008483	21	5	0.57	0.000203102	0.000203102	MF	transaminase activity	NA
GO:0046364	74	24	2.12	2.3706e-19	0.000216682	BP	monosaccharide biosynthetic process	NA
GO:0004303	12	4	0.33	0.000221652	0.000221652	MF	estradiol 17-beta-dehydrogenase activity	NA
GO:0042288	12	4	0.33	0.000221652	0.000221652	MF	MHC class I protein binding	NA
GO:0010038	173	19	4.96	5.63914e-07	0.000263025	BP	response to metal ion	NA
GO:0042803	429	25	11.63	0.000287463	0.000287463	MF	protein homodimerization activity	NA
GO:0030863	37	6	0.93	0.000293494	0.000293494	CC	cortical cytoskeleton	NA
GO:0006637	33	6	0.95	0.00030887	0.00030887	BP	acyl-CoA metabolic process	NA
GO:0045263	14	4	0.35	0.000323428	0.000323428	CC	proton-transporting ATP synthase complex, coupling factor F(o)	5
GO:0016853	133	21	3.61	6.86877e-11	0.000366748	MF	isomerase activity	NA
GO:0006364	95	10	2.73	0.000390132	0.000390132	BP	rRNA processing	4
GO:0005746	71	8	1.79	0.000399404	0.000399404	CC	mitochondrial respiratory chain	3
GO:0009063	84	23	2.41	9.39722e-17	0.000412786	BP	cellular amino acid catabolic process	NA
GO:0006090	77	24	2.21	6.83906e-19	0.000422868	BP	pyruvate metabolic process	NA
GO:0042162	14	4	0.38	0.000429315	0.000429315	MF	telomeric DNA binding	NA
GO:0042398	64	8	1.84	0.000465851	0.000465851	BP	cellular amino acid derivative biosynthetic process	NA
GO:0006749	36	6	1.03	0.000505136	0.000505136	BP	glutathione metabolic process	NA
GO:0042802	737	44	19.98	7.52483e-07	0.000515043	MF	identical protein binding	NA
GO:0042136	14	4	0.4	0.000532079	0.000532079	BP	neurotransmitter biosynthetic process	NA
GO:0016712	26	5	0.7	0.0005872	0.0005872	MF	oxidoreductase activity, acting on paired donors, with incorporation or reduction of molecular oxygen, reduced flavin or flavoprotein as one donor, and incorporation of one atom of oxygen	8
GO:0017144	25	7	0.72	4.67873e-06	0.00069213	BP	drug metabolic process	NA
GO:0042493	289	19	8.29	0.00070075	0.00070075	BP	response to drug	NA
GO:0009068	15	4	0.43	0.000709217	0.000709217	BP	aspartate family amino acid catabolic process	NA
GO:0033293	58	12	1.57	3.88728e-08	0.000819962	MF	monocarboxylic acid binding	NA
GO:0004129	28	5	0.76	0.000839096	0.000839096	MF	cytochrome-c oxidase activity	3
GO:0016866	28	5	0.76	0.000839096	0.000839096	MF	intramolecular transferase activity	NA
GO:0016491	711	113	19.27	2.96683e-56	0.000847534	MF	oxidoreductase activity	NA
GO:0006769	40	11	1.15	1.04048e-08	0.000856043	BP	nicotinamide metabolic process	NA
GO:0046496	40	11	1.15	1.04048e-08	0.000856043	BP	nicotinamide nucleotide metabolic process	NA
GO:0006536	16	4	0.46	0.00092434	0.00092434	BP	glutamate metabolic process	NA
GO:0060416	16	4	0.46	0.00092434	0.00092434	BP	response to growth hormone stimulus	NA
GO:0000502	63	7	1.58	0.000996844	0.000996844	CC	proteasome complex	NA
GO:0007586	107	10	3.07	0.00100091	0.00100091	BP	digestion	NA
GO:0042775	56	7	1.61	0.0010498	0.0010498	BP	mitochondrial ATP synthesis coupled electron transport	3
GO:0051591	56	7	1.61	0.0010498	0.0010498	BP	response to cAMP	NA
GO:0033178	19	4	0.48	0.00113351	0.00113351	CC	proton-transporting two-sector ATPase complex, catalytic domain	5
GO:0005741	103	9	2.59	0.00115508	0.00115508	CC	mitochondrial outer membrane	NA
GO:0016638	18	4	0.49	0.00120426	0.00120426	MF	oxidoreductase activity, acting on the CH-NH2 group of donors	NA
GO:0006721	43	6	1.23	0.00133523	0.00133523	BP	terpenoid metabolic process	NA
GO:0006082	751	116	21.55	5.3305e-54	0.00133821	BP	organic acid metabolic process	NA
GO:0008652	59	16	1.69	5.63311e-12	0.00134195	BP	cellular amino acid biosynthetic process	NA
GO:0019899	725	34	19.65	0.00136031	0.00136031	MF	enzyme binding	NA
GO:0005844	20	4	0.5	0.00138899	0.00138899	CC	polysome	NA
GO:0006091	423	66	12.14	2.58498e-30	0.00143721	BP	generation of precursor metabolites and energy	NA
GO:0015721	18	4	0.52	0.00148504	0.00148504	BP	bile acid and bile salt transport	NA
GO:0043488	30	5	0.86	0.00149621	0.00149621	BP	regulation of mRNA stability	NA
GO:0015629	298	17	7.5	0.00150859	0.00150859	CC	actin cytoskeleton	NA
GO:0016887	353	20	9.57	0.00159714	0.00159714	MF	ATPase activity	NA
GO:0046395	149	42	4.28	3.02802e-30	0.00164014	BP	carboxylic acid catabolic process	NA
GO:0008250	10	3	0.25	0.00166248	0.00166248	CC	oligosaccharyltransferase complex	7
GO:0003779	329	19	8.92	0.00166678	0.00166678	MF	actin binding	NA
GO:0004576	10	3	0.27	0.00205898	0.00205898	MF	oligosaccharyl transferase activity	7
GO:0017166	10	3	0.27	0.00205898	0.00205898	MF	vinculin binding	NA
GO:0051084	47	6	1.35	0.00213589	0.00213589	BP	'de novo' posttranslational protein folding	13
GO:0016655	50	6	1.36	0.00221865	0.00221865	MF	oxidoreductase activity, acting on NADH or NADPH, quinone or similar compound as acceptor	NA
GO:0006760	20	4	0.57	0.00224702	0.00224702	BP	folic acid and derivative metabolic process	NA
GO:0000052	10	3	0.29	0.00242145	0.00242145	BP	citrulline metabolic process	NA
GO:0006105	10	3	0.29	0.00242145	0.00242145	BP	succinate metabolic process	NA
GO:0042737	10	3	0.29	0.00242145	0.00242145	BP	drug catabolic process	8
GO:0060612	10	3	0.29	0.00242145	0.00242145	BP	adipose tissue development	NA
GO:0006706	21	4	0.6	0.00271357	0.00271357	BP	steroid catabolic process	NA
GO:0005758	40	5	1.01	0.00313512	0.00313512	CC	mitochondrial intermembrane space	NA
GO:0005980	22	4	0.63	0.00324239	0.00324239	BP	glycogen catabolic process	NA
GO:0007031	22	4	0.63	0.00324239	0.00324239	BP	peroxisome organization	NA
GO:0051693	22	4	0.63	0.00324239	0.00324239	BP	actin filament capping	NA
GO:0033144	11	3	0.32	0.00325905	0.00325905	BP	negative regulation of steroid hormone receptor signaling pathway	NA
GO:0033540	11	3	0.32	0.00325905	0.00325905	BP	fatty acid beta-oxidation using acyl-CoA oxidase	1
GO:0042026	11	3	0.32	0.00325905	0.00325905	BP	protein refolding	NA
GO:0042273	11	3	0.32	0.00325905	0.00325905	BP	ribosomal large subunit biogenesis	4
GO:0005200	73	7	1.98	0.00357814	0.00357814	MF	structural constituent of cytoskeleton	NA
GO:0004859	12	3	0.33	0.00362542	0.00362542	MF	phospholipase inhibitor activity	NA
GO:0070403	12	3	0.33	0.00362542	0.00362542	MF	NAD binding	NA
GO:0016651	89	11	2.41	2.7842e-05	0.00367411	MF	oxidoreductase activity, acting on NADH or NADPH	NA
GO:0008202	257	30	7.37	6.36501e-11	0.00382153	BP	steroid metabolic process	NA
GO:0008209	23	4	0.66	0.00383727	0.00383727	BP	androgen metabolic process	NA
GO:0016705	147	15	3.98	1.10463e-05	0.00391962	MF	oxidoreductase activity, acting on paired donors, with incorporation or reduction of molecular oxygen	NA
GO:0042981	1003	53	28.78	1.12153e-05	0.00431654	BP	regulation of apoptosis	NA
GO:0006309	24	4	0.69	0.00450191	0.00450191	BP	DNA fragmentation involved in apoptosis	NA
GO:0005544	26	4	0.7	0.00495883	0.00495883	MF	calcium-dependent phospholipid binding	NA
GO:0008144	78	7	2.11	0.00517177	0.00517177	MF	drug binding	NA
GO:0051196	13	3	0.37	0.00541304	0.00541304	BP	regulation of coenzyme metabolic process	NA
GO:0019843	27	4	0.73	0.00569867	0.00569867	MF	rRNA binding	4
GO:0051539	27	4	0.73	0.00569867	0.00569867	MF	4 iron, 4 sulfur cluster binding	NA
GO:0010181	14	3	0.38	0.00576171	0.00576171	MF	FMN binding	NA
GO:0006611	26	4	0.75	0.00605462	0.00605462	BP	protein export from nucleus	NA
GO:0019400	26	4	0.75	0.00605462	0.00605462	BP	alditol metabolic process	NA
GO:0042219	26	4	0.75	0.00605462	0.00605462	BP	cellular amino acid derivative catabolic process	NA
GO:0006576	116	9	3.33	0.00618131	0.00618131	BP	cellular biogenic amine metabolic process	NA
GO:0009112	58	6	1.66	0.00618607	0.00618607	BP	nucleobase metabolic process	NA
GO:0043648	43	15	1.23	4.17413e-13	0.0062577	BP	dicarboxylic acid metabolic process	NA
GO:0048193	138	10	3.96	0.00644981	0.00644981	BP	Golgi vesicle transport	NA
GO:0016709	28	4	0.76	0.0065086	0.0065086	MF	oxidoreductase activity, acting on paired donors, with incorporation or reduction of molecular oxygen, NADH or NADPH as one donor, and incorporation of one atom of oxygen	8
GO:0032934	28	4	0.76	0.0065086	0.0065086	MF	sterol binding	NA
GO:0016835	56	16	1.52	9.89674e-13	0.00652227	MF	carbon-oxygen lyase activity	NA
GO:0016860	39	9	1.06	7.4733e-07	0.00710783	MF	intramolecular oxidoreductase activity	NA
GO:0006921	67	9	1.92	0.00011845	0.00721582	BP	cell structure disassembly during apoptosis	NA
GO:0006641	80	7	2.3	0.00800781	0.00800781	BP	triglyceride metabolic process	NA
GO:0051259	228	22	6.54	6.94178e-07	0.00809793	BP	protein oligomerization	NA
GO:0005637	32	4	0.8	0.00813152	0.00813152	CC	nuclear inner membrane	NA
GO:0005506	222	26	6.02	3.52187e-10	0.00814204	MF	iron ion binding	NA
GO:0043200	44	5	1.26	0.0082181	0.0082181	BP	response to amino acid stimulus	NA
GO:0050821	44	5	1.26	0.0082181	0.0082181	BP	protein stabilization	NA
GO:0090181	15	3	0.43	0.00825296	0.00825296	BP	regulation of cholesterol metabolic process	NA
GO:0044275	119	25	3.41	3.79819e-15	0.00975942	BP	cellular carbohydrate catabolic process	NA
GO:0016229	29	7	0.79	9.52755e-06	0.00989677	MF	steroid dehydrogenase activity	NA
GO:0033238	64	6	1.84	0.00993204	0.00993204	BP	regulation of cellular amine metabolic process	NA
GO:0034399	73	6	1.84	0.0100842	0.0100842	CC	nuclear periphery	NA
GO:0043027	17	3	0.46	0.010135	0.010135	MF	caspase inhibitor activity	NA
GO:0042558	30	4	0.86	0.0101446	0.0101446	BP	pteridine and derivative metabolic process	NA
GO:0006006	193	37	5.54	2.05083e-20	0.0103357	BP	glucose metabolic process	NA
GO:0019320	84	20	2.41	1.81248e-13	0.0107012	BP	hexose catabolic process	NA
GO:0042180	749	114	21.49	2.6179e-52	0.0107585	BP	cellular ketone metabolic process	NA
GO:0009067	17	3	0.49	0.0118219	0.0118219	BP	aspartate family amino acid biosynthetic process	NA
GO:0070469	78	10	1.96	2.49501e-05	0.0118525	CC	respiratory chain	3
GO:0016765	51	5	1.38	0.0120711	0.0120711	MF	transferase activity, transferring alkyl or aryl (other than methyl) groups	NA
GO:0044282	292	72	8.38	3.14528e-47	0.0123254	BP	small molecule catabolic process	NA
GO:0003730	19	3	0.52	0.0138764	0.0138764	MF	mRNA 3'-UTR binding	NA
GO:0019200	19	3	0.52	0.0138764	0.0138764	MF	carbohydrate kinase activity	NA
GO:0043531	19	3	0.52	0.0138764	0.0138764	MF	ADP binding	NA
GO:0046961	19	3	0.52	0.0138764	0.0138764	MF	proton-transporting ATPase activity, rotational mechanism	5
GO:0000097	18	3	0.52	0.0138892	0.0138892	BP	sulfur amino acid biosynthetic process	NA
GO:0015949	18	3	0.52	0.0138892	0.0138892	BP	nucleobase, nucleoside and nucleotide interconversion	NA
GO:0035336	18	3	0.52	0.0138892	0.0138892	BP	long-chain fatty-acyl-CoA metabolic process	NA
GO:0035338	18	3	0.52	0.0138892	0.0138892	BP	long-chain fatty-acyl-CoA biosynthetic process	NA
GO:0014070	179	11	5.14	0.0143235	0.0143235	BP	response to organic cyclic substance	NA
GO:0046209	51	5	1.46	0.0151118	0.0151118	BP	nitric oxide metabolic process	NA
GO:0071013	80	6	2.01	0.015392	0.015392	CC	catalytic step 2 spliceosome	6
GO:0015980	299	49	8.58	1.42953e-23	0.0154862	BP	energy derivation by oxidation of organic compounds	NA
GO:0009986	378	17	9.51	0.0154958	0.0154958	CC	cell surface	NA
GO:0003755	36	4	0.98	0.0158085	0.0158085	MF	peptidyl-prolyl cis-trans isomerase activity	NA
GO:0010565	135	9	3.87	0.0158251	0.0158251	BP	regulation of cellular ketone metabolic process	NA
GO:0043022	20	3	0.54	0.0160028	0.0160028	MF	ribosome binding	NA
GO:0043281	113	8	3.24	0.0160687	0.0160687	BP	regulation of caspase activity	NA
GO:0009074	19	3	0.55	0.0161487	0.0161487	BP	aromatic amino acid family catabolic process	NA
GO:0035337	19	3	0.55	0.0161487	0.0161487	BP	fatty-acyl-CoA metabolic process	NA
GO:0035384	19	3	0.55	0.0161487	0.0161487	BP	thioester biosynthetic process	NA
GO:0046949	19	3	0.55	0.0161487	0.0161487	BP	fatty-acyl-CoA biosynthetic process	NA
GO:0051412	19	3	0.55	0.0161487	0.0161487	BP	response to corticosterone stimulus	NA
GO:0071384	19	3	0.55	0.0161487	0.0161487	BP	cellular response to corticosteroid stimulus	NA
GO:0071385	19	3	0.55	0.0161487	0.0161487	BP	cellular response to glucocorticoid stimulus	NA
GO:0071616	19	3	0.55	0.0161487	0.0161487	BP	acyl-CoA biosynthetic process	NA
GO:0030496	59	5	1.48	0.016199	0.016199	CC	midbody	NA
GO:0046365	87	20	2.5	3.70489e-13	0.0168768	BP	monosaccharide catabolic process	NA
GO:0030864	22	3	0.55	0.0170644	0.0170644	CC	cortical actin cytoskeleton	NA
GO:0019842	134	17	3.63	1.29014e-07	0.0172744	MF	vitamin binding	NA
GO:0019752	735	113	21.09	2.80964e-52	0.0179522	BP	carboxylic acid metabolic process	NA
GO:0043436	735	113	21.09	2.80964e-52	0.0179522	BP	oxoacid metabolic process	NA
GO:0006633	116	8	3.33	0.0185408	0.0185408	BP	fatty acid biosynthetic process	NA
GO:0008299	20	3	0.57	0.0186019	0.0186019	BP	isoprenoid biosynthetic process	NA
GO:0019674	20	3	0.57	0.0186019	0.0186019	BP	NAD metabolic process	NA
GO:0016859	38	4	1.03	0.0189931	0.0189931	MF	cis-trans isomerase activity	NA
GO:0006584	36	4	1.03	0.0190685	0.0190685	BP	catecholamine metabolic process	NA
GO:0009712	36	4	1.03	0.0190685	0.0190685	BP	catechol metabolic process	NA
GO:0034311	36	4	1.03	0.0190685	0.0190685	BP	diol metabolic process	NA
GO:0006739	21	8	0.6	6.30218e-08	0.0199908	BP	NADP metabolic process	NA
GO:0060249	141	9	4.05	0.0204265	0.0204265	BP	anatomical structure homeostasis	NA
GO:0005778	42	4	1.06	0.0208114	0.0208114	CC	peroxisomal membrane	NA
GO:0031903	42	4	1.06	0.0208114	0.0208114	CC	microbody membrane	NA
GO:0018958	37	4	1.06	0.0209091	0.0209091	BP	phenol metabolic process	NA
GO:0019432	37	4	1.06	0.0209091	0.0209091	BP	triglyceride biosynthetic process	NA
GO:0042401	37	4	1.06	0.0209091	0.0209091	BP	cellular biogenic amine biosynthetic process	NA
GO:0043489	21	3	0.6	0.02125	0.02125	BP	RNA stabilization	6
GO:0048255	21	3	0.6	0.02125	0.02125	BP	mRNA stabilization	6
GO:0050892	21	3	0.6	0.02125	0.02125	BP	intestinal absorption	NA
GO:0034364	24	3	0.6	0.0216155	0.0216155	CC	high-density lipoprotein particle	NA
GO:0005504	39	9	1.06	7.4733e-07	0.0226252	MF	fatty acid binding	NA
GO:0044444	5852	372	147.2	1.91998e-115	0.023281	CC	cytoplasmic part	NA
GO:0004364	23	3	0.62	0.0234208	0.0234208	MF	glutathione transferase activity	NA
GO:0019201	23	3	0.62	0.0234208	0.0234208	MF	nucleotide kinase activity	NA
GO:0033574	22	3	0.63	0.0240933	0.0240933	BP	response to testosterone stimulus	NA
GO:0005775	10	2	0.25	0.0248537	0.0248537	CC	vacuolar lumen	NA
GO:0046460	39	4	1.12	0.0249075	0.0249075	BP	neutral lipid biosynthetic process	NA
GO:0046463	39	4	1.12	0.0249075	0.0249075	BP	acylglycerol biosynthetic process	NA
GO:0016363	66	5	1.66	0.0251084	0.0251084	CC	nuclear matrix	NA
GO:0050662	182	41	4.93	2.73349e-26	0.0261168	MF	coenzyme binding	NA
GO:0009266	101	7	2.9	0.0261326	0.0261326	BP	response to temperature stimulus	NA
GO:0070330	24	3	0.65	0.0262412	0.0262412	MF	aromatase activity	8
GO:0043021	42	4	1.14	0.0264814	0.0264814	MF	ribonucleoprotein binding	NA
GO:0032154	26	3	0.65	0.0267644	0.0267644	CC	cleavage furrow	NA
GO:0000377	197	11	5.65	0.026961	0.026961	BP	RNA splicing, via transesterification reactions with bulged adenosine as nucleophile	6
GO:0000398	197	11	5.65	0.026961	0.026961	BP	nuclear mRNA splicing, via spliceosome	6
GO:0071383	40	4	1.15	0.0270677	0.0270677	BP	cellular response to steroid hormone stimulus	NA
GO:0042364	23	3	0.66	0.0271317	0.0271317	BP	water-soluble vitamin biosynthetic process	NA
GO:0006869	173	10	4.96	0.027683	0.027683	BP	lipid transport	NA
GO:0019902	63	5	1.71	0.027812	0.027812	MF	phosphatase binding	NA
GO:0006740	14	7	0.4	4.39304e-08	0.0283077	BP	NADPH regeneration	10
GO:0006892	60	5	1.72	0.0285549	0.0285549	BP	post-Golgi vesicle-mediated transport	NA
GO:0004467	10	2	0.27	0.028563	0.028563	MF	long-chain-fatty-acid-CoA ligase activity	NA
GO:0016725	10	2	0.27	0.028563	0.028563	MF	oxidoreductase activity, acting on CH or CH2 groups	8
GO:0016861	10	2	0.27	0.028563	0.028563	MF	intramolecular oxidoreductase activity, interconverting aldoses and ketoses	NA
GO:0016868	10	2	0.27	0.028563	0.028563	MF	intramolecular transferase activity, phosphotransferases	10
GO:0019206	10	2	0.27	0.028563	0.028563	MF	nucleoside kinase activity	NA
GO:0051787	10	2	0.27	0.028563	0.028563	MF	misfolded protein binding	NA
GO:0034614	43	10	1.23	2.79189e-07	0.0291812	BP	cellular response to reactive oxygen species	NA
GO:0006888	41	4	1.18	0.0293365	0.0293365	BP	ER to Golgi vesicle-mediated transport	NA
GO:0005840	200	41	5.03	8.50787e-26	0.0300572	CC	ribosome	4
GO:0043280	82	6	2.35	0.0303095	0.0303095	BP	positive regulation of caspase activity	NA
GO:0014823	24	3	0.69	0.0303645	0.0303645	BP	response to activity	NA
GO:0071216	61	5	1.75	0.0303991	0.0303991	BP	cellular response to biotic stimulus	NA
GO:0000375	202	11	5.8	0.0315804	0.0315804	BP	RNA splicing, via transesterification reactions	6
GO:0006266	10	2	0.29	0.0317335	0.0317335	BP	DNA ligation	NA
GO:0006303	10	2	0.29	0.0317335	0.0317335	BP	double-strand break repair via nonhomologous end joining	NA
GO:0007016	10	2	0.29	0.0317335	0.0317335	BP	cytoskeletal anchoring at plasma membrane	NA
GO:0051131	10	2	0.29	0.0317335	0.0317335	BP	chaperone-mediated protein complex assembly	NA
GO:0042254	130	15	3.73	4.76417e-06	0.0319676	BP	ribosome biogenesis	4
GO:0031674	48	4	1.21	0.0321998	0.0321998	CC	I band	NA
GO:0007005	153	9	4.39	0.0323932	0.0323932	BP	mitochondrion organization	NA
GO:0015077	110	15	2.98	2.74022e-07	0.0324258	MF	monovalent inorganic cation transmembrane transporter activity	NA
GO:0032153	28	3	0.7	0.0325089	0.0325089	CC	cell division site	NA
GO:0032155	28	3	0.7	0.0325089	0.0325089	CC	cell division site part	NA
GO:0016903	34	14	0.92	7.93589e-14	0.0326115	MF	oxidoreductase activity, acting on the aldehyde or oxo group of donors	NA
GO:0060548	454	30	13.03	1.98127e-05	0.0334884	BP	negative regulation of cell death	NA
GO:0006071	25	3	0.72	0.0337906	0.0337906	BP	glycerol metabolic process	NA
GO:0015074	25	3	0.72	0.0337906	0.0337906	BP	DNA integration	NA
GO:0019059	25	3	0.72	0.0337906	0.0337906	BP	initiation of viral infection	NA
GO:0051385	25	3	0.72	0.0337906	0.0337906	BP	response to mineralocorticoid stimulus	NA
GO:0006120	43	4	1.23	0.0342028	0.0342028	BP	mitochondrial electron transport, NADH to ubiquinone	NA
GO:0008199	11	2	0.3	0.0342937	0.0342937	MF	ferric iron binding	NA
GO:0016813	11	2	0.3	0.0342937	0.0342937	MF	hydrolase activity, acting on carbon-nitrogen (but not peptide) bonds, in linear amidines	2
GO:0019841	11	2	0.3	0.0342937	0.0342937	MF	retinol binding	NA
GO:0000782	12	2	0.3	0.0352666	0.0352666	CC	telomere cap complex	NA
GO:0000783	12	2	0.3	0.0352666	0.0352666	CC	nuclear telomere cap complex	NA
GO:0022624	12	2	0.3	0.0352666	0.0352666	CC	proteasome accessory complex	NA
GO:0001725	29	3	0.73	0.0356025	0.0356025	CC	stress fiber	NA
GO:0032403	273	13	7.4	0.035621	0.035621	MF	protein complex binding	NA
GO:0051187	35	14	1	2.77018e-13	0.0362005	BP	cofactor catabolic process	NA
GO:0032496	132	8	3.79	0.0364324	0.0364324	BP	response to lipopolysaccharide	NA
GO:0042383	73	5	1.84	0.0366697	0.0366697	CC	sarcolemma	NA
GO:0046504	44	4	1.26	0.0368012	0.0368012	BP	glycerol ether biosynthetic process	NA
GO:0000096	26	3	0.75	0.0374084	0.0374084	BP	sulfur amino acid metabolic process	NA
GO:0006206	26	3	0.75	0.0374084	0.0374084	BP	pyrimidine base metabolic process	NA
GO:0009072	26	3	0.75	0.0374084	0.0374084	BP	aromatic amino acid family metabolic process	NA
GO:0045429	26	3	0.75	0.0374084	0.0374084	BP	positive regulation of nitric oxide biosynthetic process	NA
GO:0071222	26	3	0.75	0.0374084	0.0374084	BP	cellular response to lipopolysaccharide	NA
GO:0032868	234	12	6.71	0.037852	0.037852	BP	response to insulin stimulus	NA
GO:0019205	47	4	1.27	0.0380152	0.0380152	MF	nucleobase, nucleoside, nucleotide kinase activity	NA
GO:0000303	11	2	0.32	0.0380612	0.0380612	BP	response to superoxide	NA
GO:0009698	11	2	0.32	0.0380612	0.0380612	BP	phenylpropanoid metabolic process	NA
GO:0046716	11	2	0.32	0.0380612	0.0380612	BP	muscle homeostasis	NA
GO:0060765	11	2	0.32	0.0380612	0.0380612	BP	regulation of androgen receptor signaling pathway	NA
GO:0052548	183	10	5.25	0.0384847	0.0384847	BP	regulation of endopeptidase activity	NA
GO:0009408	65	5	1.87	0.0385142	0.0385142	BP	response to heat	NA
GO:0031227	74	5	1.86	0.038548	0.038548	CC	intrinsic to endoplasmic reticulum membrane	NA
GO:0046660	87	6	2.5	0.0388741	0.0388741	BP	female sex differentiation	NA
GO:0016877	28	3	0.76	0.039247	0.039247	MF	ligase activity, forming carbon-sulfur bonds	NA
GO:0032991	3494	161	87.89	1.40151e-16	0.0395418	CC	macromolecular complex	NA
GO:0009145	82	13	2.35	5.48236e-07	0.0402989	BP	purine nucleoside triphosphate biosynthetic process	NA
GO:0004745	12	2	0.33	0.0404274	0.0404274	MF	retinol dehydrogenase activity	NA
GO:0015645	12	2	0.33	0.0404274	0.0404274	MF	fatty-acid ligase activity	NA
GO:0015926	12	2	0.33	0.0404274	0.0404274	MF	glucosidase activity	NA
GO:0016846	12	2	0.33	0.0404274	0.0404274	MF	carbon-sulfur lyase activity	NA
GO:0016918	12	2	0.33	0.0404274	0.0404274	MF	retinal binding	NA
GO:0001772	13	2	0.33	0.0409977	0.0409977	CC	immunological synapse	NA
GO:0005779	13	2	0.33	0.0409977	0.0409977	CC	integral to peroxisomal membrane	NA
GO:0031231	13	2	0.33	0.0409977	0.0409977	CC	intrinsic to peroxisomal membrane	NA
GO:0000038	27	3	0.77	0.0412157	0.0412157	BP	very-long-chain fatty acid metabolic process	NA
GO:0032432	31	3	0.78	0.0422263	0.0422263	CC	actin filament bundle	NA
GO:0042743	31	9	0.89	1.39262e-07	0.0435798	BP	hydrogen peroxide metabolic process	NA
GO:0007568	137	8	3.93	0.0438208	0.0438208	BP	aging	NA
GO:0043066	437	29	12.54	2.52202e-05	0.0440622	BP	negative regulation of apoptosis	NA
GO:0000305	12	2	0.34	0.0448227	0.0448227	BP	response to oxygen radical	NA
GO:0006086	12	2	0.34	0.0448227	0.0448227	BP	acetyl-CoA biosynthetic process from pyruvate	NA
GO:0009071	12	2	0.34	0.0448227	0.0448227	BP	serine family amino acid catabolic process	2
GO:0010510	12	2	0.34	0.0448227	0.0448227	BP	regulation of acetyl-CoA biosynthetic process from pyruvate	NA
GO:0042572	12	2	0.34	0.0448227	0.0448227	BP	retinol metabolic process	NA
GO:0009142	84	13	2.41	7.30082e-07	0.044842	BP	nucleoside triphosphate biosynthetic process	NA
GO:0006801	28	3	0.8	0.0452103	0.0452103	BP	superoxide metabolic process	NA
GO:0034655	28	3	0.8	0.0452103	0.0452103	BP	nucleobase, nucleoside, nucleotide and nucleic acid catabolic process	NA
GO:0034656	28	3	0.8	0.0452103	0.0452103	BP	nucleobase, nucleoside and nucleotide catabolic process	NA
GO:0022600	47	4	1.35	0.0452608	0.0452608	BP	digestive system process	NA
GO:0048565	47	4	1.35	0.0452608	0.0452608	BP	gut development	NA
GO:0032993	103	6	2.59	0.0456151	0.0456151	CC	protein-DNA complex	NA
GO:0051704	938	36	26.91	0.0456676	0.0456676	BP	multi-organism process	NA
GO:0033764	25	6	0.68	4.37654e-05	0.0462037	MF	steroid dehydrogenase activity, acting on the CH-OH group of donors, NAD or NADP as acceptor	NA
GO:0007599	486	32	13.94	1.12228e-05	0.0468438	BP	hemostasis	NA
GO:0016863	13	2	0.35	0.046938	0.046938	MF	intramolecular oxidoreductase activity, transposing C=C bonds	NA
GO:0006519	463	58	13.28	1.04785e-21	0.0470022	BP	cellular amino acid and derivative metabolic process	NA
GO:0052547	190	10	5.45	0.0475854	0.0475854	BP	regulation of peptidase activity	NA
GO:0015078	95	14	2.58	2.58107e-07	0.048797	MF	hydrogen ion transmembrane transporter activity	NA
GO:0010952	92	6	2.64	0.0488405	0.0488405	BP	positive regulation of peptidase activity	NA
GO:0030433	29	3	0.83	0.0493894	0.0493894	BP	ER-associated protein catabolic process	NA
GO:0046700	295	23	8.46	1.45113e-05	0.0497212	BP	heterocycle catabolic process	NA
GO:0030141	210	16	5.28	8.58278e-05	0.0501029	CC	secretory granule	NA
GO:0006919	70	5	2.01	0.0503555	0.0503555	BP	activation of caspase activity	NA
GO:0007584	192	10	5.51	0.0504306	0.0504306	BP	response to nutrient	NA
GO:0044438	64	13	1.61	5.51587e-09	0.0504598	CC	microbody part	NA
GO:0044439	64	13	1.61	5.51587e-09	0.0504598	CC	peroxisomal part	NA
GO:0043069	442	29	12.68	3.10739e-05	0.0508109	BP	negative regulation of programmed cell death	NA
GO:0031300	161	8	4.05	0.0509921	0.0509921	CC	intrinsic to organelle membrane	NA
GO:0006775	49	4	1.41	0.0514534	0.0514534	BP	fat-soluble vitamin metabolic process	NA
GO:0045807	49	4	1.41	0.0514534	0.0514534	BP	positive regulation of endocytosis	NA
GO:0009260	110	14	3.16	3.08657e-06	0.051673	BP	ribonucleotide biosynthetic process	NA
GO:0006766	124	14	3.56	1.2692e-05	0.0516813	BP	vitamin metabolic process	NA
GO:0043174	13	2	0.37	0.0519881	0.0519881	BP	nucleoside salvage	NA
GO:0071230	13	2	0.37	0.0519881	0.0519881	BP	cellular response to amino acid stimulus	NA
GO:0008289	443	37	12.01	1.25466e-09	0.0530434	MF	lipid binding	NA
GO:0042641	34	3	0.86	0.0532283	0.0532283	CC	actomyosin	NA
GO:0010876	194	10	5.57	0.0533873	0.0533873	BP	lipid localization	NA
GO:0030684	15	2	0.38	0.0534061	0.0534061	CC	preribosome	4
GO:0032592	15	2	0.38	0.0534061	0.0534061	CC	integral to mitochondrial membrane	3
GO:0005978	30	3	0.86	0.05375	0.05375	BP	glycogen biosynthetic process	NA
GO:0009250	30	3	0.86	0.05375	0.05375	BP	glucan biosynthetic process	NA
GO:0015248	14	2	0.38	0.0538007	0.0538007	MF	sterol transporter activity	NA
GO:0016641	14	2	0.38	0.0538007	0.0538007	MF	oxidoreductase activity, acting on the CH-NH2 group of donors, oxygen as acceptor	NA
GO:0031593	14	2	0.38	0.0538007	0.0538007	MF	polyubiquitin binding	NA
GO:0003725	32	3	0.87	0.0549346	0.0549346	MF	double-stranded RNA binding	NA
GO:0019829	32	3	0.87	0.0549346	0.0549346	MF	cation-transporting ATPase activity	5
GO:0001894	72	5	2.07	0.0556271	0.0556271	BP	tissue homeostasis	NA
GO:0006800	50	10	1.43	1.24994e-06	0.0561398	BP	oxygen and reactive oxygen species metabolic process	NA
GO:0032994	35	3	0.88	0.0571719	0.0571719	CC	protein-lipid complex	NA
GO:0034358	35	3	0.88	0.0571719	0.0571719	CC	plasma lipoprotein particle	NA
GO:0000166	2322	101	62.94	5.15073e-07	0.0571871	MF	nucleotide binding	NA
GO:0007569	31	3	0.89	0.0582886	0.0582886	BP	cell aging	NA
GO:0009110	31	3	0.89	0.0582886	0.0582886	BP	vitamin biosynthetic process	NA
GO:0051015	54	4	1.46	0.0582934	0.0582934	MF	actin filament binding	NA
GO:0004091	102	6	2.76	0.0588712	0.0588712	MF	carboxylesterase activity	NA
GO:0004003	33	3	0.89	0.0592581	0.0592581	MF	ATP-dependent DNA helicase activity	NA
GO:0044419	420	18	12.05	0.059372	0.059372	BP	interspecies interaction between organisms	NA
GO:0006085	14	2	0.4	0.0595287	0.0595287	BP	acetyl-CoA biosynthetic process	NA
GO:0030866	14	2	0.4	0.0595287	0.0595287	BP	cortical actin cytoskeleton organization	NA
GO:0033875	14	2	0.4	0.0595287	0.0595287	BP	ribonucleoside bisphosphate metabolic process	NA
GO:0034032	14	2	0.4	0.0595287	0.0595287	BP	purine nucleoside bisphosphate metabolic process	NA
GO:0034035	14	2	0.4	0.0595287	0.0595287	BP	purine ribonucleoside bisphosphate metabolic process	NA
GO:0042375	14	2	0.4	0.0595287	0.0595287	BP	quinone cofactor metabolic process	NA
GO:0050427	14	2	0.4	0.0595287	0.0595287	BP	3'-phosphoadenosine 5'-phosphosulfate metabolic process	NA
GO:0051923	14	2	0.4	0.0595287	0.0595287	BP	sulfation	NA
GO:0055081	14	2	0.4	0.0595287	0.0595287	BP	anion homeostasis	NA
GO:0071229	14	2	0.4	0.0595287	0.0595287	BP	cellular response to acid	NA
GO:0010243	96	9	2.75	0.00173177	0.0599568	BP	response to organic nitrogen	NA
GO:0016289	15	2	0.41	0.0609918	0.0609918	MF	CoA hydrolase activity	1
GO:0002237	147	8	4.22	0.0614032	0.0614032	BP	response to molecule of bacterial origin	NA
GO:0019903	55	4	1.49	0.0615807	0.0615807	MF	protein phosphatase binding	NA
GO:0005681	139	7	3.5	0.0617822	0.0617822	CC	spliceosomal complex	6
GO:0019318	235	39	6.74	3.89587e-19	0.0641988	BP	hexose metabolic process	NA
GO:0006521	53	4	1.52	0.0651507	0.0651507	BP	regulation of cellular amino acid metabolic process	NA
GO:0009108	99	6	2.84	0.0652179	0.0652179	BP	coenzyme biosynthetic process	NA
GO:0016627	53	14	1.44	8.56425e-11	0.0653853	MF	oxidoreductase activity, acting on the CH-CH group of donors	NA
GO:0032587	37	3	0.93	0.0654597	0.0654597	CC	ruffle membrane	NA
GO:0030029	336	18	9.64	0.00846044	0.0657345	BP	actin filament-based process	NA
GO:0012507	17	2	0.43	0.0669486	0.0669486	CC	ER to Golgi transport vesicle membrane	NA
GO:0008207	15	2	0.43	0.0674173	0.0674173	BP	C21-steroid hormone metabolic process	NA
GO:0008272	15	2	0.43	0.0674173	0.0674173	BP	sulfate transport	3
GO:0030865	15	2	0.43	0.0674173	0.0674173	BP	cortical cytoskeleton organization	NA
GO:0042554	15	2	0.43	0.0674173	0.0674173	BP	superoxide anion generation	NA
GO:0051646	15	2	0.43	0.0674173	0.0674173	BP	mitochondrion localization	NA
GO:0071418	15	2	0.43	0.0674173	0.0674173	BP	cellular response to amine stimulus	NA
GO:0046320	33	3	0.95	0.0678855	0.0678855	BP	regulation of fatty acid oxidation	NA
GO:0071219	33	3	0.95	0.0678855	0.0678855	BP	cellular response to molecule of bacterial origin	NA
GO:0022626	75	35	1.89	3.08329e-36	0.0681575	CC	cytosolic ribosome	4
GO:0015932	16	2	0.43	0.0684884	0.0684884	MF	nucleobase, nucleoside, nucleotide and nucleic acid transmembrane transporter activity	NA
GO:0070325	16	2	0.43	0.0684884	0.0684884	MF	lipoprotein receptor binding	NA
GO:0030048	54	4	1.55	0.0688442	0.0688442	BP	actin filament-based movement	NA
GO:0006754	70	12	2.01	6.28161e-07	0.0689177	BP	ATP biosynthetic process	NA
GO:0048471	358	14	9.01	0.0694334	0.0694334	CC	perinuclear region of cytoplasm	NA
GO:0030018	38	3	0.96	0.0697986	0.0697986	CC	Z disc	NA
GO:0006066	513	66	14.72	2.50059e-25	0.0724131	BP	alcohol metabolic process	NA
GO:0050819	34	3	0.98	0.072936	0.072936	BP	negative regulation of coagulation	NA
GO:0030705	78	5	2.24	0.0732759	0.0732759	BP	cytoskeleton-dependent intracellular transport	NA
GO:0031575	78	5	2.24	0.0732759	0.0732759	BP	G1/S transition checkpoint	NA
GO:0016209	53	11	1.44	1.39466e-07	0.0737661	MF	antioxidant activity	NA
GO:0003001	262	12	7.52	0.0754405	0.0754405	BP	generation of a signal involved in cell-cell signaling	NA
GO:0033198	16	2	0.46	0.0756278	0.0756278	BP	response to ATP	NA
GO:0045909	16	2	0.46	0.0756278	0.0756278	BP	positive regulation of vasodilation	NA
GO:0050996	16	2	0.46	0.0756278	0.0756278	BP	positive regulation of lipid catabolic process	NA
GO:0071417	16	2	0.46	0.0756278	0.0756278	BP	cellular response to organic nitrogen	NA
GO:0016782	59	4	1.6	0.0756812	0.0756812	MF	transferase activity, transferring sulfur-containing groups	NA
GO:0001523	35	3	1	0.0781489	0.0781489	BP	retinoid metabolic process	NA
GO:0016101	35	3	1	0.0781489	0.0781489	BP	diterpenoid metabolic process	NA
GO:0045428	35	3	1	0.0781489	0.0781489	BP	regulation of nitric oxide biosynthetic process	NA
GO:0042592	888	43	25.48	0.000529705	0.0790967	BP	homeostatic process	NA
GO:0034284	80	5	2.3	0.0797638	0.0797638	BP	response to monosaccharide stimulus	NA
GO:0033116	19	2	0.48	0.0814824	0.0814824	CC	ER-Golgi intermediate compartment membrane	NA
GO:0031329	105	6	3.01	0.0815264	0.0815264	BP	regulation of cellular catabolic process	NA
GO:0048871	105	6	3.01	0.0815264	0.0815264	BP	multicellular organismal homeostasis	NA
GO:0008206	40	8	1.15	1.47571e-05	0.0822987	BP	bile acid metabolic process	NA
GO:0006112	154	11	4.42	0.0048794	0.0830302	BP	energy reserve metabolic process	NA
GO:0043028	38	3	1.03	0.0831303	0.0831303	MF	caspase regulator activity	NA
GO:0043130	38	3	1.03	0.0831303	0.0831303	MF	ubiquitin binding	NA
GO:0022900	144	29	4.13	7.54255e-17	0.0831552	BP	electron transport chain	NA
GO:0042623	282	12	7.64	0.0831776	0.0831776	MF	ATPase activity, coupled	NA
GO:0000726	17	2	0.49	0.0841352	0.0841352	BP	non-recombinational repair	NA
GO:0006541	17	2	0.49	0.0841352	0.0841352	BP	glutamine metabolic process	NA
GO:0010039	17	2	0.49	0.0841352	0.0841352	BP	response to iron ion	NA
GO:0043691	17	2	0.49	0.0841352	0.0841352	BP	reverse cholesterol transport	NA
GO:0007596	483	31	13.86	2.53368e-05	0.0841384	BP	blood coagulation	NA
GO:0010498	185	9	5.31	0.0857142	0.0857142	BP	proteasomal protein catabolic process	NA
GO:0043161	185	9	5.31	0.0857142	0.0857142	BP	proteasomal ubiquitin-dependent protein catabolic process	NA
GO:0006575	213	25	6.11	2.31505e-09	0.0860616	BP	cellular amino acid derivative metabolic process	NA
GO:0048872	107	6	3.07	0.0874246	0.0874246	BP	homeostasis of number of cells	NA
GO:0000786	67	4	1.69	0.0881266	0.0881266	CC	nucleosome	NA
GO:0016776	39	3	1.06	0.0883308	0.0883308	MF	phosphotransferase activity, phosphate group as acceptor	NA
GO:0051291	59	4	1.69	0.0888724	0.0888724	BP	protein heterooligomerization	NA
GO:0006144	37	3	1.06	0.0890443	0.0890443	BP	purine base metabolic process	NA
GO:0032434	37	3	1.06	0.0890443	0.0890443	BP	regulation of proteasomal ubiquitin-dependent protein catabolic process	NA
GO:0005839	20	2	0.5	0.0890796	0.0890796	CC	proteasome core complex	NA
GO:0030134	20	2	0.5	0.0890796	0.0890796	CC	ER to Golgi transport vesicle	NA
GO:0050817	486	31	13.94	2.85336e-05	0.0897249	BP	coagulation	NA
GO:0046545	83	5	2.38	0.0900508	0.0900508	BP	development of primary female sexual characteristics	NA
GO:0034754	83	8	2.38	0.00258984	0.091129	BP	cellular hormone metabolic process	NA
GO:0046034	134	16	3.84	1.45659e-06	0.0913052	BP	ATP metabolic process	NA
GO:0016071	510	24	14.63	0.0122988	0.0915268	BP	mRNA metabolic process	NA
GO:0030554	1602	61	43.42	0.00393343	0.0917781	MF	adenyl nucleotide binding	NA
GO:0016878	19	2	0.52	0.0925989	0.0925989	MF	acid-thiol ligase activity	NA
GO:0051537	19	2	0.52	0.0925989	0.0925989	MF	2 iron, 2 sulfur cluster binding	3
GO:0009132	18	2	0.52	0.092916	0.092916	BP	nucleoside diphosphate metabolic process	5
GO:0010226	18	2	0.52	0.092916	0.092916	BP	response to lithium ion	NA
GO:0018208	18	2	0.52	0.092916	0.092916	BP	peptidyl-proline modification	NA
GO:0046135	18	2	0.52	0.092916	0.092916	BP	pyrimidine nucleoside catabolic process	NA
GO:0046688	18	2	0.52	0.092916	0.092916	BP	response to copper ion	NA
GO:0051881	18	2	0.52	0.092916	0.092916	BP	regulation of mitochondrial membrane potential	NA
GO:0005518	40	3	1.08	0.0936646	0.0936646	MF	collagen binding	NA
GO:0032182	40	3	1.08	0.0936646	0.0936646	MF	small conjugating protein binding	NA
GO:0043627	135	7	3.87	0.0939195	0.0939195	BP	response to estrogen stimulus	NA
GO:0009719	643	31	18.45	0.00336824	0.0942732	BP	response to endogenous stimulus	NA
GO:0005912	154	7	3.87	0.0943442	0.0943442	CC	adherens junction	NA
GO:0034404	38	3	1.09	0.0947177	0.0947177	BP	nucleobase, nucleoside and nucleotide biosynthetic process	NA
GO:0034654	38	3	1.09	0.0947177	0.0947177	BP	nucleobase, nucleoside, nucleotide and nucleic acid biosynthetic process	NA
GO:0071445	38	3	1.09	0.0947177	0.0947177	BP	cellular response to protein stimulus	NA
GO:0006730	162	8	4.65	0.0950635	0.0950635	BP	one-carbon metabolic process	NA
GO:0005319	64	4	1.73	0.0953726	0.0953726	MF	lipid transporter activity	NA
GO:0005524	1498	49	40.61	0.0955801	0.0955801	MF	ATP binding	NA
GO:0006977	61	4	1.75	0.0975866	0.0975866	BP	DNA damage response, signal transduction by p53 class mediator resulting in cell cycle arrest	NA
GO:0046483	681	41	19.54	5.92503e-06	0.0977215	BP	heterocycle metabolic process	NA
GO:0016810	117	6	3.17	0.0985761	0.0985761	MF	hydrolase activity, acting on carbon-nitrogen (but not peptide) bonds	NA
GO:0050839	41	3	1.11	0.0991276	0.0991276	MF	cell adhesion molecule binding	NA
GO:0005938	136	11	3.42	0.000653332	0.100501	CC	cell cortex	NA
GO:0030049	39	3	1.12	0.100535	0.100535	BP	muscle filament sliding	NA
GO:0033275	39	3	1.12	0.100535	0.100535	BP	actin-myosin filament sliding	NA
GO:0042311	39	3	1.12	0.100535	0.100535	BP	vasodilation	NA
GO:0006629	978	80	28.06	5.97349e-18	0.100597	BP	lipid metabolic process	NA
GO:0006898	86	5	2.47	0.100989	0.100989	BP	receptor-mediated endocytosis	NA
GO:0001540	20	2	0.54	0.10111	0.10111	MF	beta-amyloid binding	NA
GO:0045296	20	2	0.54	0.10111	0.10111	MF	cadherin binding	NA
GO:0001882	1649	62	44.7	0.00483165	0.101198	MF	nucleoside binding	NA
GO:0048260	19	2	0.55	0.101947	0.101947	BP	positive regulation of receptor-mediated endocytosis	NA
GO:0034101	62	4	1.78	0.102088	0.102088	BP	erythrocyte homeostasis	NA
GO:0006820	138	7	3.96	0.102465	0.102465	BP	anion transport	NA
GO:0050796	113	6	3.24	0.106475	0.106475	BP	regulation of insulin secretion	NA
GO:0070252	40	3	1.15	0.106492	0.106492	BP	actin-mediated cell contraction	NA
GO:0005178	67	4	1.82	0.10823	0.10823	MF	integrin binding	NA
GO:0034599	60	10	1.72	7.10154e-06	0.108762	BP	cellular response to oxidative stress	NA
GO:0005747	46	3	1.16	0.10881	0.10881	CC	mitochondrial respiratory chain complex I	3
GO:0030964	46	3	1.16	0.10881	0.10881	CC	NADH dehydrogenase complex	3
GO:0045271	46	3	1.16	0.10881	0.10881	CC	respiratory chain complex I	3
GO:0004298	21	2	0.57	0.109826	0.109826	MF	threonine-type endopeptidase activity	NA
GO:0051059	21	2	0.57	0.109826	0.109826	MF	NF-kappaB binding	NA
GO:0070003	21	2	0.57	0.109826	0.109826	MF	threonine-type peptidase activity	NA
GO:0003678	43	3	1.17	0.110425	0.110425	MF	DNA helicase activity	NA
GO:0004869	43	3	1.17	0.110425	0.110425	MF	cysteine-type endopeptidase inhibitor activity	NA
GO:0008307	43	3	1.17	0.110425	0.110425	MF	structural constituent of muscle	NA
GO:0030968	20	2	0.57	0.111208	0.111208	BP	endoplasmic reticulum unfolded protein response	NA
GO:0032651	20	2	0.57	0.111208	0.111208	BP	regulation of interleukin-1 beta production	NA
GO:0034620	20	2	0.57	0.111208	0.111208	BP	cellular response to unfolded protein	NA
GO:0051592	64	4	1.84	0.111371	0.111371	BP	response to calcium ion	NA
GO:0003824	5322	258	144.26	2.41461e-30	0.111957	MF	catalytic activity	NA
GO:0007044	41	3	1.18	0.112583	0.112583	BP	cell-substrate junction assembly	NA
GO:0031100	41	3	1.18	0.112583	0.112583	BP	organ regeneration	NA
GO:0019748	104	19	2.98	1.06333e-10	0.113767	BP	secondary metabolic process	NA
GO:0032559	1520	49	41.2	0.114145	0.114145	MF	adenyl ribonucleotide binding	NA
GO:0001669	47	3	1.18	0.114177	0.114177	CC	acrosomal vesicle	NA
GO:0005925	102	5	2.57	0.114616	0.114616	CC	focal adhesion	NA
GO:0009206	81	12	2.32	3.14063e-06	0.115273	BP	purine ribonucleoside triphosphate biosynthetic process	NA
GO:0001906	65	4	1.87	0.116148	0.116148	BP	cell killing	NA
GO:0006879	65	4	1.87	0.116148	0.116148	BP	cellular iron ion homeostasis	NA
GO:0071158	65	4	1.87	0.116148	0.116148	BP	positive regulation of cell cycle arrest	NA
GO:0003954	44	3	1.19	0.116251	0.116251	MF	NADH dehydrogenase activity	3
GO:0008137	44	3	1.19	0.116251	0.116251	MF	NADH dehydrogenase (ubiquinone) activity	3
GO:0050136	44	3	1.19	0.116251	0.116251	MF	NADH dehydrogenase (quinone) activity	3
GO:0010033	1058	56	30.36	5.85515e-06	0.117321	BP	response to organic substance	NA
GO:0046903	625	39	17.93	4.37461e-06	0.118063	BP	secretion	NA
GO:0006720	64	8	1.84	0.000465851	0.118418	BP	isoprenoid metabolic process	NA
GO:0050878	530	32	15.21	6.13207e-05	0.118919	BP	regulation of body fluid levels	NA
GO:0006839	82	12	2.35	3.58504e-06	0.120034	BP	mitochondrial transport	NA
GO:0009201	82	12	2.35	3.58504e-06	0.120034	BP	ribonucleoside triphosphate biosynthetic process	NA
GO:0002367	21	2	0.6	0.120677	0.120677	BP	cytokine production during immune response	NA
GO:0009225	21	2	0.6	0.120677	0.120677	BP	nucleotide-sugar metabolic process	NA
GO:0033627	21	2	0.6	0.120677	0.120677	BP	cell adhesion mediated by integrin	NA
GO:0035094	21	2	0.6	0.120677	0.120677	BP	response to nicotine	NA
GO:0045103	21	2	0.6	0.120677	0.120677	BP	intermediate filament-based process	NA
GO:0046676	21	2	0.6	0.120677	0.120677	BP	negative regulation of insulin secretion	NA
GO:0048199	21	2	0.6	0.120677	0.120677	BP	vesicle targeting, to, from or within Golgi	NA
GO:0051453	21	2	0.6	0.120677	0.120677	BP	regulation of intracellular pH	NA
GO:0051260	129	15	3.7	4.326e-06	0.120698	BP	protein homooligomerization	NA
GO:0001883	1638	61	44.4	0.00636344	0.121745	MF	purine nucleoside binding	NA
GO:0048545	265	19	7.6	0.000239157	0.123785	BP	response to steroid hormone stimulus	NA
GO:0016667	51	9	1.38	8.044e-06	0.124731	MF	oxidoreductase activity, acting on sulfur group of donors	NA
GO:0006809	43	3	1.23	0.125149	0.125149	BP	nitric oxide biosynthetic process	NA
GO:0033762	43	3	1.23	0.125149	0.125149	BP	response to glucagon stimulus	NA
GO:0051436	67	4	1.92	0.125965	0.125965	BP	negative regulation of ubiquitin-protein ligase activity during mitotic cell cycle	NA
GO:0042625	71	4	1.92	0.126505	0.126505	MF	ATPase activity, coupled to transmembrane movement of ions	NA
GO:0016790	98	5	2.66	0.127341	0.127341	MF	thiolester hydrolase activity	NA
GO:0090276	119	6	3.41	0.127488	0.127488	BP	regulation of peptide hormone secretion	NA
GO:0008308	23	2	0.62	0.127809	0.127809	MF	voltage-gated anion channel activity	NA
GO:0065008	2172	106	62.32	1.0803e-08	0.128187	BP	regulation of biological quality	NA
GO:0031301	136	6	3.42	0.128718	0.128718	CC	integral to organelle membrane	NA
GO:0000784	25	2	0.63	0.12977	0.12977	CC	nuclear chromosome, telomeric region	NA
GO:0006336	22	2	0.63	0.130336	0.130336	BP	DNA replication-independent nucleosome assembly	NA
GO:0019433	22	2	0.63	0.130336	0.130336	BP	triglyceride catabolic process	NA
GO:0034080	22	2	0.63	0.130336	0.130336	BP	CenH3-containing nucleosome assembly at centromere	NA
GO:0034724	22	2	0.63	0.130336	0.130336	BP	DNA replication-independent nucleosome organization	NA
GO:0051055	22	2	0.63	0.130336	0.130336	BP	negative regulation of lipid biosynthetic process	NA
GO:0090278	22	2	0.63	0.130336	0.130336	BP	negative regulation of peptide hormone secretion	NA
GO:0005902	50	3	1.26	0.130853	0.130853	CC	microvillus	NA
GO:0000271	68	4	1.95	0.131001	0.131001	BP	polysaccharide biosynthetic process	NA
GO:0031571	68	4	1.95	0.131001	0.131001	BP	G1/S DNA damage checkpoint	NA
GO:0009109	29	13	0.83	3.32387e-13	0.132029	BP	coenzyme catabolic process	NA
GO:0009820	45	12	1.29	3.24948e-09	0.132472	BP	alkaloid metabolic process	NA
GO:0005924	107	5	2.69	0.132717	0.132717	CC	cell-substrate adherens junction	NA
GO:0031099	94	5	2.7	0.133177	0.133177	BP	regeneration	NA
GO:0006458	52	7	1.49	0.000668086	0.13406	BP	'de novo' protein folding	NA
GO:0002791	121	6	3.47	0.134909	0.134909	BP	regulation of peptide secretion	NA
GO:0090087	121	6	3.47	0.134909	0.134909	BP	regulation of peptide transport	NA
GO:0055072	69	4	1.98	0.136119	0.136119	BP	iron ion homeostasis	NA
GO:0030658	51	3	1.28	0.136592	0.136592	CC	transport vesicle membrane	NA
GO:0050818	45	3	1.29	0.138192	0.138192	BP	regulation of coagulation	NA
GO:0065004	122	6	3.5	0.138694	0.138694	BP	protein-DNA complex assembly	NA
GO:0015934	64	18	1.61	1.42005e-14	0.138815	CC	large ribosomal subunit	4
GO:0002792	23	2	0.66	0.140165	0.140165	BP	negative regulation of peptide secretion	NA
GO:0030641	23	2	0.66	0.140165	0.140165	BP	regulation of cellular pH	NA
GO:0032611	23	2	0.66	0.140165	0.140165	BP	interleukin-1 beta production	NA
GO:0032652	23	2	0.66	0.140165	0.140165	BP	regulation of interleukin-1 production	NA
GO:0042417	23	2	0.66	0.140165	0.140165	BP	dopamine metabolic process	NA
GO:0044269	23	2	0.66	0.140165	0.140165	BP	glycerol ether catabolic process	NA
GO:0046461	23	2	0.66	0.140165	0.140165	BP	neutral lipid catabolic process	NA
GO:0046464	23	2	0.66	0.140165	0.140165	BP	acylglycerol catabolic process	NA
GO:0006928	946	33	27.14	0.141017	0.141017	BP	cellular component movement	NA
GO:0071375	236	10	6.77	0.142281	0.142281	BP	cellular response to peptide hormone stimulus	NA
GO:0005905	52	3	1.31	0.142416	0.142416	CC	coated pit	NA
GO:0070161	172	7	4.33	0.143764	0.143764	CC	anchoring junction	NA
GO:0044242	118	19	3.39	1.00915e-09	0.144598	BP	cellular lipid catabolic process	1
GO:0010941	1028	55	29.5	5.22373e-06	0.144755	BP	regulation of cell death	NA
GO:0033692	46	3	1.32	0.14488	0.14488	BP	cellular polysaccharide biosynthetic process	NA
GO:0009743	97	5	2.78	0.146304	0.146304	BP	response to carbohydrate stimulus	NA
GO:0005501	25	2	0.68	0.146417	0.146417	MF	retinoid binding	NA
GO:0051352	71	4	2.04	0.146593	0.146593	BP	negative regulation of ligase activity	NA
GO:0051437	71	4	2.04	0.146593	0.146593	BP	positive regulation of ubiquitin-protein ligase activity during mitotic cell cycle	NA
GO:0051444	71	4	2.04	0.146593	0.146593	BP	negative regulation of ubiquitin-protein ligase activity	NA
GO:0031594	27	2	0.68	0.147057	0.147057	CC	neuromuscular junction	NA
GO:0015931	152	7	4.36	0.147598	0.147598	BP	nucleobase, nucleoside, nucleotide and nucleic acid transport	NA
GO:0042626	103	5	2.79	0.147841	0.147841	MF	ATPase activity, coupled to transmembrane movement of substances	NA
GO:0030055	111	5	2.79	0.148062	0.148062	CC	cell-substrate junction	NA
GO:0006687	24	2	0.69	0.150146	0.150146	BP	glycosphingolipid metabolic process	NA
GO:0009163	24	2	0.69	0.150146	0.150146	BP	nucleoside biosynthetic process	NA
GO:0031055	24	2	0.69	0.150146	0.150146	BP	chromatin remodeling at centromere	NA
GO:0034381	24	2	0.69	0.150146	0.150146	BP	lipoprotein particle clearance	NA
GO:0042312	24	2	0.69	0.150146	0.150146	BP	regulation of vasodilation	NA
GO:0000302	92	11	2.64	6.33721e-05	0.151313	BP	response to reactive oxygen species	NA
GO:0071156	72	4	2.07	0.151944	0.151944	BP	regulation of cell cycle arrest	NA
GO:0016820	104	5	2.82	0.152101	0.152101	MF	hydrolase activity, acting on acid anhydrides, catalyzing transmembrane movement of substances	NA
GO:0043492	104	5	2.82	0.152101	0.152101	MF	ATPase activity, coupled to movement of substances	NA
GO:0031406	149	26	4.04	3.09018e-14	0.152829	MF	carboxylic acid binding	NA
GO:0003684	50	3	1.36	0.153426	0.153426	MF	damaged DNA binding	NA
GO:0009306	99	5	2.84	0.155351	0.155351	BP	protein secretion	NA
GO:0019840	26	2	0.7	0.155918	0.155918	MF	isoprenoid binding	NA
GO:0006334	100	5	2.87	0.159959	0.159959	BP	nucleosome assembly	NA
GO:0006691	25	2	0.72	0.160264	0.160264	BP	leukotriene metabolic process	NA
GO:0018205	25	2	0.72	0.160264	0.160264	BP	peptidyl-lysine modification	NA
GO:0033865	25	2	0.72	0.160264	0.160264	BP	nucleoside bisphosphate metabolic process	NA
GO:0043094	25	2	0.72	0.160264	0.160264	BP	cellular metabolic compound salvage	NA
GO:0043486	25	2	0.72	0.160264	0.160264	BP	histone exchange	NA
GO:0030176	55	3	1.38	0.160361	0.160361	CC	integral to endoplasmic reticulum membrane	NA
GO:0051536	54	6	1.46	0.00329349	0.163525	MF	iron-sulfur cluster binding	NA
GO:0051540	54	6	1.46	0.00329349	0.163525	MF	metal cluster binding	NA
GO:0008305	29	2	0.73	0.164777	0.164777	CC	integrin complex	NA
GO:0030036	298	15	8.55	0.0254005	0.165065	BP	actin cytoskeleton organization	NA
GO:0044271	230	25	6.6	1.12731e-08	0.168281	BP	cellular nitrogen compound biosynthetic process	NA
GO:0008380	305	12	8.75	0.168323	0.168323	BP	RNA splicing	6
GO:0008585	75	4	2.15	0.168426	0.168426	BP	female gonad development	NA
GO:0009164	26	2	0.75	0.170502	0.170502	BP	nucleoside catabolic process	NA
GO:0018149	26	2	0.75	0.170502	0.170502	BP	peptide cross-linking	NA
GO:0031625	80	4	2.17	0.171815	0.171815	MF	ubiquitin protein ligase binding	NA
GO:0000287	168	7	4.55	0.172261	0.172261	MF	magnesium ion binding	NA
GO:0009267	50	3	1.43	0.172624	0.172624	BP	cellular response to starvation	NA
GO:0006790	140	11	4.02	0.00234844	0.173016	BP	sulfur metabolic process	NA
GO:0050657	131	6	3.76	0.174887	0.174887	BP	nucleic acid transport	NA
GO:0050658	131	6	3.76	0.174887	0.174887	BP	RNA transport	NA
GO:0051236	131	6	3.76	0.174887	0.174887	BP	establishment of RNA localization	NA
GO:0016407	81	4	2.2	0.177165	0.177165	MF	acetyltransferase activity	NA
GO:0051707	432	16	12.4	0.179388	0.179388	BP	response to other organism	NA
GO:0051439	77	4	2.21	0.17975	0.17975	BP	regulation of ubiquitin-protein ligase activity during mitotic cell cycle	NA
GO:0002228	27	2	0.77	0.180845	0.180845	BP	natural killer cell mediated immunity	NA
GO:0007006	27	2	0.77	0.180845	0.180845	BP	mitochondrial membrane organization	NA
GO:0030004	27	2	0.77	0.180845	0.180845	BP	cellular monovalent inorganic cation homeostasis	NA
GO:0032612	27	2	0.77	0.180845	0.180845	BP	interleukin-1 production	NA
GO:0042267	27	2	0.77	0.180845	0.180845	BP	natural killer cell mediated cytotoxicity	NA
GO:0043449	27	2	0.77	0.180845	0.180845	BP	cellular alkene metabolic process	NA
GO:0045055	27	2	0.77	0.180845	0.180845	BP	regulated secretory pathway	NA
GO:0070988	27	2	0.77	0.180845	0.180845	BP	demethylation	8
GO:0043498	47	7	1.27	0.000252133	0.182016	MF	cell surface binding	NA
GO:0030073	133	6	3.82	0.183414	0.183414	BP	insulin secretion	NA
GO:0051188	133	6	3.82	0.183414	0.183414	BP	cofactor biosynthetic process	NA
GO:0031497	105	5	3.01	0.1838	0.1838	BP	chromatin assembly	NA
GO:0090068	105	5	3.01	0.1838	0.1838	BP	positive regulation of cell cycle process	NA
GO:0032870	311	12	8.92	0.184542	0.184542	BP	cellular response to hormone stimulus	NA
GO:0030099	162	7	4.65	0.184685	0.184685	BP	myeloid cell differentiation	NA
GO:0008034	29	2	0.79	0.185048	0.185048	MF	lipoprotein binding	NA
GO:0007269	78	4	2.24	0.185505	0.185505	BP	neurotransmitter secretion	NA
GO:0051443	78	4	2.24	0.185505	0.185505	BP	positive regulation of ubiquitin-protein ligase activity	NA
GO:0000323	286	10	7.19	0.185576	0.185576	CC	lytic vacuole	NA
GO:0005764	286	10	7.19	0.185576	0.185576	CC	lysosome	NA
GO:0034637	129	27	3.7	3.23792e-16	0.187986	BP	cellular carbohydrate biosynthetic process	NA
GO:0031252	186	7	4.68	0.189195	0.189195	CC	cell leading edge	NA
GO:0019901	204	8	5.53	0.190432	0.190432	MF	protein kinase binding	NA
GO:0046906	142	20	3.85	1.5763e-09	0.190818	MF	tetrapyrrole binding	NA
GO:0009262	28	2	0.8	0.191279	0.191279	BP	deoxyribonucleotide metabolic process	NA
GO:0032024	28	2	0.8	0.191279	0.191279	BP	positive regulation of insulin secretion	NA
GO:0043044	28	2	0.8	0.191279	0.191279	BP	ATP-dependent chromatin remodeling	NA
GO:0046503	28	2	0.8	0.191279	0.191279	BP	glycerolipid catabolic process	NA
GO:0048259	28	2	0.8	0.191279	0.191279	BP	regulation of receptor-mediated endocytosis	NA
GO:0000216	79	4	2.27	0.19132	0.19132	BP	M/G1 transition of mitotic cell cycle	NA
GO:0009746	79	4	2.27	0.19132	0.19132	BP	response to hexose stimulus	NA
GO:0015698	79	4	2.27	0.19132	0.19132	BP	inorganic anion transport	NA
GO:0006403	135	6	3.87	0.192101	0.192101	BP	RNA localization	NA
GO:0015918	53	3	1.52	0.194333	0.194333	BP	sterol transport	NA
GO:0033500	53	3	1.52	0.194333	0.194333	BP	carbohydrate homeostasis	NA
GO:0042593	53	3	1.52	0.194333	0.194333	BP	glucose homeostasis	NA
GO:0017076	1958	68	53.07	0.0182757	0.194414	MF	purine nucleotide binding	NA
GO:0015020	30	2	0.81	0.194925	0.194925	MF	glucuronosyltransferase activity	8
GO:0016831	30	2	0.81	0.194925	0.194925	MF	carboxy-lyase activity	NA
GO:0001726	91	4	2.29	0.196165	0.196165	CC	ruffle	NA
GO:0005543	202	11	5.48	0.0220671	0.196571	MF	phospholipid binding	NA
GO:0006302	80	4	2.3	0.197191	0.197191	BP	double-strand break repair	NA
GO:0015399	114	5	3.09	0.197321	0.197321	MF	primary active transmembrane transporter activity	NA
GO:0015405	114	5	3.09	0.197321	0.197321	MF	P-P-bond-hydrolysis-driven transmembrane transporter activity	NA
GO:0008217	108	5	3.1	0.198695	0.198695	BP	regulation of blood pressure	NA
GO:0030308	108	5	3.1	0.198695	0.198695	BP	negative regulation of cell growth	NA
GO:0031398	108	5	3.1	0.198695	0.198695	BP	positive regulation of protein ubiquitination	NA
GO:0005507	57	3	1.55	0.200702	0.200702	MF	copper ion binding	NA
GO:0043603	59	17	1.69	4.03596e-13	0.201282	BP	cellular amide metabolic process	NA
GO:0006690	54	3	1.55	0.201714	0.201714	BP	icosanoid metabolic process	NA
GO:0007435	29	2	0.83	0.201789	0.201789	BP	salivary gland morphogenesis	NA
GO:0043154	29	2	0.83	0.201789	0.201789	BP	negative regulation of caspase activity	NA
GO:0050771	29	2	0.83	0.201789	0.201789	BP	negative regulation of axonogenesis	NA
GO:0071241	29	2	0.83	0.201789	0.201789	BP	cellular response to inorganic substance	NA
GO:0019395	75	17	2.15	2.83126e-11	0.202006	BP	fatty acid oxidation	1
GO:0034440	75	17	2.15	2.83126e-11	0.202006	BP	lipid oxidation	1
GO:0032940	540	35	15.49	6.08955e-06	0.202081	BP	secretion by cell	NA
GO:0030100	81	4	2.32	0.203117	0.203117	BP	regulation of endocytosis	NA
GO:0051048	81	4	2.32	0.203117	0.203117	BP	negative regulation of secretion	NA
GO:0008610	423	27	12.14	9.27294e-05	0.203413	BP	lipid biosynthetic process	NA
GO:0044424	11435	420	287.64	1.08817e-61	0.204385	CC	intracellular part	NA
GO:0006979	189	14	5.42	0.00112482	0.206128	BP	response to oxidative stress	NA
GO:0005996	266	39	7.63	3.28806e-17	0.206687	BP	monosaccharide metabolic process	NA
GO:0048878	602	21	17.27	0.206691	0.206691	BP	chemical homeostasis	NA
GO:0019900	241	9	6.53	0.208486	0.208486	MF	kinase binding	NA
GO:0034728	110	5	3.16	0.208847	0.208847	BP	nucleosome organization	NA
GO:0031145	82	4	2.35	0.209095	0.209095	BP	anaphase-promoting complex-dependent proteasomal ubiquitin-dependent protein catabolic process	NA
GO:0032355	82	4	2.35	0.209095	0.209095	BP	response to estradiol stimulus	NA
GO:0051351	82	4	2.35	0.209095	0.209095	BP	positive regulation of ligase activity	NA
GO:0022890	162	15	4.39	3.51905e-05	0.20936	MF	inorganic cation transmembrane transporter activity	NA
GO:0051235	139	6	3.99	0.209931	0.209931	BP	maintenance of location	NA
GO:0005913	34	2	0.86	0.210428	0.210428	CC	cell-cell adherens junction	NA
GO:0005813	226	8	5.68	0.210534	0.210534	CC	centrosome	NA
GO:0006776	30	2	0.86	0.212363	0.212363	BP	vitamin A metabolic process	NA
GO:0007159	30	2	0.86	0.212363	0.212363	BP	leukocyte cell-cell adhesion	NA
GO:0015682	30	2	0.86	0.212363	0.212363	BP	ferric iron transport	NA
GO:0015988	30	2	0.86	0.212363	0.212363	BP	energy coupled proton transport, against electrochemical gradient	5
GO:0015991	30	2	0.86	0.212363	0.212363	BP	ATP hydrolysis coupled proton transport	5
GO:0033572	30	2	0.86	0.212363	0.212363	BP	transferrin transport	NA
GO:0051099	140	6	4.02	0.214478	0.214478	BP	positive regulation of binding	NA
GO:0051651	83	4	2.38	0.215122	0.215122	BP	maintenance of location in cell	NA
GO:0045834	56	3	1.61	0.216667	0.216667	BP	positive regulation of lipid metabolic process	NA
GO:0016769	30	6	0.81	0.000130824	0.217109	MF	transferase activity, transferring nitrogenous groups	NA
GO:0009310	93	24	2.67	8.92417e-17	0.220404	BP	amine catabolic process	NA
GO:0005773	334	11	8.4	0.221873	0.221873	CC	vacuole	NA
GO:0019319	62	20	1.78	2.77859e-16	0.221963	BP	hexose biosynthetic process	NA
GO:0008203	105	13	3.01	9.4388e-06	0.222749	BP	cholesterol metabolic process	NA
GO:0006903	31	2	0.89	0.222989	0.222989	BP	vesicle targeting	NA
GO:0045453	31	2	0.89	0.222989	0.222989	BP	bone resorption	NA
GO:0050994	31	2	0.89	0.222989	0.222989	BP	regulation of lipid catabolic process	NA
GO:0009152	101	12	2.9	3.15708e-05	0.223963	BP	purine ribonucleotide biosynthetic process	NA
GO:0007163	57	3	1.64	0.224229	0.224229	BP	establishment or maintenance of cell polarity	NA
GO:0030218	57	3	1.64	0.224229	0.224229	BP	erythrocyte differentiation	NA
GO:0033559	57	3	1.64	0.224229	0.224229	BP	unsaturated fatty acid metabolic process	NA
GO:0005080	33	2	0.89	0.224902	0.224902	MF	protein kinase C binding	NA
GO:0030288	10	1	0.25	0.224951	0.224951	CC	outer membrane-bounded periplasmic space	9
GO:0032838	10	1	0.25	0.224951	0.224951	CC	cell projection cytoplasm	NA
GO:0042597	10	1	0.25	0.224951	0.224951	CC	periplasmic space	9
GO:0008022	151	6	4.09	0.226837	0.226837	MF	protein C-terminus binding	NA
GO:0009725	588	28	16.87	0.00614435	0.227462	BP	response to hormone stimulus	NA
GO:0031966	455	63	11.45	5.23518e-29	0.229402	CC	mitochondrial membrane	NA
GO:0000086	114	5	3.27	0.229636	0.229636	BP	G2/M transition of mitotic cell cycle	NA
GO:0051640	114	5	3.27	0.229636	0.229636	BP	organelle localization	NA
GO:0031256	66	3	1.66	0.230958	0.230958	CC	leading edge membrane	NA
GO:0044450	66	3	1.66	0.230958	0.230958	CC	microtubule organizing center part	NA
GO:0000723	58	3	1.66	0.231842	0.231842	BP	telomere maintenance	NA
GO:0006826	58	3	1.66	0.231842	0.231842	BP	iron ion transport	NA
GO:0042440	58	3	1.66	0.231842	0.231842	BP	pigment metabolic process	NA
GO:0044272	58	3	1.66	0.231842	0.231842	BP	sulfur compound biosynthetic process	NA
GO:0031397	86	4	2.47	0.233479	0.233479	BP	negative regulation of protein ubiquitination	NA
GO:0051656	86	4	2.47	0.233479	0.233479	BP	establishment of organelle localization	NA
GO:0006664	32	2	0.92	0.233655	0.233655	BP	glycolipid metabolic process	NA
GO:0007431	32	2	0.92	0.233655	0.233655	BP	salivary gland development	NA
GO:0030195	32	2	0.92	0.233655	0.233655	BP	negative regulation of blood coagulation	NA
GO:0035303	32	2	0.92	0.233655	0.233655	BP	regulation of dephosphorylation	NA
GO:0046620	32	2	0.92	0.233655	0.233655	BP	regulation of organ growth	NA
GO:0042060	575	32	16.5	0.000273116	0.234624	BP	wound healing	NA
GO:0045792	115	5	3.3	0.234926	0.234926	BP	negative regulation of cell size	NA
GO:0032553	1874	56	50.8	0.23515	0.23515	MF	ribonucleotide binding	NA
GO:0032555	1874	56	50.8	0.23515	0.23515	MF	purine ribonucleotide binding	NA
GO:0019058	204	42	5.85	2.54392e-24	0.23666	BP	viral infectious cycle	4
GO:0007411	329	12	9.44	0.237263	0.237263	BP	axon guidance	NA
GO:0051789	126	13	3.62	6.69848e-05	0.238268	BP	response to protein stimulus	NA
GO:0019217	59	3	1.69	0.239501	0.239501	BP	regulation of fatty acid metabolic process	NA
GO:0032200	59	3	1.69	0.239501	0.239501	BP	telomere organization	NA
GO:0004312	10	1	0.27	0.240344	0.240344	MF	fatty-acid synthase activity	NA
GO:0005391	10	1	0.27	0.240344	0.240344	MF	sodium:potassium-exchanging ATPase activity	NA
GO:0019203	10	1	0.27	0.240344	0.240344	MF	carbohydrate phosphatase activity	NA
GO:0050997	10	1	0.27	0.240344	0.240344	MF	quaternary ammonium group binding	NA
GO:0016741	186	7	5.04	0.241114	0.241114	MF	transferase activity, transferring one-carbon groups	NA
GO:0030072	146	6	4.19	0.242433	0.242433	BP	peptide hormone secretion	NA
GO:0034329	146	6	4.19	0.242433	0.242433	BP	cell junction assembly	NA
GO:0046883	146	6	4.19	0.242433	0.242433	BP	regulation of hormone secretion	NA
GO:0071495	331	12	9.5	0.24346	0.24346	BP	cellular response to endogenous stimulus	NA
GO:0006626	33	2	0.95	0.24435	0.24435	BP	protein targeting to mitochondrion	NA
GO:0033555	33	2	0.95	0.24435	0.24435	BP	multicellular organismal response to stress	NA
GO:0051208	33	2	0.95	0.24435	0.24435	BP	sequestering of calcium ion	NA
GO:0045120	11	1	0.28	0.244458	0.244458	CC	pronucleus	6
GO:0006119	81	16	2.32	9.6716e-10	0.245766	BP	oxidative phosphorylation	NA
GO:0009894	147	6	4.22	0.247195	0.247195	BP	regulation of catabolic process	NA
GO:0005791	38	2	0.96	0.247751	0.247751	CC	rough endoplasmic reticulum	NA
GO:0006725	193	19	5.54	2.97198e-06	0.248247	BP	cellular aromatic compound metabolic process	NA
GO:0070301	29	8	0.83	1.08628e-06	0.249238	BP	cellular response to hydrogen peroxide	NA
GO:0031668	118	5	3.39	0.250992	0.250992	BP	cellular response to extracellular stimulus	NA
GO:0009116	89	4	2.55	0.252198	0.252198	BP	nucleoside metabolic process	NA
GO:0050880	89	4	2.55	0.252198	0.252198	BP	regulation of blood vessel size	NA
GO:0000002	10	1	0.29	0.252643	0.252643	BP	mitochondrial genome maintenance	NA
GO:0000266	10	1	0.29	0.252643	0.252643	BP	mitochondrial fission	3
GO:0002262	10	1	0.29	0.252643	0.252643	BP	myeloid cell homeostasis	NA
GO:0002418	10	1	0.29	0.252643	0.252643	BP	immune response to tumor cell	NA
GO:0002532	10	1	0.29	0.252643	0.252643	BP	production of molecular mediator involved in acute inflammatory response	NA
GO:0006599	10	1	0.29	0.252643	0.252643	BP	phosphagen metabolic process	2
GO:0006600	10	1	0.29	0.252643	0.252643	BP	creatine metabolic process	2
GO:0006677	10	1	0.29	0.252643	0.252643	BP	glycosylceramide metabolic process	NA
GO:0006707	10	1	0.29	0.252643	0.252643	BP	cholesterol catabolic process	NA
GO:0006983	10	1	0.29	0.252643	0.252643	BP	ER overload response	NA
GO:0007413	10	1	0.29	0.252643	0.252643	BP	axonal fasciculation	NA
GO:0009113	10	1	0.29	0.252643	0.252643	BP	purine base biosynthetic process	2
GO:0009650	10	1	0.29	0.252643	0.252643	BP	UV protection	NA
GO:0016127	10	1	0.29	0.252643	0.252643	BP	sterol catabolic process	NA
GO:0020027	10	1	0.29	0.252643	0.252643	BP	hemoglobin metabolic process	NA
GO:0030219	10	1	0.29	0.252643	0.252643	BP	megakaryocyte differentiation	NA
GO:0032435	10	1	0.29	0.252643	0.252643	BP	negative regulation of proteasomal ubiquitin-dependent protein catabolic process	NA
GO:0032799	10	1	0.29	0.252643	0.252643	BP	low-density lipoprotein receptor metabolic process	11
GO:0033146	10	1	0.29	0.252643	0.252643	BP	regulation of estrogen receptor signaling pathway	NA
GO:0033599	10	1	0.29	0.252643	0.252643	BP	regulation of mammary gland epithelial cell proliferation	NA
GO:0042069	10	1	0.29	0.252643	0.252643	BP	regulation of catecholamine metabolic process	NA
GO:0043030	10	1	0.29	0.252643	0.252643	BP	regulation of macrophage activation	NA
GO:0043277	10	1	0.29	0.252643	0.252643	BP	apoptotic cell clearance	NA
GO:0045540	10	1	0.29	0.252643	0.252643	BP	regulation of cholesterol biosynthetic process	NA
GO:0045932	10	1	0.29	0.252643	0.252643	BP	negative regulation of muscle contraction	NA
GO:0046321	10	1	0.29	0.252643	0.252643	BP	positive regulation of fatty acid oxidation	1
GO:0048821	10	1	0.29	0.252643	0.252643	BP	erythrocyte development	NA
GO:0060081	10	1	0.29	0.252643	0.252643	BP	membrane hyperpolarization	NA
GO:0060119	10	1	0.29	0.252643	0.252643	BP	inner ear receptor cell development	NA
GO:0060260	10	1	0.29	0.252643	0.252643	BP	regulation of transcription initiation from RNA polymerase II promoter	NA
GO:0060736	10	1	0.29	0.252643	0.252643	BP	prostate gland growth	NA
GO:0071356	10	1	0.29	0.252643	0.252643	BP	cellular response to tumor necrosis factor	NA
GO:0071425	10	1	0.29	0.252643	0.252643	BP	hemopoietic stem cell proliferation	NA
GO:0090208	10	1	0.29	0.252643	0.252643	BP	positive regulation of triglyceride metabolic process	8
GO:0016323	239	8	6.01	0.254899	0.254899	CC	basolateral plasma membrane	NA
GO:0043279	61	3	1.75	0.254941	0.254941	BP	response to alkaloid	NA
GO:0050768	61	3	1.75	0.254941	0.254941	BP	negative regulation of neurogenesis	NA
GO:0006984	34	2	0.98	0.255063	0.255063	BP	ER-nuclear signaling pathway	NA
GO:0034976	34	2	0.98	0.255063	0.255063	BP	response to endoplasmic reticulum stress	NA
GO:0048678	34	2	0.98	0.255063	0.255063	BP	response to axon injury	NA
GO:0070585	34	2	0.98	0.255063	0.255063	BP	protein localization in mitochondrion	NA
GO:0046879	179	7	5.14	0.255207	0.255207	BP	hormone secretion	NA
GO:0035150	90	4	2.58	0.258507	0.258507	BP	regulation of tube size	NA
GO:0043234	2926	98	73.6	0.00134961	0.258557	CC	protein complex	NA
GO:0051345	273	10	7.83	0.259417	0.259417	BP	positive regulation of hydrolase activity	NA
GO:0016614	118	40	3.2	2.50121e-33	0.260043	MF	oxidoreductase activity, acting on CH-OH group of donors	NA
GO:0003906	11	1	0.3	0.260949	0.260949	MF	DNA-(apurinic or apyrimidinic site) lyase activity	4
GO:0004602	11	1	0.3	0.260949	0.260949	MF	glutathione peroxidase activity	NA
GO:0016291	11	1	0.3	0.260949	0.260949	MF	acyl-CoA thioesterase activity	1
GO:0017069	11	1	0.3	0.260949	0.260949	MF	snRNA binding	NA
GO:0002790	150	6	4.3	0.261639	0.261639	BP	peptide secretion	NA
GO:0008406	150	6	4.3	0.261639	0.261639	BP	gonad development	NA
GO:0005740	477	64	12	1.14579e-28	0.261676	CC	mitochondrial envelope	NA
GO:0045017	120	5	3.44	0.261854	0.261854	BP	glycerolipid biosynthetic process	NA
GO:0008360	62	3	1.78	0.262713	0.262713	BP	regulation of cell shape	NA
GO:0031331	62	3	1.78	0.262713	0.262713	BP	positive regulation of cellular catabolic process	NA
GO:0030674	96	4	2.6	0.262983	0.262983	MF	protein binding, bridging	NA
GO:0009309	95	18	2.73	1.76845e-10	0.263307	BP	amine biosynthetic process	NA
GO:0010494	12	1	0.3	0.263475	0.263475	CC	stress granule	6
GO:0014704	12	1	0.3	0.263475	0.263475	CC	intercalated disc	NA
GO:0030130	12	1	0.3	0.263475	0.263475	CC	clathrin coat of trans-Golgi network vesicle	NA
GO:0030313	12	1	0.3	0.263475	0.263475	CC	cell envelope	9
GO:0043034	12	1	0.3	0.263475	0.263475	CC	costamere	NA
GO:0044291	12	1	0.3	0.263475	0.263475	CC	cell-cell contact zone	NA
GO:0001655	181	7	5.19	0.263997	0.263997	BP	urogenital system development	NA
GO:0051438	91	4	2.61	0.264847	0.264847	BP	regulation of ubiquitin-protein ligase activity	NA
GO:0002562	35	2	1	0.265785	0.265785	BP	somatic diversification of immune receptors via germline recombination within a single locus	NA
GO:0016444	35	2	1	0.265785	0.265785	BP	somatic cell DNA recombination	NA
GO:0071377	35	2	1	0.265785	0.265785	BP	cellular response to glucagon stimulus	NA
GO:0090277	35	2	1	0.265785	0.265785	BP	positive regulation of peptide hormone secretion	NA
GO:0043388	121	5	3.47	0.267326	0.267326	BP	positive regulation of DNA binding	NA
GO:0006694	129	17	3.7	1.63228e-07	0.271388	BP	steroid biosynthetic process	NA
GO:0070542	21	5	0.6	0.000264195	0.272011	BP	response to fatty acid	NA
GO:0006836	122	5	3.5	0.272823	0.272823	BP	neurotransmitter transport	NA
GO:0043623	238	12	6.83	0.0421784	0.27391	BP	cellular protein complex assembly	NA
GO:0001542	11	1	0.32	0.274101	0.274101	BP	ovulation from ovarian follicle	NA
GO:0001662	11	1	0.32	0.274101	0.274101	BP	behavioral fear response	NA
GO:0002347	11	1	0.32	0.274101	0.274101	BP	response to tumor cell	NA
GO:0006893	11	1	0.32	0.274101	0.274101	BP	Golgi to plasma membrane transport	NA
GO:0007520	11	1	0.32	0.274101	0.274101	BP	myoblast fusion	NA
GO:0009086	11	1	0.32	0.274101	0.274101	BP	methionine biosynthetic process	NA
GO:0014911	11	1	0.32	0.274101	0.274101	BP	positive regulation of smooth muscle cell migration	NA
GO:0015939	11	1	0.32	0.274101	0.274101	BP	pantothenate metabolic process	NA
GO:0021680	11	1	0.32	0.274101	0.274101	BP	cerebellar Purkinje cell layer development	NA
GO:0031581	11	1	0.32	0.274101	0.274101	BP	hemidesmosome assembly	NA
GO:0031998	11	1	0.32	0.274101	0.274101	BP	regulation of fatty acid beta-oxidation	1
GO:0032607	11	1	0.32	0.274101	0.274101	BP	interferon-alpha production	NA
GO:0032647	11	1	0.32	0.274101	0.274101	BP	regulation of interferon-alpha production	NA
GO:0032781	11	1	0.32	0.274101	0.274101	BP	positive regulation of ATPase activity	NA
GO:0034370	11	1	0.32	0.274101	0.274101	BP	triglyceride-rich lipoprotein particle remodeling	NA
GO:0034372	11	1	0.32	0.274101	0.274101	BP	very-low-density lipoprotein particle remodeling	NA
GO:0035112	11	1	0.32	0.274101	0.274101	BP	genitalia morphogenesis	NA
GO:0043508	11	1	0.32	0.274101	0.274101	BP	negative regulation of JUN kinase activity	NA
GO:0045672	11	1	0.32	0.274101	0.274101	BP	positive regulation of osteoclast differentiation	NA
GO:0045880	11	1	0.32	0.274101	0.274101	BP	positive regulation of smoothened signaling pathway	NA
GO:0046825	11	1	0.32	0.274101	0.274101	BP	regulation of protein export from nucleus	NA
GO:0050908	11	1	0.32	0.274101	0.274101	BP	detection of light stimulus involved in visual perception	NA
GO:0050962	11	1	0.32	0.274101	0.274101	BP	detection of light stimulus involved in sensory perception	NA
GO:0060742	11	1	0.32	0.274101	0.274101	BP	epithelial cell differentiation involved in prostate gland development	NA
GO:0070373	11	1	0.32	0.274101	0.274101	BP	negative regulation of ERK1 and ERK2 cascade	NA
GO:0071285	11	1	0.32	0.274101	0.274101	BP	cellular response to lithium ion	NA
GO:0072009	11	1	0.32	0.274101	0.274101	BP	nephron epithelium development	NA
GO:0072080	11	1	0.32	0.274101	0.274101	BP	nephron tubule development	NA
GO:0006520	305	41	8.75	1.15284e-16	0.274942	BP	cellular amino acid metabolic process	NA
GO:0015103	38	2	1.03	0.275428	0.275428	MF	inorganic anion transmembrane transporter activity	NA
GO:0016125	112	13	3.21	1.91559e-05	0.275665	BP	sterol metabolic process	NA
GO:0000781	41	2	1.03	0.275894	0.275894	CC	chromosome, telomeric region	NA
GO:0030667	41	2	1.03	0.275894	0.275894	CC	secretory granule membrane	NA
GO:0002793	36	2	1.03	0.276507	0.276507	BP	positive regulation of peptide secretion	NA
GO:0010817	335	15	9.61	0.0598047	0.276581	BP	regulation of hormone levels	NA
GO:0033267	73	3	1.84	0.278417	0.278417	CC	axon part	NA
GO:0051258	116	8	3.33	0.0185408	0.279188	BP	protein polymerization	NA
GO:0044262	475	54	13.63	2.59728e-18	0.280043	BP	cellular carbohydrate metabolic process	NA
GO:0004065	12	1	0.33	0.280996	0.280996	MF	arylsulfatase activity	9
GO:0005313	12	1	0.33	0.280996	0.280996	MF	L-glutamate transmembrane transporter activity	NA
GO:0015172	12	1	0.33	0.280996	0.280996	MF	acidic amino acid transmembrane transporter activity	NA
GO:0017127	12	1	0.33	0.280996	0.280996	MF	cholesterol transporter activity	NA
GO:0045295	12	1	0.33	0.280996	0.280996	MF	gamma-catenin binding	NA
GO:0045309	12	1	0.33	0.280996	0.280996	MF	protein phosphorylated amino acid binding	NA
GO:0048038	12	1	0.33	0.280996	0.280996	MF	quinone binding	3
GO:0050750	12	1	0.33	0.280996	0.280996	MF	low-density lipoprotein receptor binding	NA
GO:0070064	12	1	0.33	0.280996	0.280996	MF	proline-rich region binding	NA
GO:0005790	13	1	0.33	0.282015	0.282015	CC	smooth endoplasmic reticulum	NA
GO:0012510	13	1	0.33	0.282015	0.282015	CC	trans-Golgi network transport vesicle membrane	NA
GO:0030132	13	1	0.33	0.282015	0.282015	CC	clathrin coat of coated pit	NA
GO:0042588	13	1	0.33	0.282015	0.282015	CC	zymogen granule	NA
GO:0043186	13	1	0.33	0.282015	0.282015	CC	P granule	4
GO:0044462	13	1	0.33	0.282015	0.282015	CC	external encapsulating structure part	9
GO:0045495	13	1	0.33	0.282015	0.282015	CC	pole plasm	4
GO:0060293	13	1	0.33	0.282015	0.282015	CC	germ plasm	4
GO:0007093	124	5	3.56	0.283887	0.283887	BP	mitotic cell cycle checkpoint	NA
GO:0002520	376	13	10.79	0.284708	0.284708	BP	immune system development	NA
GO:0033036	1371	46	39.34	0.147783	0.285266	BP	macromolecule localization	NA
GO:0043679	42	2	1.06	0.285269	0.285269	CC	axon terminus	NA
GO:0045111	212	7	5.33	0.285893	0.285893	CC	intermediate filament cytoskeleton	NA
GO:0031400	155	6	4.45	0.286176	0.286176	BP	negative regulation of protein modification process	NA
GO:0021782	37	2	1.06	0.287219	0.287219	BP	glial cell development	NA
GO:0034332	37	2	1.06	0.287219	0.287219	BP	adherens junction organization	NA
GO:0042278	37	2	1.06	0.287219	0.287219	BP	purine nucleoside metabolic process	NA
GO:0046128	37	2	1.06	0.287219	0.287219	BP	purine ribonucleoside metabolic process	NA
GO:0044248	1185	113	34	1.12621e-31	0.288162	BP	cellular catabolic process	NA
GO:0050801	475	16	13.63	0.290282	0.290282	BP	ion homeostasis	NA
GO:0010466	95	4	2.73	0.290472	0.290472	BP	negative regulation of peptidase activity	NA
GO:0051340	95	4	2.73	0.290472	0.290472	BP	regulation of ligase activity	NA
GO:0009914	187	7	5.37	0.290845	0.290845	BP	hormone transport	NA
GO:0006397	379	13	10.87	0.294182	0.294182	BP	mRNA processing	NA
GO:0000768	12	1	0.34	0.294944	0.294944	BP	syncytium formation by plasma membrane fusion	NA
GO:0001676	12	1	0.34	0.294944	0.294944	BP	long-chain fatty acid metabolic process	8
GO:0001773	12	1	0.34	0.294944	0.294944	BP	myeloid dendritic cell activation	NA
GO:0002209	12	1	0.34	0.294944	0.294944	BP	behavioral defense response	NA
GO:0010894	12	1	0.34	0.294944	0.294944	BP	negative regulation of steroid biosynthetic process	NA
GO:0014037	12	1	0.34	0.294944	0.294944	BP	Schwann cell differentiation	NA
GO:0030224	12	1	0.34	0.294944	0.294944	BP	monocyte differentiation	NA
GO:0030299	12	1	0.34	0.294944	0.294944	BP	intestinal cholesterol absorption	NA
GO:0030949	12	1	0.34	0.294944	0.294944	BP	positive regulation of vascular endothelial growth factor receptor signaling pathway	NA
GO:0032414	12	1	0.34	0.294944	0.294944	BP	positive regulation of ion transmembrane transporter activity	NA
GO:0034383	12	1	0.34	0.294944	0.294944	BP	low-density lipoprotein particle clearance	11
GO:0034433	12	1	0.34	0.294944	0.294944	BP	steroid esterification	NA
GO:0034434	12	1	0.34	0.294944	0.294944	BP	sterol esterification	NA
GO:0034435	12	1	0.34	0.294944	0.294944	BP	cholesterol esterification	NA
GO:0034446	12	1	0.34	0.294944	0.294944	BP	substrate adhesion-dependent cell spreading	NA
GO:0043252	12	1	0.34	0.294944	0.294944	BP	sodium-independent organic anion transport	NA
GO:0046173	12	1	0.34	0.294944	0.294944	BP	polyol biosynthetic process	NA
GO:0046689	12	1	0.34	0.294944	0.294944	BP	response to mercury ion	NA
GO:0050706	12	1	0.34	0.294944	0.294944	BP	regulation of interleukin-1 beta secretion	NA
GO:0050710	12	1	0.34	0.294944	0.294944	BP	negative regulation of cytokine secretion	NA
GO:0051293	12	1	0.34	0.294944	0.294944	BP	establishment of spindle localization	NA
GO:0051653	12	1	0.34	0.294944	0.294944	BP	spindle localization	NA
GO:0051953	12	1	0.34	0.294944	0.294944	BP	negative regulation of amine transport	NA
GO:0060343	12	1	0.34	0.294944	0.294944	BP	trabecula formation	NA
GO:0060706	12	1	0.34	0.294944	0.294944	BP	cell differentiation involved in embryonic placenta development	NA
GO:0008094	70	3	1.9	0.295115	0.295115	MF	DNA-dependent ATPase activity	NA
GO:0030330	96	4	2.75	0.296933	0.296933	BP	DNA damage response, signal transduction by p53 class mediator	NA
GO:0006885	38	2	1.09	0.297913	0.297913	BP	regulation of pH	NA
GO:0032088	38	2	1.09	0.297913	0.297913	BP	negative regulation of NF-kappaB transcription factor activity	NA
GO:0032768	38	2	1.09	0.297913	0.297913	BP	regulation of monooxygenase activity	NA
GO:0043409	38	2	1.09	0.297913	0.297913	BP	negative regulation of MAPKKK cascade	NA
GO:0046888	38	2	1.09	0.297913	0.297913	BP	negative regulation of hormone secretion	NA
GO:0051238	38	2	1.09	0.297913	0.297913	BP	sequestering of metal ion	NA
GO:0044455	136	18	3.42	9.12566e-09	0.299769	CC	mitochondrial membrane part	NA
GO:0032869	189	7	5.42	0.299934	0.299934	BP	cellular response to insulin stimulus	NA
GO:0005865	14	1	0.35	0.300089	0.300089	CC	striated muscle thin filament	NA
GO:0030312	14	1	0.35	0.300089	0.300089	CC	external encapsulating structure	9
GO:0071203	14	1	0.35	0.300089	0.300089	CC	WASH complex	NA
GO:0001968	13	1	0.35	0.300501	0.300501	MF	fibronectin binding	8
GO:0005095	13	1	0.35	0.300501	0.300501	MF	GTPase inhibitor activity	NA
GO:0016805	13	1	0.35	0.300501	0.300501	MF	dipeptidase activity	2
GO:0042301	13	1	0.35	0.300501	0.300501	MF	phosphate binding	NA
GO:0071103	158	6	4.53	0.301131	0.301131	BP	DNA conformation change	NA
GO:0044306	44	2	1.11	0.303977	0.303977	CC	neuron projection terminus	NA
GO:0042175	685	39	17.23	1.785e-06	0.303999	CC	nuclear envelope-endoplasmic reticulum network	NA
GO:0005622	11754	420	295.66	8.81686e-57	0.306064	CC	intracellular	NA
GO:0007409	448	15	12.85	0.306487	0.306487	BP	axonogenesis	NA
GO:0009062	58	16	1.66	4.21493e-12	0.306527	BP	fatty acid catabolic process	1
GO:0009607	523	25	15.01	0.00893758	0.30689	BP	response to biotic stimulus	NA
GO:0043434	337	15	9.67	0.0622867	0.307094	BP	response to peptide hormone stimulus	NA
GO:0033279	120	36	3.02	4.83799e-29	0.307439	CC	ribosomal subunit	4
GO:0006396	618	27	17.73	0.0199938	0.307593	BP	RNA processing	NA
GO:0006220	39	2	1.12	0.308582	0.308582	BP	pyrimidine nucleotide metabolic process	NA
GO:0021987	39	2	1.12	0.308582	0.308582	BP	cerebral cortex development	NA
GO:0043534	39	2	1.12	0.308582	0.308582	BP	blood vessel endothelial cell migration	NA
GO:0046849	39	2	1.12	0.308582	0.308582	BP	bone remodeling	NA
GO:0034641	624	72	17.9	1.05874e-24	0.308738	BP	cellular nitrogen compound metabolic process	NA
GO:0009064	53	12	1.52	2.44848e-08	0.308977	BP	glutamine family amino acid metabolic process	NA
GO:0048608	191	7	5.48	0.309082	0.309082	BP	reproductive structure development	NA
GO:0006405	68	3	1.95	0.309823	0.309823	BP	RNA export from nucleus	NA
GO:0048667	482	16	13.83	0.310218	0.310218	BP	cell morphogenesis involved in neuron differentiation	NA
GO:0006417	160	6	4.59	0.311182	0.311182	BP	regulation of translation	NA
GO:0034330	160	6	4.59	0.311182	0.311182	BP	cell junction organization	NA
GO:0060627	129	5	3.7	0.311891	0.311891	BP	regulation of vesicle-mediated transport	NA
GO:0030258	116	18	3.33	5.14416e-09	0.31516	BP	lipid modification	1
GO:0009125	13	1	0.37	0.315191	0.315191	BP	nucleoside monophosphate catabolic process	NA
GO:0030517	13	1	0.37	0.315191	0.315191	BP	negative regulation of axon extension	NA
GO:0032733	13	1	0.37	0.315191	0.315191	BP	positive regulation of interleukin-10 production	NA
GO:0034377	13	1	0.37	0.315191	0.315191	BP	plasma lipoprotein particle assembly	NA
GO:0040020	13	1	0.37	0.315191	0.315191	BP	regulation of meiosis	NA
GO:0043101	13	1	0.37	0.315191	0.315191	BP	purine salvage	NA
GO:0043124	13	1	0.37	0.315191	0.315191	BP	negative regulation of I-kappaB kinase/NF-kappaB cascade	NA
GO:0048873	13	1	0.37	0.315191	0.315191	BP	homeostasis of number of cells within a tissue	3
GO:0050704	13	1	0.37	0.315191	0.315191	BP	regulation of interleukin-1 secretion	NA
GO:0055093	13	1	0.37	0.315191	0.315191	BP	response to hyperoxia	NA
GO:0060749	13	1	0.37	0.315191	0.315191	BP	mammary gland alveolus development	NA
GO:0065005	13	1	0.37	0.315191	0.315191	BP	protein-lipid complex assembly	NA
GO:0070207	13	1	0.37	0.315191	0.315191	BP	protein homotrimerization	NA
GO:0090207	13	1	0.37	0.315191	0.315191	BP	regulation of triglyceride metabolic process	8
GO:0042157	99	4	2.84	0.316413	0.316413	BP	lipoprotein metabolic process	NA
GO:0015630	665	19	16.73	0.316658	0.316658	CC	microtubule cytoskeleton	NA
GO:0000178	15	1	0.38	0.31771	0.31771	CC	exosome (RNase complex)	4
GO:0030867	15	1	0.38	0.31771	0.31771	CC	rough endoplasmic reticulum membrane	NA
GO:0031528	15	1	0.38	0.31771	0.31771	CC	microvillus membrane	NA
GO:0002440	69	3	1.98	0.317719	0.317719	BP	production of molecular mediator of immune response	NA
GO:0015711	69	3	1.98	0.317719	0.317719	BP	organic anion transport	NA
GO:0005882	184	6	4.63	0.31793	0.31793	CC	intermediate filament	NA
GO:0044093	750	24	21.52	0.31917	0.31917	BP	positive regulation of molecular function	NA
GO:0002700	40	2	1.15	0.319219	0.319219	BP	regulation of production of molecular mediator of immune response	NA
GO:0045727	40	2	1.15	0.319219	0.319219	BP	positive regulation of translation	NA
GO:0045833	40	2	1.15	0.319219	0.319219	BP	negative regulation of lipid metabolic process	NA
GO:0001530	14	1	0.38	0.319478	0.319478	MF	lipopolysaccharide binding	NA
GO:0004089	14	1	0.38	0.319478	0.319478	MF	carbonate dehydratase activity	NA
GO:0004659	14	1	0.38	0.319478	0.319478	MF	prenyltransferase activity	NA
GO:0008430	14	1	0.38	0.319478	0.319478	MF	selenium binding	NA
GO:0015114	14	1	0.38	0.319478	0.319478	MF	phosphate transmembrane transporter activity	3
GO:0015833	162	6	4.65	0.321288	0.321288	BP	peptide transport	NA
GO:0003018	100	4	2.87	0.322932	0.322932	BP	vascular process in circulatory system	NA
GO:0051346	131	5	3.76	0.3232	0.3232	BP	negative regulation of hydrolase activity	NA
GO:0006413	70	3	2.01	0.325617	0.325617	BP	translational initiation	NA
GO:0008584	70	3	2.01	0.325617	0.325617	BP	male gonad development	NA
GO:0018130	70	3	2.01	0.325617	0.325617	BP	heterocycle biosynthetic process	NA
GO:0030424	186	6	4.68	0.326799	0.326799	CC	axon	NA
GO:0005615	784	22	19.72	0.328871	0.328871	CC	extracellular space	NA
GO:0005783	1076	63	27.07	2.67246e-10	0.329628	CC	endoplasmic reticulum	NA
GO:0001909	41	2	1.18	0.329815	0.329815	BP	leukocyte mediated cytotoxicity	NA
GO:0002200	41	2	1.18	0.329815	0.329815	BP	somatic diversification of immune receptors	NA
GO:0030193	41	2	1.18	0.329815	0.329815	BP	regulation of blood coagulation	NA
GO:0042439	41	2	1.18	0.329815	0.329815	BP	ethanolamine and derivative metabolic process	NA
GO:0044430	1052	29	26.46	0.330903	0.330903	CC	cytoskeletal part	NA
GO:0005903	47	2	1.18	0.331858	0.331858	CC	brush border	NA
GO:0019861	47	2	1.18	0.331858	0.331858	CC	flagellum	NA
GO:0047485	75	3	2.03	0.332366	0.332366	MF	protein N-terminus binding	NA
GO:0005815	334	10	8.4	0.332465	0.332465	CC	microtubule organizing center	NA
GO:0044283	417	63	11.96	4.0109e-28	0.333975	BP	small molecule biosynthetic process	NA
GO:0009991	307	18	8.81	0.00338275	0.334427	BP	response to extracellular stimulus	NA
GO:0000380	14	1	0.4	0.334857	0.334857	BP	alternative nuclear mRNA splicing, via spliceosome	6
GO:0006110	14	1	0.4	0.334857	0.334857	BP	regulation of glycolysis	10
GO:0006555	14	1	0.4	0.334857	0.334857	BP	methionine metabolic process	NA
GO:0006625	14	1	0.4	0.334857	0.334857	BP	protein targeting to peroxisome	NA
GO:0006929	14	1	0.4	0.334857	0.334857	BP	substrate-bound cell migration	5
GO:0006949	14	1	0.4	0.334857	0.334857	BP	syncytium formation	NA
GO:0007184	14	1	0.4	0.334857	0.334857	BP	SMAD protein nuclear translocation	NA
GO:0008211	14	1	0.4	0.334857	0.334857	BP	glucocorticoid metabolic process	NA
GO:0009264	14	1	0.4	0.334857	0.334857	BP	deoxyribonucleotide catabolic process	NA
GO:0010869	14	1	0.4	0.334857	0.334857	BP	regulation of receptor biosynthetic process	11
GO:0015701	14	1	0.4	0.334857	0.334857	BP	bicarbonate transport	NA
GO:0031290	14	1	0.4	0.334857	0.334857	BP	retinal ganglion cell axon guidance	4
GO:0032411	14	1	0.4	0.334857	0.334857	BP	positive regulation of transporter activity	NA
GO:0034375	14	1	0.4	0.334857	0.334857	BP	high-density lipoprotein particle remodeling	NA
GO:0042596	14	1	0.4	0.334857	0.334857	BP	fear response	NA
GO:0044003	14	1	0.4	0.334857	0.334857	BP	modification by symbiont of host morphology or physiology	NA
GO:0045922	14	1	0.4	0.334857	0.334857	BP	negative regulation of fatty acid metabolic process	1
GO:0045939	14	1	0.4	0.334857	0.334857	BP	negative regulation of steroid metabolic process	NA
GO:0046112	14	1	0.4	0.334857	0.334857	BP	nucleobase biosynthetic process	2
GO:0050702	14	1	0.4	0.334857	0.334857	BP	interleukin-1 beta secretion	NA
GO:0055021	14	1	0.4	0.334857	0.334857	BP	regulation of cardiac muscle tissue growth	NA
GO:0055024	14	1	0.4	0.334857	0.334857	BP	regulation of cardiac muscle tissue development	NA
GO:0060043	14	1	0.4	0.334857	0.334857	BP	regulation of cardiac muscle cell proliferation	NA
GO:0016763	44	2	1.19	0.335762	0.335762	MF	transferase activity, transferring pentosyl groups	NA
GO:0016044	491	16	14.09	0.336393	0.336393	BP	cellular membrane organization	NA
GO:0007548	197	7	5.65	0.336822	0.336822	BP	sex differentiation	NA
GO:0009615	197	7	5.65	0.336822	0.336822	BP	response to virus	NA
GO:0005161	15	1	0.41	0.337941	0.337941	MF	platelet-derived growth factor receptor binding	NA
GO:0005527	15	1	0.41	0.337941	0.337941	MF	macrolide binding	7
GO:0005528	15	1	0.41	0.337941	0.337941	MF	FK506 binding	7
GO:0005542	15	1	0.41	0.337941	0.337941	MF	folic acid binding	2
GO:0030228	15	1	0.41	0.337941	0.337941	MF	lipoprotein receptor activity	5
GO:0070491	15	1	0.41	0.337941	0.337941	MF	transcription repressor binding	NA
GO:0030097	327	11	9.38	0.338163	0.338163	BP	hemopoiesis	NA
GO:0035272	42	2	1.21	0.340366	0.340366	BP	exocrine system development	NA
GO:0032269	230	8	6.6	0.340421	0.340421	BP	negative regulation of cellular protein metabolic process	NA
GO:0002274	72	3	2.07	0.34141	0.34141	BP	myeloid leukocyte activation	NA
GO:0022602	72	3	2.07	0.34141	0.34141	BP	ovulation cycle process	NA
GO:0051092	72	3	2.07	0.34141	0.34141	BP	positive regulation of NF-kappaB transcription factor activity	NA
GO:0061024	493	16	14.15	0.34228	0.34228	BP	membrane organization	NA
GO:0042826	45	2	1.22	0.345695	0.345695	MF	histone deacetylase binding	NA
GO:0070482	167	6	4.79	0.346743	0.346743	BP	response to oxygen levels	NA
GO:0034622	440	23	12.62	0.00423515	0.347258	BP	cellular macromolecular complex assembly	NA
GO:0008026	110	4	2.98	0.348568	0.348568	MF	ATP-dependent helicase activity	NA
GO:0070035	110	4	2.98	0.348568	0.348568	MF	purine NTP-dependent helicase activity	NA
GO:0009749	73	3	2.09	0.349297	0.349297	BP	response to glucose stimulus	NA
GO:0032507	73	3	2.09	0.349297	0.349297	BP	maintenance of protein location in cell	NA
GO:0051650	43	2	1.23	0.350864	0.350864	BP	establishment of vesicle localization	NA
GO:0051781	43	2	1.23	0.350864	0.350864	BP	positive regulation of cell division	NA
GO:0060041	43	2	1.23	0.350864	0.350864	BP	retina development in camera-type eye	NA
GO:0042445	160	9	4.59	0.0412639	0.351127	BP	hormone metabolic process	NA
GO:0043073	17	1	0.43	0.351634	0.351634	CC	germ cell nucleus	NA
GO:0033143	26	4	0.75	0.00605462	0.352126	BP	regulation of steroid hormone receptor signaling pathway	NA
GO:0051129	224	11	6.43	0.0586255	0.352591	BP	negative regulation of cellular component organization	NA
GO:0006835	15	1	0.43	0.35396	0.35396	BP	dicarboxylic acid transport	NA
GO:0007263	15	1	0.43	0.35396	0.35396	BP	nitric oxide mediated signal transduction	2
GO:0032770	15	1	0.43	0.35396	0.35396	BP	positive regulation of monooxygenase activity	8
GO:0034105	15	1	0.43	0.35396	0.35396	BP	positive regulation of tissue remodeling	NA
GO:0034605	15	1	0.43	0.35396	0.35396	BP	cellular response to heat	6
GO:0042359	15	1	0.43	0.35396	0.35396	BP	vitamin D metabolic process	8
GO:0042491	15	1	0.43	0.35396	0.35396	BP	auditory receptor cell differentiation	NA
GO:0042749	15	1	0.43	0.35396	0.35396	BP	regulation of circadian sleep/wake cycle	NA
GO:0043401	15	1	0.43	0.35396	0.35396	BP	steroid hormone mediated signaling pathway	NA
GO:0043403	15	1	0.43	0.35396	0.35396	BP	skeletal muscle tissue regeneration	NA
GO:0043574	15	1	0.43	0.35396	0.35396	BP	peroxisomal transport	NA
GO:0044058	15	1	0.43	0.35396	0.35396	BP	regulation of digestive system process	NA
GO:0044241	15	1	0.43	0.35396	0.35396	BP	lipid digestion	NA
GO:0045187	15	1	0.43	0.35396	0.35396	BP	regulation of circadian sleep/wake cycle, sleep	NA
GO:0045214	15	1	0.43	0.35396	0.35396	BP	sarcomere organization	NA
GO:0046134	15	1	0.43	0.35396	0.35396	BP	pyrimidine nucleoside biosynthetic process	NA
GO:0051445	15	1	0.43	0.35396	0.35396	BP	regulation of meiotic cell cycle	NA
GO:0051851	15	1	0.43	0.35396	0.35396	BP	modification by host of symbiont morphology or physiology	NA
GO:0060395	15	1	0.43	0.35396	0.35396	BP	SMAD protein signal transduction	NA
GO:0000146	16	1	0.43	0.355904	0.355904	MF	microfilament motor activity	NA
GO:0004806	16	1	0.43	0.355904	0.355904	MF	triglyceride lipase activity	8
GO:0005247	16	1	0.43	0.355904	0.355904	MF	voltage-gated chloride channel activity	NA
GO:0005452	16	1	0.43	0.355904	0.355904	MF	inorganic anion exchanger activity	NA
GO:0005537	16	1	0.43	0.355904	0.355904	MF	mannose binding	7
GO:0008395	16	1	0.43	0.355904	0.355904	MF	steroid hydroxylase activity	8
GO:0015125	16	1	0.43	0.355904	0.355904	MF	bile acid transmembrane transporter activity	NA
GO:0015380	16	1	0.43	0.355904	0.355904	MF	anion exchanger activity	NA
GO:0030971	16	1	0.43	0.355904	0.355904	MF	receptor tyrosine kinase binding	NA
GO:0042056	16	1	0.43	0.355904	0.355904	MF	chemoattractant activity	NA
GO:0045137	169	6	4.85	0.35698	0.35698	BP	development of primary sexual characteristics	NA
GO:0010721	74	3	2.12	0.357175	0.357175	BP	negative regulation of cell development	NA
GO:0006323	137	5	3.93	0.357354	0.357354	BP	DNA packaging	NA
GO:0000060	44	2	1.26	0.361305	0.361305	BP	protein import into nucleus, translocation	NA
GO:0001541	44	2	1.26	0.361305	0.361305	BP	ovarian follicle development	NA
GO:0006821	44	2	1.26	0.361305	0.361305	BP	chloride transport	NA
GO:0015908	44	2	1.26	0.361305	0.361305	BP	fatty acid transport	NA
GO:0042475	44	2	1.26	0.361305	0.361305	BP	odontogenesis of dentine-containing tooth	NA
GO:0045767	44	2	1.26	0.361305	0.361305	BP	regulation of anti-apoptosis	NA
GO:0005516	146	5	3.96	0.362682	0.362682	MF	calmodulin binding	NA
GO:0045787	75	3	2.15	0.365039	0.365039	BP	positive regulation of cell cycle	NA
GO:0006953	45	2	1.29	0.371682	0.371682	BP	acute-phase response	NA
GO:0031345	45	2	1.29	0.371682	0.371682	BP	negative regulation of cell projection organization	NA
GO:0046148	45	2	1.29	0.371682	0.371682	BP	pigment biosynthetic process	NA
GO:0002279	16	1	0.46	0.372515	0.372515	BP	mast cell activation during immune response	NA
GO:0022410	16	1	0.46	0.372515	0.372515	BP	circadian sleep/wake cycle process	NA
GO:0032488	16	1	0.46	0.372515	0.372515	BP	Cdc42 protein signal transduction	NA
GO:0032735	16	1	0.46	0.372515	0.372515	BP	positive regulation of interleukin-12 production	NA
GO:0033081	16	1	0.46	0.372515	0.372515	BP	regulation of T cell differentiation in the thymus	NA
GO:0033598	16	1	0.46	0.372515	0.372515	BP	mammary gland epithelial cell proliferation	NA
GO:0043303	16	1	0.46	0.372515	0.372515	BP	mast cell degranulation	NA
GO:0048384	16	1	0.46	0.372515	0.372515	BP	retinoic acid receptor signaling pathway	NA
GO:0050701	16	1	0.46	0.372515	0.372515	BP	interleukin-1 secretion	NA
GO:0050802	16	1	0.46	0.372515	0.372515	BP	circadian sleep/wake cycle, sleep	NA
GO:0051298	16	1	0.46	0.372515	0.372515	BP	centrosome duplication	NA
GO:0060420	16	1	0.46	0.372515	0.372515	BP	regulation of heart growth	NA
GO:0060444	16	1	0.46	0.372515	0.372515	BP	branching involved in mammary gland duct morphogenesis	NA
GO:0072073	16	1	0.46	0.372515	0.372515	BP	kidney epithelium development	NA
GO:0008484	17	1	0.46	0.373382	0.373382	MF	sulfuric ester hydrolase activity	9
GO:0051183	17	1	0.46	0.373382	0.373382	MF	vitamin transporter activity	NA
GO:0042277	217	7	5.88	0.374336	0.374336	MF	peptide binding	NA
GO:0031396	140	5	4.02	0.374495	0.374495	BP	regulation of protein ubiquitination	NA
GO:0016051	189	28	5.42	8.54815e-13	0.38164	BP	carbohydrate biosynthetic process	NA
GO:0006213	46	2	1.32	0.381991	0.381991	BP	pyrimidine nucleoside metabolic process	NA
GO:0055067	46	2	1.32	0.381991	0.381991	BP	monovalent inorganic cation homeostasis	NA
GO:0031667	285	17	8.18	0.00364847	0.383802	BP	response to nutrient levels	NA
GO:0005811	19	1	0.48	0.383874	0.383874	CC	lipid particle	9
GO:0030125	19	1	0.48	0.383874	0.383874	CC	clathrin vesicle coat	NA
GO:0051248	240	8	6.89	0.383892	0.383892	BP	negative regulation of protein metabolic process	NA
GO:0031975	735	73	18.49	2.22346e-24	0.385268	CC	envelope	NA
GO:0008201	116	4	3.14	0.385609	0.385609	MF	heparin binding	NA
GO:0070925	61	8	1.75	0.000334015	0.385797	BP	organelle assembly	NA
GO:0045926	142	5	4.07	0.385923	0.385923	BP	negative regulation of growth	NA
GO:0022415	225	42	6.46	1.42545e-22	0.387311	BP	viral reproductive process	4
GO:0006873	441	14	12.65	0.387692	0.387692	BP	cellular ion homeostasis	NA
GO:0010035	272	29	7.8	1.15973e-09	0.387988	BP	response to inorganic substance	NA
GO:0000077	110	4	3.16	0.388314	0.388314	BP	DNA damage checkpoint	NA
GO:0051402	110	4	3.16	0.388314	0.388314	BP	neuron apoptosis	NA
GO:0042698	78	3	2.24	0.388526	0.388526	BP	ovulation cycle	NA
GO:0001937	17	1	0.49	0.390539	0.390539	BP	negative regulation of endothelial cell proliferation	5
GO:0001960	17	1	0.49	0.390539	0.390539	BP	negative regulation of cytokine-mediated signaling pathway	NA
GO:0002448	17	1	0.49	0.390539	0.390539	BP	mast cell mediated immunity	NA
GO:0003016	17	1	0.49	0.390539	0.390539	BP	respiratory system process	NA
GO:0009220	17	1	0.49	0.390539	0.390539	BP	pyrimidine ribonucleotide biosynthetic process	NA
GO:0010458	17	1	0.49	0.390539	0.390539	BP	exit from mitosis	4
GO:0014003	17	1	0.49	0.390539	0.390539	BP	oligodendrocyte development	NA
GO:0021795	17	1	0.49	0.390539	0.390539	BP	cerebral cortex cell migration	NA
GO:0030260	17	1	0.49	0.390539	0.390539	BP	entry into host cell	NA
GO:0032091	17	1	0.49	0.390539	0.390539	BP	negative regulation of protein binding	NA
GO:0032481	17	1	0.49	0.390539	0.390539	BP	positive regulation of type I interferon production	NA
GO:0032872	17	1	0.49	0.390539	0.390539	BP	regulation of stress-activated MAPK cascade	NA
GO:0042745	17	1	0.49	0.390539	0.390539	BP	circadian sleep/wake cycle	NA
GO:0043666	17	1	0.49	0.390539	0.390539	BP	regulation of phosphoprotein phosphatase activity	NA
GO:0044409	17	1	0.49	0.390539	0.390539	BP	entry into host	NA
GO:0046686	17	1	0.49	0.390539	0.390539	BP	response to cadmium ion	NA
GO:0048640	17	1	0.49	0.390539	0.390539	BP	negative regulation of developmental growth	NA
GO:0050766	17	1	0.49	0.390539	0.390539	BP	positive regulation of phagocytosis	NA
GO:0051602	17	1	0.49	0.390539	0.390539	BP	response to electrical stimulus	NA
GO:0051806	17	1	0.49	0.390539	0.390539	BP	entry into cell of other organism during symbiotic interaction	NA
GO:0051828	17	1	0.49	0.390539	0.390539	BP	entry into other organism during symbiotic interaction	NA
GO:0052126	17	1	0.49	0.390539	0.390539	BP	movement in host environment	NA
GO:0052192	17	1	0.49	0.390539	0.390539	BP	movement in environment of other organism during symbiotic interaction	NA
GO:0070584	17	1	0.49	0.390539	0.390539	BP	mitochondrion morphogenesis	3
GO:0030003	308	10	8.84	0.390561	0.390561	BP	cellular cation homeostasis	NA
GO:0016798	117	4	3.17	0.391764	0.391764	MF	hydrolase activity, acting on glycosyl bonds	NA
GO:0007043	47	2	1.35	0.392228	0.392228	BP	cell-cell junction assembly	NA
GO:0007422	47	2	1.35	0.392228	0.392228	BP	peripheral nervous system development	NA
GO:0035265	47	2	1.35	0.392228	0.392228	BP	organ growth	NA
GO:0051648	47	2	1.35	0.392228	0.392228	BP	vesicle localization	NA
GO:0031968	123	10	3.09	0.00109295	0.394701	CC	organelle outer membrane	NA
GO:0010942	511	16	14.66	0.396111	0.396111	BP	positive regulation of cell death	NA
GO:0005640	20	1	0.5	0.39939	0.39939	CC	nuclear outer membrane	NA
GO:0005871	20	1	0.5	0.39939	0.39939	CC	kinesin complex	NA
GO:0034361	20	1	0.5	0.39939	0.39939	CC	very-low-density lipoprotein particle	NA
GO:0034385	20	1	0.5	0.39939	0.39939	CC	triglyceride-rich lipoprotein particle	NA
GO:0007585	48	2	1.38	0.402387	0.402387	BP	respiratory gaseous exchange	NA
GO:0015844	48	2	1.38	0.402387	0.402387	BP	monoamine transport	NA
GO:0001822	145	5	4.16	0.403041	0.403041	BP	kidney development	NA
GO:0072001	145	5	4.16	0.403041	0.403041	BP	renal system development	NA
GO:0045185	80	3	2.3	0.404069	0.404069	BP	maintenance of protein location	NA
GO:0008146	51	2	1.38	0.404113	0.404113	MF	sulfotransferase activity	NA
GO:0042542	68	9	1.95	0.000133113	0.404847	BP	response to hydrogen peroxide	NA
GO:0055086	643	43	18.45	2.13175e-07	0.405258	BP	nucleobase, nucleoside and nucleotide metabolic process	NA
GO:0006752	38	5	1.09	0.00436872	0.405469	BP	group transfer coenzyme metabolic process	NA
GO:0004004	19	1	0.52	0.406929	0.406929	MF	ATP-dependent RNA helicase activity	6
GO:0019213	19	1	0.52	0.406929	0.406929	MF	deacetylase activity	8
GO:0022829	19	1	0.52	0.406929	0.406929	MF	wide pore channel activity	NA
GO:0043168	19	1	0.52	0.406929	0.406929	MF	anion binding	NA
GO:0055082	447	14	12.83	0.40713	0.40713	BP	cellular chemical homeostasis	NA
GO:0000045	18	1	0.52	0.408046	0.408046	BP	autophagic vacuole assembly	NA
GO:0001504	18	1	0.52	0.408046	0.408046	BP	neurotransmitter uptake	NA
GO:0001963	18	1	0.52	0.408046	0.408046	BP	synaptic transmission, dopaminergic	NA
GO:0002718	18	1	0.52	0.408046	0.408046	BP	regulation of cytokine production during immune response	NA
GO:0006906	18	1	0.52	0.408046	0.408046	BP	vesicle fusion	NA
GO:0007597	18	1	0.52	0.408046	0.408046	BP	blood coagulation, intrinsic pathway	NA
GO:0009218	18	1	0.52	0.408046	0.408046	BP	pyrimidine ribonucleotide metabolic process	NA
GO:0009268	18	1	0.52	0.408046	0.408046	BP	response to pH	NA
GO:0019438	18	1	0.52	0.408046	0.408046	BP	aromatic compound biosynthetic process	NA
GO:0030325	18	1	0.52	0.408046	0.408046	BP	adrenal gland development	NA
GO:0030728	18	1	0.52	0.408046	0.408046	BP	ovulation	NA
GO:0031103	18	1	0.52	0.408046	0.408046	BP	axon regeneration	NA
GO:0032092	18	1	0.52	0.408046	0.408046	BP	positive regulation of protein binding	NA
GO:0032653	18	1	0.52	0.408046	0.408046	BP	regulation of interleukin-10 production	NA
GO:0032800	18	1	0.52	0.408046	0.408046	BP	receptor biosynthetic process	11
GO:0033158	18	1	0.52	0.408046	0.408046	BP	regulation of protein import into nucleus, translocation	NA
GO:0043462	18	1	0.52	0.408046	0.408046	BP	regulation of ATPase activity	NA
GO:0045069	18	1	0.52	0.408046	0.408046	BP	regulation of viral genome replication	NA
GO:0045104	18	1	0.52	0.408046	0.408046	BP	intermediate filament cytoskeleton organization	NA
GO:0045940	18	1	0.52	0.408046	0.408046	BP	positive regulation of steroid metabolic process	NA
GO:0048512	18	1	0.52	0.408046	0.408046	BP	circadian behavior	NA
GO:0050709	18	1	0.52	0.408046	0.408046	BP	negative regulation of protein secretion	NA
GO:0051452	18	1	0.52	0.408046	0.408046	BP	intracellular pH reduction	NA
GO:0060042	18	1	0.52	0.408046	0.408046	BP	retina morphogenesis in camera-type eye	NA
GO:0007033	49	2	1.41	0.412465	0.412465	BP	vacuole organization	NA
GO:0043393	49	2	1.41	0.412465	0.412465	BP	regulation of protein binding	NA
GO:0004866	156	5	4.23	0.416539	0.416539	MF	endopeptidase inhibitor activity	NA
GO:0032268	654	20	18.76	0.417078	0.417078	BP	regulation of cellular protein metabolic process	NA
GO:0048812	484	15	13.89	0.417153	0.417153	BP	neuron projection morphogenesis	NA
GO:0006810	3121	125	89.55	2.33776e-05	0.417892	BP	transport	NA
GO:0006333	148	5	4.25	0.420104	0.420104	BP	chromatin assembly or disassembly	NA
GO:0005626	828	42	20.83	1.26573e-05	0.420491	CC	insoluble fraction	NA
GO:0031570	115	4	3.3	0.420775	0.420775	BP	DNA integrity checkpoint	NA
GO:0070997	115	4	3.3	0.420775	0.420775	BP	neuron death	NA
GO:0009066	34	5	0.98	0.00265958	0.422299	BP	aspartate family amino acid metabolic process	NA
GO:0030521	50	2	1.43	0.422459	0.422459	BP	androgen receptor signaling pathway	NA
GO:0051224	50	2	1.43	0.422459	0.422459	BP	negative regulation of protein transport	NA
GO:0005546	20	1	0.54	0.423025	0.423025	MF	phosphatidylinositol-4,5-bisphosphate binding	NA
GO:0008186	20	1	0.54	0.423025	0.423025	MF	RNA-dependent ATPase activity	6
GO:0051336	520	16	14.92	0.423379	0.423379	BP	regulation of hydrolase activity	NA
GO:0002026	19	1	0.55	0.425052	0.425052	BP	regulation of the force of heart contraction	NA
GO:0006400	19	1	0.55	0.425052	0.425052	BP	tRNA modification	6
GO:0006656	19	1	0.55	0.425052	0.425052	BP	phosphatidylcholine biosynthetic process	NA
GO:0007622	19	1	0.55	0.425052	0.425052	BP	rhythmic behavior	NA
GO:0014068	19	1	0.55	0.425052	0.425052	BP	positive regulation of phosphoinositide 3-kinase cascade	NA
GO:0015872	19	1	0.55	0.425052	0.425052	BP	dopamine transport	NA
GO:0016601	19	1	0.55	0.425052	0.425052	BP	Rac protein signal transduction	NA
GO:0030947	19	1	0.55	0.425052	0.425052	BP	regulation of vascular endothelial growth factor receptor signaling pathway	NA
GO:0032094	19	1	0.55	0.425052	0.425052	BP	response to food	NA
GO:0032613	19	1	0.55	0.425052	0.425052	BP	interleukin-10 production	NA
GO:0032720	19	1	0.55	0.425052	0.425052	BP	negative regulation of tumor necrosis factor production	NA
GO:0043470	19	1	0.55	0.425052	0.425052	BP	regulation of carbohydrate catabolic process	10
GO:0043471	19	1	0.55	0.425052	0.425052	BP	regulation of cellular carbohydrate catabolic process	10
GO:0043526	19	1	0.55	0.425052	0.425052	BP	neuroprotection	NA
GO:0045124	19	1	0.55	0.425052	0.425052	BP	regulation of bone resorption	NA
GO:0045730	19	1	0.55	0.425052	0.425052	BP	respiratory burst	10
GO:0051225	19	1	0.55	0.425052	0.425052	BP	spindle assembly	NA
GO:0060334	19	1	0.55	0.425052	0.425052	BP	regulation of interferon-gamma-mediated signaling pathway	NA
GO:0031253	132	4	3.32	0.425307	0.425307	CC	cell projection membrane	NA
GO:0031589	149	5	4.28	0.425775	0.425775	BP	cell-substrate adhesion	NA
GO:0048534	351	11	10.07	0.42603	0.42603	BP	hemopoietic or lymphoid organ development	NA
GO:0000904	555	17	15.92	0.426194	0.426194	BP	cell morphogenesis involved in differentiation	NA
GO:0009896	83	3	2.38	0.427159	0.427159	BP	positive regulation of catabolic process	NA
GO:0005801	22	1	0.55	0.429261	0.429261	CC	cis-Golgi network	NA
GO:0009925	22	1	0.55	0.429261	0.429261	CC	basal plasma membrane	NA
GO:0005198	642	55	17.4	2.81424e-14	0.430767	MF	structural molecule activity	NA
GO:0015662	54	2	1.46	0.432389	0.432389	MF	ATPase activity, coupled to transmembrane movement of ions, phosphorylative mechanism	NA
GO:0035258	54	2	1.46	0.432389	0.432389	MF	steroid hormone receptor binding	NA
GO:0022612	84	3	2.41	0.434787	0.434787	BP	gland morphogenesis	NA
GO:0046546	84	3	2.41	0.434787	0.434787	BP	development of primary male sexual characteristics	NA
GO:0015485	21	1	0.57	0.438685	0.438685	MF	cholesterol binding	NA
GO:0016799	21	1	0.57	0.438685	0.438685	MF	hydrolase activity, hydrolyzing N-glycosyl compounds	NA
GO:0030331	21	1	0.57	0.438685	0.438685	MF	estrogen receptor binding	NA
GO:0043621	21	1	0.57	0.438685	0.438685	MF	protein self-association	NA
GO:0048487	21	1	0.57	0.438685	0.438685	MF	beta-tubulin binding	NA
GO:0009617	253	8	7.26	0.440699	0.440699	BP	response to bacterium	NA
GO:0002437	20	1	0.57	0.44157	0.44157	BP	inflammatory response to antigenic stimulus	NA
GO:0007620	20	1	0.57	0.44157	0.44157	BP	copulation	NA
GO:0009584	20	1	0.57	0.44157	0.44157	BP	detection of visible light	NA
GO:0015813	20	1	0.57	0.44157	0.44157	BP	L-glutamate transport	NA
GO:0021695	20	1	0.57	0.44157	0.44157	BP	cerebellar cortex development	NA
GO:0034341	20	1	0.57	0.44157	0.44157	BP	response to interferon-gamma	NA
GO:0042402	20	1	0.57	0.44157	0.44157	BP	cellular biogenic amine catabolic process	NA
GO:0045851	20	1	0.57	0.44157	0.44157	BP	pH reduction	NA
GO:0046717	20	1	0.57	0.44157	0.44157	BP	acid secretion	NA
GO:0046850	20	1	0.57	0.44157	0.44157	BP	regulation of bone remodeling	NA
GO:0048538	20	1	0.57	0.44157	0.44157	BP	thymus development	NA
GO:0051702	20	1	0.57	0.44157	0.44157	BP	interaction with symbiont	NA
GO:0055017	20	1	0.57	0.44157	0.44157	BP	cardiac muscle tissue growth	NA
GO:0060038	20	1	0.57	0.44157	0.44157	BP	cardiac muscle cell proliferation	NA
GO:0070303	20	1	0.57	0.44157	0.44157	BP	negative regulation of stress-activated protein kinase signaling pathway	NA
GO:0042562	55	2	1.49	0.441654	0.441654	MF	hormone binding	NA
GO:0030301	52	2	1.49	0.442178	0.442178	BP	cholesterol transport	NA
GO:0030140	23	1	0.58	0.443636	0.443636	CC	trans-Golgi network transport vesicle	NA
GO:0043176	122	14	3.31	5.5541e-06	0.44726	MF	amine binding	NA
GO:0001890	86	3	2.47	0.449928	0.449928	BP	placenta development	NA
GO:0043524	53	2	1.52	0.451897	0.451897	BP	negative regulation of neuron apoptosis	NA
GO:0046887	53	2	1.52	0.451897	0.451897	BP	positive regulation of hormone secretion	NA
GO:0019867	127	10	3.19	0.0013945	0.452565	CC	outer membrane	NA
GO:0030162	120	4	3.44	0.452814	0.452814	BP	regulation of proteolysis	NA
GO:0015301	22	1	0.6	0.453921	0.453921	MF	anion:anion antiporter activity	NA
GO:0016755	22	1	0.6	0.453921	0.453921	MF	transferase activity, transferring amino-acyl groups	NA
GO:0045182	22	1	0.6	0.453921	0.453921	MF	translation regulator activity	4
GO:0051117	22	1	0.6	0.453921	0.453921	MF	ATPase binding	NA
GO:0007050	188	6	5.39	0.454263	0.454263	BP	cell cycle arrest	NA
GO:0006753	597	37	17.13	9.06814e-06	0.455796	BP	nucleoside phosphate metabolic process	NA
GO:0009117	597	37	17.13	9.06814e-06	0.455796	BP	nucleotide metabolic process	NA
GO:0008238	92	3	2.49	0.456699	0.456699	MF	exopeptidase activity	NA
GO:0031016	143	41	4.1	7.15492e-30	0.45692	BP	pancreas development	4
GO:0071310	442	17	12.68	0.13587	0.457554	BP	cellular response to organic substance	NA
GO:0000718	21	1	0.6	0.457615	0.457615	BP	nucleotide-excision repair, DNA damage removal	NA
GO:0001738	21	1	0.6	0.457615	0.457615	BP	morphogenesis of a polarized epithelium	NA
GO:0001975	21	1	0.6	0.457615	0.457615	BP	response to amphetamine	NA
GO:0010921	21	1	0.6	0.457615	0.457615	BP	regulation of phosphatase activity	NA
GO:0014855	21	1	0.6	0.457615	0.457615	BP	striated muscle cell proliferation	NA
GO:0015800	21	1	0.6	0.457615	0.457615	BP	acidic amino acid transport	NA
GO:0021587	21	1	0.6	0.457615	0.457615	BP	cerebellum morphogenesis	NA
GO:0030317	21	1	0.6	0.457615	0.457615	BP	sperm motility	NA
GO:0031102	21	1	0.6	0.457615	0.457615	BP	neuron projection regeneration	NA
GO:0071407	21	1	0.6	0.457615	0.457615	BP	cellular response to organic cyclic substance	NA
GO:0005689	24	1	0.6	0.45765	0.45765	CC	U12-type spliceosomal complex	6
GO:0016234	24	1	0.6	0.45765	0.45765	CC	inclusion body	NA
GO:0010564	223	7	6.4	0.458791	0.458791	BP	regulation of cell cycle process	NA
GO:0009308	497	52	14.26	4.06109e-16	0.459028	BP	amine metabolic process	NA
GO:0030414	164	5	4.45	0.459114	0.459114	MF	peptidase inhibitor activity	NA
GO:0050900	189	6	5.42	0.459323	0.459323	BP	leukocyte migration	NA
GO:0001666	155	5	4.45	0.459541	0.459541	BP	response to hypoxia	NA
GO:0061061	326	10	9.35	0.460246	0.460246	BP	muscle structure development	NA
GO:0005624	802	41	20.17	1.34407e-05	0.460323	CC	membrane fraction	NA
GO:0002377	54	2	1.55	0.461519	0.461519	BP	immunoglobulin production	NA
GO:0007162	54	2	1.55	0.461519	0.461519	BP	negative regulation of cell adhesion	NA
GO:0051701	54	2	1.55	0.461519	0.461519	BP	interaction with host	NA
GO:0016746	220	13	5.96	0.00712962	0.462941	MF	transferase activity, transferring acyl groups	NA
GO:0004553	93	3	2.52	0.463751	0.463751	MF	hydrolase activity, hydrolyzing O-glycosyl compounds	NA
GO:0070887	748	54	21.46	3.30433e-10	0.464823	BP	cellular response to chemical stimulus	NA
GO:0051262	58	11	1.66	6.43701e-07	0.465818	BP	protein tetramerization	NA
GO:0042770	157	5	4.5	0.470676	0.470676	BP	DNA damage response, signal transduction	NA
GO:0007010	562	20	16.13	0.189478	0.4709	BP	cytoskeleton organization	NA
GO:0007270	55	2	1.58	0.471042	0.471042	BP	nerve-nerve synaptic transmission	NA
GO:0051302	55	2	1.58	0.471042	0.471042	BP	regulation of cell division	NA
GO:0003006	329	10	9.44	0.471786	0.471786	BP	reproductive developmental process	NA
GO:0042176	89	3	2.55	0.472322	0.472322	BP	regulation of protein catabolic process	NA
GO:0002711	22	1	0.63	0.473199	0.473199	BP	positive regulation of T cell mediated immunity	NA
GO:0009394	22	1	0.63	0.473199	0.473199	BP	2'-deoxyribonucleotide metabolic process	NA
GO:0014073	22	1	0.63	0.473199	0.473199	BP	response to tropane	NA
GO:0014910	22	1	0.63	0.473199	0.473199	BP	regulation of smooth muscle cell migration	NA
GO:0022029	22	1	0.63	0.473199	0.473199	BP	telencephalon cell migration	NA
GO:0031640	22	1	0.63	0.473199	0.473199	BP	killing of cells of another organism	NA
GO:0034367	22	1	0.63	0.473199	0.473199	BP	macromolecular complex remodeling	NA
GO:0034368	22	1	0.63	0.473199	0.473199	BP	protein-lipid complex remodeling	NA
GO:0034369	22	1	0.63	0.473199	0.473199	BP	plasma lipoprotein particle remodeling	NA
GO:0042220	22	1	0.63	0.473199	0.473199	BP	response to cocaine	NA
GO:0042730	22	1	0.63	0.473199	0.473199	BP	fibrinolysis	NA
GO:0043299	22	1	0.63	0.473199	0.473199	BP	leukocyte degranulation	NA
GO:0050764	22	1	0.63	0.473199	0.473199	BP	regulation of phagocytosis	NA
GO:0060445	22	1	0.63	0.473199	0.473199	BP	branching involved in salivary gland morphogenesis	NA
GO:0070206	22	1	0.63	0.473199	0.473199	BP	protein trimerization	NA
GO:0019216	139	7	3.99	0.105404	0.473264	BP	regulation of lipid metabolic process	NA
GO:0019717	102	3	2.57	0.475174	0.475174	CC	synaptosome	NA
GO:0015718	74	6	2.12	0.019361	0.476075	BP	monocarboxylic acid transport	NA
GO:0071496	158	5	4.53	0.476217	0.476217	BP	cellular response to external stimulus	NA
GO:0042995	850	22	21.38	0.476533	0.476533	CC	cell projection	NA
GO:0051234	3166	125	90.84	4.6391e-05	0.478549	BP	establishment of localization	NA
GO:0045177	220	6	5.53	0.478623	0.478623	CC	apical part of cell	NA
GO:0016032	426	47	12.22	1.56507e-15	0.47942	BP	viral reproduction	4
GO:0046661	90	3	2.58	0.479695	0.479695	BP	male sex differentiation	NA
GO:0005975	637	57	18.28	1.47405e-14	0.480124	BP	carbohydrate metabolic process	NA
GO:0007051	56	2	1.61	0.480464	0.480464	BP	spindle organization	NA
GO:0021543	56	2	1.61	0.480464	0.480464	BP	pallium development	NA
GO:0051341	56	2	1.61	0.480464	0.480464	BP	regulation of oxidoreductase activity	NA
GO:0016208	24	1	0.65	0.483166	0.483166	MF	AMP binding	NA
GO:0051186	254	39	7.29	6.41688e-18	0.483716	BP	cofactor metabolic process	NA
GO:0045178	26	1	0.65	0.48463	0.48463	CC	basal part of cell	NA
GO:0014075	67	6	1.92	0.0123106	0.485224	BP	response to amine stimulus	NA
GO:0006164	248	15	7.12	0.00540477	0.485591	BP	purine nucleotide biosynthetic process	NA
GO:0016811	60	2	1.63	0.486683	0.486683	MF	hydrolase activity, acting on carbon-nitrogen (but not peptide) bonds, in linear amides	NA
GO:0030133	104	3	2.62	0.488012	0.488012	CC	transport vesicle	NA
GO:0003013	264	8	7.57	0.488243	0.488243	BP	circulatory system process	NA
GO:0008015	264	8	7.57	0.488243	0.488243	BP	blood circulation	NA
GO:0006693	23	1	0.66	0.488337	0.488337	BP	prostaglandin metabolic process	12
GO:0008038	23	1	0.66	0.488337	0.488337	BP	neuron recognition	NA
GO:0014066	23	1	0.66	0.488337	0.488337	BP	regulation of phosphoinositide 3-kinase cascade	NA
GO:0021885	23	1	0.66	0.488337	0.488337	BP	forebrain cell migration	NA
GO:0042116	23	1	0.66	0.488337	0.488337	BP	macrophage activation	NA
GO:0060113	23	1	0.66	0.488337	0.488337	BP	inner ear receptor cell differentiation	NA
GO:0060419	23	1	0.66	0.488337	0.488337	BP	heart growth	NA
GO:0016459	65	2	1.64	0.489265	0.489265	CC	myosin complex	NA
GO:0007229	57	2	1.64	0.489781	0.489781	BP	integrin-mediated signaling pathway	NA
GO:0043506	57	2	1.64	0.489781	0.489781	BP	regulation of JUN kinase activity	NA
GO:0044446	5415	269	136.21	1.24947e-40	0.492731	CC	intracellular organelle part	NA
GO:0045216	92	3	2.64	0.494294	0.494294	BP	cell-cell junction organization	NA
GO:0044085	1345	64	38.59	3.56775e-05	0.494743	BP	cellular component biogenesis	NA
GO:0000049	25	1	0.68	0.497197	0.497197	MF	tRNA binding	6
GO:0019239	25	1	0.68	0.497197	0.497197	MF	deaminase activity	2
GO:0042221	1768	103	50.73	6.67866e-13	0.497918	BP	response to chemical stimulus	NA
GO:0016052	144	26	4.13	4.85543e-14	0.498497	BP	carbohydrate catabolic process	NA
GO:0055080	336	10	9.64	0.498518	0.498518	BP	cation homeostasis	NA
GO:0051246	719	21	20.63	0.498838	0.498838	BP	regulation of protein metabolic process	NA
GO:0001935	58	2	1.66	0.498993	0.498993	BP	endothelial cell proliferation	NA
GO:0031333	46	5	1.32	0.00990167	0.500202	BP	negative regulation of protein complex assembly	NA
GO:0022613	200	15	5.74	0.000666612	0.501138	BP	ribonucleoprotein complex biogenesis	4
GO:0000084	128	4	3.67	0.502777	0.502777	BP	S phase of mitotic cell cycle	NA
GO:0001702	24	1	0.69	0.503041	0.503041	BP	gastrulation with mouth forming second	NA
GO:0002204	24	1	0.69	0.503041	0.503041	BP	somatic recombination of immunoglobulin genes during immune response	NA
GO:0002208	24	1	0.69	0.503041	0.503041	BP	somatic diversification of immunoglobulins during immune response	NA
GO:0006024	24	1	0.69	0.503041	0.503041	BP	glycosaminoglycan biosynthetic process	NA
GO:0006221	24	1	0.69	0.503041	0.503041	BP	pyrimidine nucleotide biosynthetic process	NA
GO:0010970	24	1	0.69	0.503041	0.503041	BP	microtubule-based transport	NA
GO:0014902	24	1	0.69	0.503041	0.503041	BP	myotube differentiation	NA
GO:0014909	24	1	0.69	0.503041	0.503041	BP	smooth muscle cell migration	NA
GO:0016575	24	1	0.69	0.503041	0.503041	BP	histone deacetylation	NA
GO:0030239	24	1	0.69	0.503041	0.503041	BP	myofibril assembly	NA
GO:0030520	24	1	0.69	0.503041	0.503041	BP	estrogen receptor signaling pathway	NA
GO:0031532	24	1	0.69	0.503041	0.503041	BP	actin cytoskeleton reorganization	NA
GO:0032371	24	1	0.69	0.503041	0.503041	BP	regulation of sterol transport	NA
GO:0032374	24	1	0.69	0.503041	0.503041	BP	regulation of cholesterol transport	NA
GO:0032436	24	1	0.69	0.503041	0.503041	BP	positive regulation of proteasomal ubiquitin-dependent protein catabolic process	NA
GO:0032755	24	1	0.69	0.503041	0.503041	BP	positive regulation of interleukin-6 production	NA
GO:0045190	24	1	0.69	0.503041	0.503041	BP	isotype switching	NA
GO:0045576	24	1	0.69	0.503041	0.503041	BP	mast cell activation	NA
GO:0045923	24	1	0.69	0.503041	0.503041	BP	positive regulation of fatty acid metabolic process	1
GO:0050873	24	1	0.69	0.503041	0.503041	BP	brown fat cell differentiation	1
GO:0055007	24	1	0.69	0.503041	0.503041	BP	cardiac muscle cell differentiation	NA
GO:0060603	24	1	0.69	0.503041	0.503041	BP	mammary gland duct morphogenesis	NA
GO:0071248	24	1	0.69	0.503041	0.503041	BP	cellular response to metal ion	NA
GO:0071345	24	1	0.69	0.503041	0.503041	BP	cellular response to cytokine stimulus	NA
GO:0051241	233	7	6.69	0.504808	0.504808	BP	negative regulation of multicellular organismal process	NA
GO:0031967	723	72	18.19	4.10171e-24	0.504888	CC	organelle envelope	NA
GO:0009165	288	16	8.26	0.00913913	0.505588	BP	nucleotide biosynthetic process	NA
GO:0044448	65	7	1.64	0.00120163	0.506051	CC	cell cortex part	NA
GO:0005795	107	3	2.69	0.506979	0.506979	CC	Golgi stack	NA
GO:0015031	933	30	26.77	0.283496	0.515127	BP	protein transport	NA
GO:0031669	95	3	2.73	0.515802	0.515802	BP	cellular response to nutrient levels	NA
GO:0007286	60	2	1.72	0.517095	0.517095	BP	spermatid development	NA
GO:0000289	25	1	0.72	0.517324	0.517324	BP	nuclear-transcribed mRNA poly(A) tail shortening	NA
GO:0002381	25	1	0.72	0.517324	0.517324	BP	immunoglobulin production during immune response	NA
GO:0002637	25	1	0.72	0.517324	0.517324	BP	regulation of immunoglobulin production	NA
GO:0006901	25	1	0.72	0.517324	0.517324	BP	vesicle coating	NA
GO:0007566	25	1	0.72	0.517324	0.517324	BP	embryo implantation	NA
GO:0008334	25	1	0.72	0.517324	0.517324	BP	histone mRNA metabolic process	6
GO:0016236	25	1	0.72	0.517324	0.517324	BP	macroautophagy	NA
GO:0021575	25	1	0.72	0.517324	0.517324	BP	hindbrain morphogenesis	NA
GO:0033209	25	1	0.72	0.517324	0.517324	BP	tumor necrosis factor-mediated signaling pathway	NA
GO:0042304	25	1	0.72	0.517324	0.517324	BP	regulation of fatty acid biosynthetic process	1
GO:0042490	25	1	0.72	0.517324	0.517324	BP	mechanoreceptor differentiation	NA
GO:0045840	25	1	0.72	0.517324	0.517324	BP	positive regulation of mitosis	NA
GO:0046823	25	1	0.72	0.517324	0.517324	BP	negative regulation of nucleocytoplasmic transport	NA
GO:0051785	25	1	0.72	0.517324	0.517324	BP	positive regulation of nuclear division	NA
GO:0048732	201	6	5.77	0.51896	0.51896	BP	gland development	NA
GO:0019898	109	3	2.74	0.519418	0.519418	CC	extrinsic to membrane	NA
GO:0031175	552	16	15.84	0.519935	0.519935	BP	neuron projection development	NA
GO:0032990	552	16	15.84	0.519935	0.519935	BP	cell part morphogenesis	NA
GO:0003724	27	1	0.73	0.52413	0.52413	MF	RNA helicase activity	6
GO:0004623	27	1	0.73	0.52413	0.52413	MF	phospholipase A2 activity	NA
GO:0051329	308	9	8.84	0.525527	0.525527	BP	interphase of mitotic cell cycle	NA
GO:0006914	61	2	1.75	0.525981	0.525981	BP	autophagy	NA
GO:0009119	61	2	1.75	0.525981	0.525981	BP	ribonucleoside metabolic process	NA
GO:0009791	61	2	1.75	0.525981	0.525981	BP	post-embryonic development	NA
GO:0044422	5452	269	137.14	4.92099e-40	0.526749	CC	organelle part	NA
GO:0003690	140	4	3.79	0.528437	0.528437	MF	double-stranded DNA binding	NA
GO:0005769	151	4	3.8	0.528964	0.528964	CC	early endosome	NA
GO:0016740	1728	59	46.84	0.0366099	0.529621	MF	transferase activity	NA
GO:0044092	485	14	13.92	0.52965	0.52965	BP	negative regulation of molecular function	NA
GO:0006023	26	1	0.75	0.531197	0.531197	BP	aminoglycan biosynthetic process	NA
GO:0006900	26	1	0.75	0.531197	0.531197	BP	membrane budding	NA
GO:0007098	26	1	0.75	0.531197	0.531197	BP	centrosome cycle	NA
GO:0009156	26	1	0.75	0.531197	0.531197	BP	ribonucleoside monophosphate biosynthetic process	NA
GO:0009395	26	1	0.75	0.531197	0.531197	BP	phospholipid catabolic process	NA
GO:0009409	26	1	0.75	0.531197	0.531197	BP	response to cold	3
GO:0030431	26	1	0.75	0.531197	0.531197	BP	sleep	NA
GO:0031929	26	1	0.75	0.531197	0.531197	BP	TOR signaling pathway	4
GO:0032570	26	1	0.75	0.531197	0.531197	BP	response to progesterone stimulus	NA
GO:0042755	26	1	0.75	0.531197	0.531197	BP	eating behavior	NA
GO:0072006	26	1	0.75	0.531197	0.531197	BP	nephron development	NA
GO:0051130	275	8	7.89	0.534651	0.534651	BP	positive regulation of cellular component organization	NA
GO:0001959	62	2	1.78	0.534757	0.534757	BP	regulation of cytokine-mediated signaling pathway	NA
GO:0016298	104	3	2.82	0.538393	0.538393	MF	lipase activity	NA
GO:0006886	448	16	12.85	0.217958	0.543384	BP	intracellular protein transport	NA
GO:0010741	63	2	1.81	0.543421	0.543421	BP	negative regulation of protein kinase cascade	NA
GO:0010951	63	2	1.81	0.543421	0.543421	BP	negative regulation of endopeptidase activity	NA
GO:0048515	63	2	1.81	0.543421	0.543421	BP	spermatid differentiation	NA
GO:0043523	99	3	2.84	0.5437	0.5437	BP	regulation of neuron apoptosis	NA
GO:0030662	113	3	2.84	0.543777	0.543777	CC	coated vesicle membrane	NA
GO:0005604	72	2	1.81	0.54402	0.54402	CC	basement membrane	NA
GO:0002275	27	1	0.77	0.544672	0.544672	BP	myeloid cell activation during immune response	NA
GO:0002763	27	1	0.77	0.544672	0.544672	BP	positive regulation of myeloid leukocyte differentiation	NA
GO:0006278	27	1	0.77	0.544672	0.544672	BP	RNA-dependent DNA replication	NA
GO:0014812	27	1	0.77	0.544672	0.544672	BP	muscle cell migration	NA
GO:0030199	27	1	0.77	0.544672	0.544672	BP	collagen fibril organization	NA
GO:0032655	27	1	0.77	0.544672	0.544672	BP	regulation of interleukin-12 production	NA
GO:0032729	27	1	0.77	0.544672	0.544672	BP	positive regulation of interferon-gamma production	NA
GO:0042177	27	1	0.77	0.544672	0.544672	BP	negative regulation of protein catabolic process	NA
GO:0042752	27	1	0.77	0.544672	0.544672	BP	regulation of circadian rhythm	NA
GO:0048041	27	1	0.77	0.544672	0.544672	BP	focal adhesion assembly	NA
GO:0048284	27	1	0.77	0.544672	0.544672	BP	organelle fusion	NA
GO:0051817	27	1	0.77	0.544672	0.544672	BP	modification of morphology or physiology of other organism during symbiotic interaction	NA
GO:0051320	135	4	3.87	0.544792	0.544792	BP	S phase	NA
GO:0019725	535	26	15.35	0.00631199	0.545331	BP	cellular homeostasis	NA
GO:0000932	31	1	0.78	0.546366	0.546366	CC	cytoplasmic mRNA processing body	4
GO:0043204	31	1	0.78	0.546366	0.546366	CC	perikaryon	NA
GO:0003727	29	1	0.79	0.549623	0.549623	MF	single-stranded RNA binding	6
GO:0005158	29	1	0.79	0.549623	0.549623	MF	insulin receptor binding	NA
GO:0008028	29	1	0.79	0.549623	0.549623	MF	monocarboxylic acid transmembrane transporter activity	NA
GO:0016849	29	1	0.79	0.549623	0.549623	MF	phosphorus-oxygen lyase activity	NA
GO:0043178	29	1	0.79	0.549623	0.549623	MF	alcohol binding	NA
GO:0009259	322	19	9.24	0.00245982	0.549883	BP	ribonucleotide metabolic process	NA
GO:0030135	196	5	4.93	0.550237	0.550237	CC	coated vesicle	NA
GO:0004386	144	4	3.9	0.550735	0.550735	MF	helicase activity	NA
GO:0031974	2164	149	54.43	7.72433e-33	0.550744	CC	membrane-enclosed lumen	NA
GO:0008237	182	5	4.93	0.550989	0.550989	MF	metallopeptidase activity	NA
GO:0008168	183	5	4.96	0.555878	0.555878	MF	methyltransferase activity	NA
GO:0051649	1372	70	39.37	1.2747e-06	0.556488	BP	establishment of localization in cell	NA
GO:0051325	316	9	9.07	0.556657	0.556657	BP	interphase	NA
GO:0071212	787	55	19.8	5.77686e-12	0.55743	CC	subsynaptic reticulum	NA
GO:0002709	28	1	0.8	0.55776	0.55776	BP	regulation of T cell mediated immunity	NA
GO:0006509	28	1	0.8	0.55776	0.55776	BP	membrane protein ectodomain proteolysis	NA
GO:0007040	28	1	0.8	0.55776	0.55776	BP	lysosome organization	NA
GO:0030010	28	1	0.8	0.55776	0.55776	BP	establishment of cell polarity	NA
GO:0031623	28	1	0.8	0.55776	0.55776	BP	receptor internalization	NA
GO:0032615	28	1	0.8	0.55776	0.55776	BP	interleukin-12 production	NA
GO:0032642	28	1	0.8	0.55776	0.55776	BP	regulation of chemokine production	NA
GO:0045776	28	1	0.8	0.55776	0.55776	BP	negative regulation of blood pressure	NA
GO:0046470	28	1	0.8	0.55776	0.55776	BP	phosphatidylcholine metabolic process	NA
GO:0050999	28	1	0.8	0.55776	0.55776	BP	regulation of nitric-oxide synthase activity	NA
GO:0051353	28	1	0.8	0.55776	0.55776	BP	positive regulation of oxidoreductase activity	8
GO:0060688	28	1	0.8	0.55776	0.55776	BP	regulation of morphogenesis of a branching structure	NA
GO:0046890	65	2	1.87	0.560409	0.560409	BP	regulation of lipid biosynthetic process	NA
GO:0003924	222	6	6.02	0.560553	0.560553	MF	GTPase activity	NA
GO:0006310	174	5	4.99	0.561758	0.561758	BP	DNA recombination	NA
GO:0004177	30	1	0.81	0.561854	0.561854	MF	aminopeptidase activity	9
GO:0009975	30	1	0.81	0.561854	0.561854	MF	cyclase activity	NA
GO:0043233	2126	146	53.48	6.07252e-32	0.562371	CC	organelle lumen	NA
GO:0000041	102	3	2.93	0.564001	0.564001	BP	transition metal ion transport	NA
GO:0007281	102	3	2.93	0.564001	0.564001	BP	germ cell development	NA
GO:0051051	175	5	5.02	0.566875	0.566875	BP	negative regulation of transport	NA
GO:0055088	66	2	1.89	0.568733	0.568733	BP	lipid homeostasis	NA
GO:0030660	33	1	0.83	0.568941	0.568941	CC	Golgi-associated vesicle membrane	NA
GO:0001836	29	1	0.83	0.570474	0.570474	BP	release of cytochrome c from mitochondria	NA
GO:0002444	29	1	0.83	0.570474	0.570474	BP	myeloid leukocyte mediated immunity	NA
GO:0006282	29	1	0.83	0.570474	0.570474	BP	regulation of DNA repair	4
GO:0007257	29	1	0.83	0.570474	0.570474	BP	activation of JUN kinase activity	NA
GO:0007595	29	1	0.83	0.570474	0.570474	BP	lactation	3
GO:0021766	29	1	0.83	0.570474	0.570474	BP	hippocampus development	NA
GO:0032387	29	1	0.83	0.570474	0.570474	BP	negative regulation of intracellular transport	NA
GO:0033344	29	1	0.83	0.570474	0.570474	BP	cholesterol efflux	NA
GO:0042168	29	1	0.83	0.570474	0.570474	BP	heme metabolic process	NA
GO:0043484	29	1	0.83	0.570474	0.570474	BP	regulation of RNA splicing	4
GO:0048806	29	1	0.83	0.570474	0.570474	BP	genitalia development	NA
GO:0001525	248	7	7.12	0.57115	0.57115	BP	angiogenesis	NA
GO:0006936	212	6	6.08	0.571263	0.571263	BP	muscle contraction	NA
GO:0030005	284	8	8.15	0.571408	0.571408	BP	cellular di-, tri-valent inorganic cation homeostasis	NA
GO:0044429	683	101	17.18	9.18509e-50	0.572992	CC	mitochondrial part	NA
GO:0043065	499	14	14.32	0.573127	0.573127	BP	positive regulation of apoptosis	NA
GO:0043086	392	11	11.25	0.573374	0.573374	BP	negative regulation of catalytic activity	NA
GO:0048858	535	15	15.35	0.574249	0.574249	BP	cell projection morphogenesis	NA
GO:0045184	959	30	27.52	0.337297	0.575027	BP	establishment of protein localization	NA
GO:0009144	291	18	8.35	0.00190235	0.575087	BP	purine nucleoside triphosphate metabolic process	NA
GO:0048638	67	2	1.92	0.576942	0.576942	BP	regulation of developmental growth	NA
GO:0044421	1017	25	25.58	0.577583	0.577583	CC	extracellular region part	NA
GO:0043085	643	18	18.45	0.577683	0.577683	BP	positive regulation of catalytic activity	NA
GO:0006518	66	7	1.89	0.00275994	0.578413	BP	peptide metabolic process	NA
GO:0000082	141	4	4.05	0.579302	0.579302	BP	G1/S transition of mitotic cell cycle	NA
GO:0006897	286	8	8.21	0.5794	0.5794	BP	endocytosis	NA
GO:0010324	286	8	8.21	0.5794	0.5794	BP	membrane invagination	NA
GO:0002673	30	1	0.86	0.582822	0.582822	BP	regulation of acute inflammatory response	NA
GO:0006476	30	1	0.86	0.582822	0.582822	BP	protein amino acid deacetylation	NA
GO:0006692	30	1	0.86	0.582822	0.582822	BP	prostanoid metabolic process	12
GO:0007405	30	1	0.86	0.582822	0.582822	BP	neuroblast proliferation	NA
GO:0008589	30	1	0.86	0.582822	0.582822	BP	regulation of smoothened signaling pathway	NA
GO:0009161	30	1	0.86	0.582822	0.582822	BP	ribonucleoside monophosphate metabolic process	NA
GO:0021545	30	1	0.86	0.582822	0.582822	BP	cranial nerve development	4
GO:0031032	30	1	0.86	0.582822	0.582822	BP	actomyosin structure organization	NA
GO:0032602	30	1	0.86	0.582822	0.582822	BP	chemokine production	NA
GO:0034103	30	1	0.86	0.582822	0.582822	BP	regulation of tissue remodeling	NA
GO:0034612	30	1	0.86	0.582822	0.582822	BP	response to tumor necrosis factor	NA
GO:0043297	30	1	0.86	0.582822	0.582822	BP	apical junction assembly	NA
GO:0045670	30	1	0.86	0.582822	0.582822	BP	regulation of osteoclast differentiation	NA
GO:0045777	30	1	0.86	0.582822	0.582822	BP	positive regulation of blood pressure	NA
GO:0060338	30	1	0.86	0.582822	0.582822	BP	regulation of type I interferon-mediated signaling pathway	NA
GO:0034621	641	58	18.39	5.1415e-15	0.582875	BP	cellular macromolecular complex subunit organization	NA
GO:0008509	150	4	4.07	0.583112	0.583112	MF	anion transmembrane transporter activity	NA
GO:0051100	105	3	3.01	0.583744	0.583744	BP	negative regulation of binding	NA
GO:0051128	637	21	18.28	0.286361	0.584999	BP	regulation of cellular component organization	NA
GO:0048738	68	2	1.95	0.585036	0.585036	BP	cardiac muscle tissue development	NA
GO:0019637	215	6	6.17	0.585042	0.585042	BP	organophosphate metabolic process	NA
GO:0043068	503	14	14.43	0.585267	0.585267	BP	positive regulation of programmed cell death	NA
GO:0004190	32	1	0.87	0.585331	0.585331	MF	aspartic-type endopeptidase activity	NA
GO:0070001	32	1	0.87	0.585331	0.585331	MF	aspartic-type peptidase activity	NA
GO:0051168	95	6	2.73	0.0555102	0.588732	BP	nuclear export	NA
GO:0043244	53	5	1.52	0.0176272	0.591823	BP	regulation of protein complex disassembly	NA
GO:0006909	69	2	1.98	0.593016	0.593016	BP	phagocytosis	NA
GO:0030534	69	2	1.98	0.593016	0.593016	BP	adult behavior	NA
GO:0035148	69	2	1.98	0.593016	0.593016	BP	tube formation	NA
GO:0070013	2084	140	52.42	1.99619e-29	0.593593	CC	intracellular organelle lumen	NA
GO:0005539	152	4	4.12	0.593601	0.593601	MF	glycosaminoglycan binding	NA
GO:0031012	372	9	9.36	0.594479	0.594479	CC	extracellular matrix	NA
GO:0014065	31	1	0.89	0.594817	0.594817	BP	phosphoinositide 3-kinase cascade	NA
GO:0016447	31	1	0.89	0.594817	0.594817	BP	somatic recombination of immunoglobulin gene segments	NA
GO:0022406	31	1	0.89	0.594817	0.594817	BP	membrane docking	NA
GO:0031330	31	1	0.89	0.594817	0.594817	BP	negative regulation of cellular catabolic process	NA
GO:0051146	107	3	3.07	0.596586	0.596586	BP	striated muscle cell differentiation	NA
GO:0016814	33	1	0.89	0.596594	0.596594	MF	hydrolase activity, acting on carbon-nitrogen (but not peptide) bonds, in cyclic amidines	NA
GO:0017137	33	1	0.89	0.596594	0.596594	MF	Rab GTPase binding	NA
GO:0030145	33	1	0.89	0.596594	0.596594	MF	manganese ion binding	9
GO:0051219	33	1	0.89	0.596594	0.596594	MF	phosphoprotein binding	NA
GO:0043542	70	2	2.01	0.600881	0.600881	BP	endothelial cell migration	NA
GO:0009056	1446	136	41.49	3.06615e-38	0.601007	BP	catabolic process	NA
GO:0043235	123	3	3.09	0.601408	0.601408	CC	receptor complex	NA
GO:0016042	218	23	6.25	7.64052e-08	0.605624	BP	lipid catabolic process	NA
GO:0001659	32	1	0.92	0.606467	0.606467	BP	temperature homeostasis	1
GO:0007009	32	1	0.92	0.606467	0.606467	BP	plasma membrane organization	NA
GO:0010811	32	1	0.92	0.606467	0.606467	BP	positive regulation of cell-substrate adhesion	8
GO:0015909	32	1	0.92	0.606467	0.606467	BP	long-chain fatty acid transport	NA
GO:0015914	32	1	0.92	0.606467	0.606467	BP	phospholipid transport	NA
GO:0050810	32	1	0.92	0.606467	0.606467	BP	regulation of steroid biosynthetic process	NA
GO:0022604	183	5	5.25	0.606669	0.606669	BP	regulation of cell morphogenesis	NA
GO:0005911	209	5	5.26	0.607366	0.607366	CC	cell-cell junction	NA
GO:0002039	34	1	0.92	0.607552	0.607552	MF	p53 binding	NA
GO:0004629	34	1	0.92	0.607552	0.607552	MF	phospholipase C activity	7
GO:0006937	71	2	2.04	0.60863	0.60863	BP	regulation of muscle contraction	NA
GO:0016050	71	2	2.04	0.60863	0.60863	BP	vesicle organization	NA
GO:0050708	71	2	2.04	0.60863	0.60863	BP	regulation of protein secretion	NA
GO:0050770	71	2	2.04	0.60863	0.60863	BP	regulation of axonogenesis	NA
GO:0030175	37	1	0.93	0.610786	0.610786	CC	filopodium	NA
GO:0042391	147	4	4.22	0.612273	0.612273	BP	regulation of membrane potential	NA
GO:0044281	1942	186	55.72	1.01642e-56	0.613318	BP	small molecule metabolic process	NA
GO:0006163	487	23	13.97	0.0135429	0.614266	BP	purine nucleotide metabolic process	NA
GO:0009141	300	18	8.61	0.00264716	0.614595	BP	nucleoside triphosphate metabolic process	NA
GO:0010563	72	2	2.07	0.616265	0.616265	BP	negative regulation of phosphorus metabolic process	NA
GO:0043112	72	2	2.07	0.616265	0.616265	BP	receptor metabolic process	NA
GO:0045936	72	2	2.07	0.616265	0.616265	BP	negative regulation of phosphate metabolic process	NA
GO:0048666	622	17	17.85	0.617321	0.617321	BP	neuron development	NA
GO:0007266	148	4	4.25	0.617611	0.617611	BP	Rho protein signal transduction	NA
GO:0002456	33	1	0.95	0.617783	0.617783	BP	T cell mediated immunity	NA
GO:0009755	33	1	0.95	0.617783	0.617783	BP	hormone-mediated signaling pathway	NA
GO:0019079	33	1	0.95	0.617783	0.617783	BP	viral genome replication	NA
GO:0030512	33	1	0.95	0.617783	0.617783	BP	negative regulation of transforming growth factor beta receptor signaling pathway	NA
GO:0030516	33	1	0.95	0.617783	0.617783	BP	regulation of axon extension	NA
GO:0045740	33	1	0.95	0.617783	0.617783	BP	positive regulation of DNA replication	NA
GO:0045861	33	1	0.95	0.617783	0.617783	BP	negative regulation of proteolysis	NA
GO:0048010	33	1	0.95	0.617783	0.617783	BP	vascular endothelial growth factor receptor signaling pathway	NA
GO:0050918	33	1	0.95	0.617783	0.617783	BP	positive chemotaxis	NA
GO:0051180	33	1	0.95	0.617783	0.617783	BP	vitamin transport	NA
GO:0050681	35	1	0.95	0.618214	0.618214	MF	androgen receptor binding	NA
GO:0055066	296	8	8.49	0.618281	0.618281	BP	di-, tri-valent inorganic cation homeostasis	NA
GO:0006511	333	9	9.55	0.619816	0.619816	BP	ubiquitin-dependent protein catabolic process	NA
GO:0016529	38	1	0.96	0.620598	0.620598	CC	sarcoplasmic reticulum	NA
GO:0030118	38	1	0.96	0.620598	0.620598	CC	clathrin coat	NA
GO:0043228	2619	114	65.88	9.83516e-10	0.620956	CC	non-membrane-bounded organelle	NA
GO:0043232	2619	114	65.88	9.83516e-10	0.620956	CC	intracellular non-membrane-bounded organelle	NA
GO:0017038	186	5	5.34	0.621041	0.621041	BP	protein import	NA
GO:0051091	111	3	3.18	0.621486	0.621486	BP	positive regulation of transcription factor activity	NA
GO:0051046	297	8	8.52	0.622064	0.622064	BP	regulation of secretion	NA
GO:0060341	371	10	10.64	0.624937	0.624937	BP	regulation of cellular localization	NA
GO:0005977	56	5	1.61	0.0218951	0.625765	BP	glycogen metabolic process	NA
GO:0019218	49	4	1.41	0.0514534	0.626482	BP	regulation of steroid metabolic process	NA
GO:0016706	36	1	0.98	0.628586	0.628586	MF	oxidoreductase activity, acting on paired donors, with incorporation or reduction of molecular oxygen, 2-oxoglutarate as one donor, and incorporation of one atom each of oxygen into both donors	NA
GO:0007618	34	1	0.98	0.628775	0.628775	BP	mating	NA
GO:0033619	34	1	0.98	0.628775	0.628775	BP	membrane protein proteolysis	NA
GO:0035051	34	1	0.98	0.628775	0.628775	BP	cardiac cell differentiation	NA
GO:0045665	34	1	0.98	0.628775	0.628775	BP	negative regulation of neuron differentiation	NA
GO:0048709	34	1	0.98	0.628775	0.628775	BP	oligodendrocyte differentiation	NA
GO:0007517	262	7	7.52	0.629096	0.629096	BP	muscle organ development	NA
GO:0016528	39	1	0.98	0.630162	0.630162	CC	sarcoplasm	NA
GO:0030120	39	1	0.98	0.630162	0.630162	CC	vesicle coat	NA
GO:0045785	74	2	2.12	0.631191	0.631191	BP	positive regulation of cell adhesion	NA
GO:0033554	840	29	24.1	0.173371	0.633297	BP	cellular response to stress	NA
GO:0003012	226	6	6.48	0.633534	0.633534	BP	muscle system process	NA
GO:0006073	57	5	1.64	0.0234542	0.636441	BP	cellular glucan metabolic process	NA
GO:0044042	57	5	1.64	0.0234542	0.636441	BP	glucan metabolic process	NA
GO:0006338	75	2	2.15	0.638483	0.638483	BP	chromatin remodeling	NA
GO:0015179	37	1	1	0.638677	0.638677	MF	L-amino acid transmembrane transporter activity	NA
GO:0008630	35	1	1	0.639451	0.639451	BP	DNA damage response, signal transduction resulting in induction of apoptosis	NA
GO:0042246	35	1	1	0.639451	0.639451	BP	tissue regeneration	NA
GO:0043467	35	1	1	0.639451	0.639451	BP	regulation of generation of precursor metabolites and energy	10
GO:0050772	35	1	1	0.639451	0.639451	BP	positive regulation of axonogenesis	NA
GO:0005814	40	1	1.01	0.639487	0.639487	CC	centriole	2
GO:0030139	86	2	2.16	0.640794	0.640794	CC	endocytic vesicle	NA
GO:0046930	86	2	2.16	0.640794	0.640794	CC	pore complex	NA
GO:0044437	174	4	4.38	0.640817	0.640817	CC	vacuolar part	NA
GO:0019941	339	9	9.73	0.640968	0.640968	BP	modification-dependent protein catabolic process	NA
GO:0007160	115	3	3.3	0.64532	0.64532	BP	cell-matrix adhesion	NA
GO:0090047	115	3	3.3	0.64532	0.64532	BP	positive regulation of transcription regulator activity	NA
GO:0048469	76	2	2.18	0.645661	0.645661	BP	cell maturation	NA
GO:0030027	87	2	2.19	0.64705	0.64705	CC	lamellipodium	NA
GO:0043632	341	9	9.78	0.647873	0.647873	BP	modification-dependent macromolecule catabolic process	NA
GO:0001776	36	1	1.03	0.649821	0.649821	BP	leukocyte homeostasis	NA
GO:0030316	36	1	1.03	0.649821	0.649821	BP	osteoclast differentiation	NA
GO:0042059	36	1	1.03	0.649821	0.649821	BP	negative regulation of epidermal growth factor receptor signaling pathway	NA
GO:0045638	36	1	1.03	0.649821	0.649821	BP	negative regulation of myeloid cell differentiation	NA
GO:0050885	36	1	1.03	0.649821	0.649821	BP	neuromuscular process controlling balance	NA
GO:0050906	36	1	1.03	0.649821	0.649821	BP	detection of stimulus involved in sensory perception	NA
GO:0060443	36	1	1.03	0.649821	0.649821	BP	mammary gland morphogenesis	NA
GO:0070664	36	1	1.03	0.649821	0.649821	BP	negative regulation of leukocyte proliferation	NA
GO:0010608	270	15	7.75	0.0113909	0.650185	BP	posttranscriptional regulation of gene expression	NA
GO:0051603	379	10	10.87	0.651469	0.651469	BP	proteolysis involved in cellular protein catabolic process	NA
GO:0042476	77	2	2.21	0.652727	0.652727	BP	odontogenesis	NA
GO:0043433	77	2	2.21	0.652727	0.652727	BP	negative regulation of transcription factor activity	NA
GO:0090048	77	2	2.21	0.652727	0.652727	BP	negative regulation of transcription regulator activity	NA
GO:0005253	82	2	2.22	0.65575	0.65575	MF	anion channel activity	NA
GO:0016410	82	2	2.22	0.65575	0.65575	MF	N-acyltransferase activity	NA
GO:0048610	194	5	5.57	0.657805	0.657805	BP	reproductive cellular process	NA
GO:0008235	39	1	1.06	0.658046	0.658046	MF	metalloexopeptidase activity	9
GO:0044433	316	14	7.95	0.0295605	0.658321	CC	cytoplasmic vesicle part	NA
GO:0001558	232	6	6.66	0.658539	0.658539	BP	regulation of cell growth	NA
GO:0002824	37	1	1.06	0.659893	0.659893	BP	positive regulation of adaptive immune response based on somatic recombination of immune receptors built from immunoglobulin superfamily domains	NA
GO:0006284	37	1	1.06	0.659893	0.659893	BP	base-excision repair	NA
GO:0006940	37	1	1.06	0.659893	0.659893	BP	regulation of smooth muscle contraction	NA
GO:0051952	37	1	1.06	0.659893	0.659893	BP	regulation of amine transport	NA
GO:0071363	37	1	1.06	0.659893	0.659893	BP	cellular response to growth factor stimulus	NA
GO:0044463	351	8	8.83	0.660865	0.660865	CC	cell projection part	NA
GO:0046942	176	8	5.05	0.134315	0.662002	BP	carboxylic acid transport	NA
GO:0051098	308	8	8.84	0.662318	0.662318	BP	regulation of binding	NA
GO:0004497	92	8	2.49	0.00348756	0.662382	MF	monooxygenase activity	8
GO:0001871	166	4	4.5	0.662479	0.662479	MF	pattern binding	NA
GO:0030247	166	4	4.5	0.662479	0.662479	MF	polysaccharide binding	NA
GO:0060541	118	3	3.39	0.662488	0.662488	BP	respiratory system development	NA
GO:0048511	157	4	4.5	0.663548	0.663548	BP	rhythmic process	NA
GO:0044257	383	10	10.99	0.664338	0.664338	BP	cellular protein catabolic process	NA
GO:0033993	48	5	1.38	0.0118079	0.666376	BP	response to lipid	NA
GO:0050769	79	2	2.27	0.66652	0.66652	BP	positive regulation of neurogenesis	NA
GO:0017048	40	1	1.08	0.667338	0.667338	MF	Rho GTPase binding	NA
GO:0051028	119	3	3.41	0.668075	0.668075	BP	mRNA transport	NA
GO:0031410	754	51	18.97	1.19256e-10	0.668527	CC	cytoplasmic vesicle	NA
GO:0002821	38	1	1.09	0.669676	0.669676	BP	positive regulation of adaptive immune response	NA
GO:0006612	38	1	1.09	0.669676	0.669676	BP	protein targeting to membrane	NA
GO:0006778	38	1	1.09	0.669676	0.669676	BP	porphyrin metabolic process	NA
GO:0007589	38	1	1.09	0.669676	0.669676	BP	body fluid secretion	NA
GO:0010927	38	1	1.09	0.669676	0.669676	BP	cellular component assembly involved in morphogenesis	NA
GO:0016445	38	1	1.09	0.669676	0.669676	BP	somatic diversification of immunoglobulins	NA
GO:0021675	38	1	1.09	0.669676	0.669676	BP	nerve development	4
GO:0032368	38	1	1.09	0.669676	0.669676	BP	regulation of lipid transport	NA
GO:0033013	38	1	1.09	0.669676	0.669676	BP	tetrapyrrole metabolic process	NA
GO:0051937	38	1	1.09	0.669676	0.669676	BP	catecholamine transport	NA
GO:0005819	181	4	4.55	0.671203	0.671203	CC	spindle	NA
GO:0015849	178	8	5.11	0.140512	0.671635	BP	organic acid transport	NA
GO:0016757	261	9	7.07	0.277947	0.672797	MF	transferase activity, transferring glycosyl groups	NA
GO:0090257	80	2	2.3	0.673249	0.673249	BP	regulation of muscle system process	NA
GO:0016023	711	50	17.88	4.68385e-11	0.674956	CC	cytoplasmic membrane-bounded vesicle	NA
GO:0043229	9700	352	244	2.43377e-29	0.675663	CC	intracellular organelle	NA
GO:0045095	92	2	2.31	0.677039	0.677039	CC	keratin filament	NA
GO:0008637	39	1	1.12	0.679179	0.679179	BP	apoptotic mitochondrial changes	NA
GO:0008033	81	2	2.32	0.679869	0.679869	BP	tRNA processing	NA
GO:0031123	81	2	2.32	0.679869	0.679869	BP	RNA 3'-end processing	NA
GO:0017053	45	1	1.13	0.682706	0.682706	CC	transcriptional repressor complex	NA
GO:0007018	122	3	3.5	0.684431	0.684431	BP	microtubule-based movement	NA
GO:0033273	122	3	3.5	0.684431	0.684431	BP	response to vitamin	NA
GO:0043226	9717	352	244.42	3.82311e-29	0.686056	CC	organelle	NA
GO:0044403	82	2	2.35	0.686378	0.686378	BP	symbiosis, encompassing mutualism through parasitism	NA
GO:0048771	82	2	2.35	0.686378	0.686378	BP	tissue remodeling	NA
GO:0030246	385	17	10.44	0.0338489	0.687313	MF	carbohydrate binding	NA
GO:0015837	162	4	4.65	0.687392	0.687392	BP	amine transport	NA
GO:0002705	40	1	1.15	0.688408	0.688408	BP	positive regulation of leukocyte mediated immunity	NA
GO:0002708	40	1	1.15	0.688408	0.688408	BP	positive regulation of lymphocyte mediated immunity	NA
GO:0050707	40	1	1.15	0.688408	0.688408	BP	regulation of cytokine secretion	NA
GO:0050728	40	1	1.15	0.688408	0.688408	BP	negative regulation of inflammatory response	NA
GO:0042692	163	4	4.68	0.692016	0.692016	BP	muscle cell differentiation	NA
GO:0032989	762	20	21.86	0.69275	0.69275	BP	cellular component morphogenesis	NA
GO:0022607	1226	55	35.18	0.000583094	0.693423	BP	cellular component assembly	NA
GO:0004180	43	1	1.17	0.693731	0.693731	MF	carboxypeptidase activity	2
GO:0030163	430	11	12.34	0.693964	0.693964	BP	protein catabolic process	NA
GO:0008104	1125	33	32.28	0.473763	0.694045	BP	protein localization	NA
GO:0001505	110	10	3.16	0.0012383	0.696026	BP	regulation of neurotransmitter levels	NA
GO:0030155	164	4	4.71	0.69659	0.69659	BP	regulation of cell adhesion	NA
GO:0009583	41	1	1.18	0.697373	0.697373	BP	detection of light stimulus	NA
GO:0017148	41	1	1.18	0.697373	0.697373	BP	negative regulation of translation	NA
GO:0021549	41	1	1.18	0.697373	0.697373	BP	cerebellum development	NA
GO:0021761	41	1	1.18	0.697373	0.697373	BP	limbic system development	NA
GO:0051149	41	1	1.18	0.697373	0.697373	BP	positive regulation of muscle cell differentiation	NA
GO:0051271	84	2	2.41	0.699071	0.699071	BP	negative regulation of cellular component movement	NA
GO:0035257	89	2	2.41	0.699323	0.699323	MF	nuclear hormone receptor binding	NA
GO:0016758	186	7	5.04	0.241114	0.70177	MF	transferase activity, transferring hexosyl groups	NA
GO:0006308	66	5	1.89	0.0407304	0.703184	BP	DNA catabolic process	NA
GO:0005525	379	9	10.27	0.703406	0.703406	MF	GTP binding	NA
GO:0005509	656	16	17.78	0.703905	0.703905	MF	calcium ion binding	NA
GO:0004620	90	2	2.44	0.705161	0.705161	MF	phospholipase activity	NA
GO:0007015	149	7	4.28	0.137226	0.70517	BP	actin filament organization	NA
GO:0010001	85	2	2.44	0.705256	0.705256	BP	glial cell differentiation	NA
GO:0046907	864	39	24.79	0.00337164	0.70532	BP	intracellular transport	NA
GO:0051641	1491	71	42.78	1.20725e-05	0.705461	BP	cellular localization	NA
GO:0006974	509	13	14.6	0.705846	0.705846	BP	response to DNA damage stimulus	NA
GO:0009897	144	3	3.62	0.705988	0.705988	CC	external side of plasma membrane	NA
GO:0008344	42	1	1.21	0.706081	0.706081	BP	adult locomotory behavior	NA
GO:0019915	42	1	1.21	0.706081	0.706081	BP	lipid storage	NA
GO:0030850	42	1	1.21	0.706081	0.706081	BP	prostate gland development	NA
GO:0050680	42	1	1.21	0.706081	0.706081	BP	negative regulation of epithelial cell proliferation	NA
GO:0031988	725	50	18.24	9.34657e-11	0.706389	CC	membrane-bounded vesicle	NA
GO:0032270	360	9	10.33	0.709617	0.709617	BP	positive regulation of cellular protein metabolic process	NA
GO:0005044	45	1	1.22	0.710155	0.710155	MF	scavenger receptor activity	NA
GO:0003206	43	1	1.23	0.714538	0.714538	BP	cardiac chamber morphogenesis	NA
GO:0031047	43	1	1.23	0.714538	0.714538	BP	gene silencing by RNA	NA
GO:0048145	43	1	1.23	0.714538	0.714538	BP	regulation of fibroblast proliferation	NA
GO:0051297	43	1	1.23	0.714538	0.714538	BP	centrosome organization	NA
GO:0006605	275	10	7.89	0.266536	0.716492	BP	protein targeting	NA
GO:0002573	87	2	2.5	0.717309	0.717309	BP	myeloid leukocyte differentiation	NA
GO:0006402	87	2	2.5	0.717309	0.717309	BP	mRNA catabolic process	NA
GO:0043392	87	2	2.5	0.717309	0.717309	BP	negative regulation of DNA binding	NA
GO:0048699	811	21	23.27	0.718934	0.718934	BP	generation of neurons	NA
GO:0007346	248	6	7.12	0.719855	0.719855	BP	regulation of mitotic cell cycle	NA
GO:0004867	93	2	2.52	0.722108	0.722108	MF	serine-type endopeptidase inhibitor activity	NA
GO:0031982	779	51	19.6	3.7688e-10	0.722126	CC	vesicle	NA
GO:0001843	44	1	1.26	0.722753	0.722753	BP	neural tube closure	NA
GO:0048144	44	1	1.26	0.722753	0.722753	BP	fibroblast proliferation	NA
GO:0051017	44	1	1.26	0.722753	0.722753	BP	actin filament bundle assembly	NA
GO:0045637	88	2	2.52	0.723179	0.723179	BP	regulation of myeloid cell differentiation	NA
GO:0009205	288	17	8.26	0.00405402	0.72377	BP	purine ribonucleoside triphosphate metabolic process	NA
GO:0004175	387	9	10.49	0.726228	0.726228	MF	endopeptidase activity	NA
GO:0005856	1519	45	38.21	0.140656	0.727218	CC	cytoskeleton	NA
GO:0009199	289	17	8.29	0.00419719	0.727508	BP	ribonucleoside triphosphate metabolic process	NA
GO:0017016	94	2	2.55	0.727572	0.727572	MF	Ras GTPase binding	NA
GO:0034097	131	3	3.76	0.729871	0.729871	BP	response to cytokine stimulus	NA
GO:0031399	443	11	12.71	0.730084	0.730084	BP	regulation of protein modification process	NA
GO:0033077	45	1	1.29	0.730732	0.730732	BP	T cell differentiation in the thymus	NA
GO:0045639	45	1	1.29	0.730732	0.730732	BP	positive regulation of myeloid cell differentiation	NA
GO:0048863	45	1	1.29	0.730732	0.730732	BP	stem cell differentiation	NA
GO:0060606	45	1	1.29	0.730732	0.730732	BP	tube closure	NA
GO:0000075	212	5	6.08	0.731786	0.731786	BP	cell cycle checkpoint	NA
GO:0008013	48	1	1.3	0.733158	0.733158	MF	beta-catenin binding	NA
GO:0019001	390	9	10.57	0.73448	0.73448	MF	guanyl nucleotide binding	NA
GO:0032561	390	9	10.57	0.73448	0.73448	MF	guanyl ribonucleotide binding	NA
GO:0001818	90	2	2.58	0.734611	0.734611	BP	negative regulation of cytokine production	NA
GO:0046822	90	2	2.58	0.734611	0.734611	BP	regulation of nucleocytoplasmic transport	NA
GO:0000785	243	5	6.11	0.735133	0.735133	CC	chromatin	NA
GO:0044464	15556	425	391.3	1.624e-13	0.736421	CC	cell part	NA
GO:0005623	15557	425	391.33	1.66627e-13	0.736848	CC	cell	NA
GO:0010906	46	1	1.32	0.738482	0.738482	BP	regulation of glucose metabolic process	10
GO:0014020	46	1	1.32	0.738482	0.738482	BP	primary neural tube formation	NA
GO:0032675	46	1	1.32	0.738482	0.738482	BP	regulation of interleukin-6 production	NA
GO:0042552	46	1	1.32	0.738482	0.738482	BP	myelination	NA
GO:0043507	46	1	1.32	0.738482	0.738482	BP	positive regulation of JUN kinase activity	NA
GO:0022008	858	22	24.62	0.739037	0.739037	BP	neurogenesis	NA
GO:0065003	857	45	24.59	6.31118e-05	0.740082	BP	macromolecular complex assembly	NA
GO:0006665	91	2	2.61	0.740175	0.740175	BP	sphingolipid metabolic process	NA
GO:0021537	91	2	2.61	0.740175	0.740175	BP	telencephalon development	NA
GO:0030879	91	2	2.61	0.740175	0.740175	BP	mammary gland development	NA
GO:0055037	53	1	1.33	0.741362	0.741362	CC	recycling endosome	NA
GO:0043254	114	6	3.27	0.109844	0.741583	BP	regulation of protein complex assembly	NA
GO:0007369	92	2	2.64	0.745639	0.745639	BP	gastrulation	NA
GO:0006446	47	1	1.35	0.746009	0.746009	BP	regulation of translational initiation	NA
GO:0022037	47	1	1.35	0.746009	0.746009	BP	metencephalon development	NA
GO:0031023	47	1	1.35	0.746009	0.746009	BP	microtubule organizing center organization	NA
GO:0032640	47	1	1.35	0.746009	0.746009	BP	tumor necrosis factor production	NA
GO:0032649	47	1	1.35	0.746009	0.746009	BP	regulation of interferon-gamma production	NA
GO:0032680	47	1	1.35	0.746009	0.746009	BP	regulation of tumor necrosis factor production	NA
GO:0045862	47	1	1.35	0.746009	0.746009	BP	positive regulation of proteolysis	NA
GO:0070372	47	1	1.35	0.746009	0.746009	BP	regulation of ERK1 and ERK2 cascade	NA
GO:0008152	8499	359	243.86	6.65617e-35	0.747307	BP	metabolic process	NA
GO:0005070	50	1	1.36	0.747472	0.747472	MF	SH3/SH2 adaptor activity	NA
GO:0022804	354	8	9.6	0.747753	0.747753	MF	active transmembrane transporter activity	NA
GO:0033365	217	5	6.23	0.750144	0.750144	BP	protein localization in organelle	NA
GO:0051101	257	6	7.37	0.75081	0.75081	BP	regulation of DNA binding	NA
GO:0000902	716	18	20.54	0.752343	0.752343	BP	cell morphogenesis	NA
GO:0003205	48	1	1.38	0.75332	0.75332	BP	cardiac chamber development	NA
GO:0032479	48	1	1.38	0.75332	0.75332	BP	regulation of type I interferon production	NA
GO:0032609	48	1	1.38	0.75332	0.75332	BP	interferon-gamma production	NA
GO:0032635	48	1	1.38	0.75332	0.75332	BP	interleukin-6 production	NA
GO:0042100	48	1	1.38	0.75332	0.75332	BP	B cell proliferation	NA
GO:0044255	668	54	19.17	4.58086e-12	0.753749	BP	cellular lipid metabolic process	NA
GO:0005798	55	1	1.38	0.75425	0.75425	CC	Golgi-associated vesicle	NA
GO:0034707	55	1	1.38	0.75425	0.75425	CC	chloride channel complex	NA
GO:0046982	231	5	6.26	0.754287	0.754287	MF	protein heterodimerization activity	NA
GO:0003707	51	1	1.38	0.75434	0.75434	MF	steroid hormone receptor activity	NA
GO:0051050	298	7	8.55	0.755789	0.755789	BP	positive regulation of transport	NA
GO:0070661	137	3	3.93	0.757209	0.757209	BP	leukocyte proliferation	NA
GO:0019904	440	10	11.93	0.758462	0.758462	MF	protein domain specific binding	NA
GO:0051247	377	9	10.82	0.758605	0.758605	BP	positive regulation of protein metabolic process	NA
GO:0000267	1083	64	27.24	1.2846e-10	0.758746	CC	cell fraction	NA
GO:0001936	49	1	1.41	0.760421	0.760421	BP	regulation of endothelial cell proliferation	5
GO:0006672	49	1	1.41	0.760421	0.760421	BP	ceramide metabolic process	NA
GO:0007224	49	1	1.41	0.760421	0.760421	BP	smoothened signaling pathway	NA
GO:0007272	49	1	1.41	0.760421	0.760421	BP	ensheathment of neurons	NA
GO:0008366	49	1	1.41	0.760421	0.760421	BP	axon ensheathment	NA
GO:0042632	49	1	1.41	0.760421	0.760421	BP	cholesterol homeostasis	NA
GO:0050663	49	1	1.41	0.760421	0.760421	BP	cytokine secretion	NA
GO:0051053	49	1	1.41	0.760421	0.760421	BP	negative regulation of DNA metabolic process	4
GO:0055092	49	1	1.41	0.760421	0.760421	BP	sterol homeostasis	NA
GO:0000794	56	1	1.41	0.760452	0.760452	CC	condensed nuclear chromosome	NA
GO:0007605	95	2	2.73	0.761443	0.761443	BP	sensory perception of sound	NA
GO:0044106	394	48	11.3	1.40921e-17	0.76311	BP	cellular amine metabolic process	NA
GO:0046943	101	2	2.74	0.763321	0.763321	MF	carboxylic acid transmembrane transporter activity	NA
GO:0051427	101	2	2.74	0.763321	0.763321	MF	hormone receptor binding	NA
GO:0050790	1094	28	31.39	0.764426	0.764426	BP	regulation of catalytic activity	NA
GO:0008415	210	11	5.69	0.0283146	0.76455	MF	acyltransferase activity	NA
GO:0002697	139	3	3.99	0.765812	0.765812	BP	regulation of immune effector process	NA
GO:0046328	96	2	2.75	0.76652	0.76652	BP	regulation of JNK cascade	NA
GO:0050714	50	1	1.43	0.767318	0.767318	BP	positive regulation of protein secretion	NA
GO:0051899	50	1	1.43	0.767318	0.767318	BP	membrane depolarization	NA
GO:0071706	50	1	1.43	0.767318	0.767318	BP	tumor necrosis factor superfamily cytokine production	NA
GO:0003743	53	1	1.44	0.76752	0.76752	MF	translation initiation factor activity	NA
GO:0016747	211	11	5.72	0.0291765	0.768028	MF	transferase activity, transferring acyl groups other than amino-acyl groups	NA
GO:0006606	140	3	4.02	0.77002	0.77002	BP	protein import into nucleus	NA
GO:0030182	763	19	21.89	0.77102	0.77102	BP	neuron differentiation	NA
GO:0005099	103	2	2.79	0.77276	0.77276	MF	Ras GTPase activator activity	NA
GO:0005342	103	2	2.79	0.77276	0.77276	MF	organic acid transmembrane transporter activity	NA
GO:0048514	304	7	8.72	0.77354	0.77354	BP	blood vessel morphogenesis	NA
GO:0004879	54	1	1.46	0.773843	0.773843	MF	ligand-dependent nuclear receptor activity	NA
GO:0001764	51	1	1.46	0.774017	0.774017	BP	neuron migration	NA
GO:0001892	51	1	1.46	0.774017	0.774017	BP	embryonic placenta development	NA
GO:0001933	51	1	1.46	0.774017	0.774017	BP	negative regulation of protein amino acid phosphorylation	NA
GO:0009895	51	1	1.46	0.774017	0.774017	BP	negative regulation of catabolic process	NA
GO:0031348	51	1	1.46	0.774017	0.774017	BP	negative regulation of defense response	NA
GO:0042102	51	1	1.46	0.774017	0.774017	BP	positive regulation of T cell proliferation	NA
GO:0048520	51	1	1.46	0.774017	0.774017	BP	positive regulation of behavior	NA
GO:0035270	176	41	5.05	5.59775e-26	0.77421	BP	endocrine system development	4
GO:0004857	294	9	7.97	0.403027	0.77511	MF	enzyme inhibitor activity	NA
GO:0003015	98	2	2.81	0.776391	0.776391	BP	heart process	NA
GO:0030198	98	2	2.81	0.776391	0.776391	BP	extracellular matrix organization	NA
GO:0060047	98	2	2.81	0.776391	0.776391	BP	heart contraction	NA
GO:0060538	98	2	2.81	0.776391	0.776391	BP	skeletal muscle organ development	NA
GO:0031267	104	2	2.82	0.777355	0.777355	MF	small GTPase binding	NA
GO:0034470	195	12	5.6	0.0106892	0.777578	BP	ncRNA processing	4
[truncated: 2,930 more rows]

## Sheet: allProteinDetectGO
goTerm	Annotated	Significant	Expected	Fisher	elimFisher	ontology	description	bestCluster
GO:0005829	1992	447	168.59	7.24207e-96	2.70964e-66	CC	cytosol	NA
GO:0006414	105	78	9.88	8.20496e-58	8.20496e-58	BP	translational elongation	4
GO:0006415	93	72	8.75	1.16886e-55	1.16886e-55	BP	translational termination	4
GO:0005759	263	122	22.26	4.67874e-61	1.8116e-50	CC	mitochondrial matrix	NA
GO:0055114	664	223	62.46	9.16431e-71	2.04784e-49	BP	oxidation reduction	NA
GO:0031018	120	72	11.29	2.27842e-43	2.27842e-43	BP	endocrine pancreas development	4
GO:0003735	159	75	14.54	3.76279e-36	3.76279e-36	MF	structural constituent of ribosome	4
GO:0019083	140	71	13.17	3.79384e-36	3.79384e-36	BP	viral transcription	4
GO:0005743	327	121	27.67	1.42981e-47	1.86619e-32	CC	mitochondrial inner membrane	NA
GO:0009055	178	69	16.28	6.11496e-27	6.11496e-27	MF	electron carrier activity	NA
GO:0042470	92	47	7.79	1.81072e-26	1.81072e-26	CC	melanosome	NA
GO:0005739	1324	361	112.05	3.32562e-101	2.33769e-26	CC	mitochondrion	NA
GO:0005737	8231	1210	696.6	6.74028e-190	2.37276e-26	CC	cytoplasm	NA
GO:0022625	37	30	3.13	2.90405e-26	2.90405e-26	CC	cytosolic large ribosomal subunit	4
GO:0022627	35	29	2.96	5.99452e-26	5.99452e-26	CC	cytosolic small ribosomal subunit	4
GO:0005515	7219	894	660.14	5.43982e-39	2.00021e-22	MF	protein binding	NA
GO:0006805	140	56	13.17	2.61813e-22	2.61813e-22	BP	xenobiotic metabolic process	NA
GO:0005792	246	72	20.82	1.26973e-21	1.26973e-21	CC	microsome	NA
GO:0003723	763	182	69.77	1.62558e-35	2.16336e-21	MF	RNA binding	NA
GO:0016616	106	59	9.69	7.65209e-34	7.54082e-21	MF	oxidoreductase activity, acting on the CH-OH group of donors, NAD or NADP as acceptor	NA
GO:0022904	106	52	9.97	6.81735e-26	2.66306e-20	BP	respiratory electron transport chain	NA
GO:0006521	53	30	4.99	8.70649e-18	8.70649e-18	BP	regulation of cellular amino acid metabolic process	NA
GO:0002576	80	37	7.53	1.02942e-17	1.02942e-17	BP	platelet degranulation	NA
GO:0006081	32	22	3.01	5.7039e-16	5.7039e-16	BP	cellular aldehyde metabolic process	NA
GO:0051287	48	28	4.39	1.75158e-17	7.31831e-16	MF	NAD or NADH binding	NA
GO:0006977	61	30	5.74	1.54009e-15	1.54009e-15	BP	DNA damage response, signal transduction by p53 class mediator resulting in cell cycle arrest	NA
GO:0005625	332	74	28.1	5.7188e-15	5.7188e-15	CC	soluble fraction	NA
GO:0005788	102	36	8.63	3.0835e-14	3.0835e-14	CC	endoplasmic reticulum lumen	NA
GO:0005782	30	19	2.54	8.28019e-14	8.28019e-14	CC	peroxisomal matrix	NA
GO:0006094	53	26	4.99	1.29505e-13	1.29505e-13	BP	gluconeogenesis	NA
GO:0050660	72	30	6.58	1.88198e-13	1.88198e-13	MF	FAD binding	NA
GO:0009083	18	15	1.69	2.31394e-13	2.31394e-13	BP	branched chain family amino acid catabolic process	NA
GO:0006099	24	17	2.26	5.88221e-13	5.88221e-13	BP	tricarboxylic acid cycle	NA
GO:0006635	45	27	4.23	4.87098e-17	9.13002e-13	BP	fatty acid beta-oxidation	1
GO:0051437	71	29	6.68	1.76379e-12	1.76379e-12	BP	positive regulation of ubiquitin-protein ligase activity during mitotic cell cycle	NA
GO:0030530	18	14	1.52	2.01557e-12	2.01557e-12	CC	heterogeneous nuclear ribonucleoprotein complex	6
GO:0042645	34	19	2.88	2.02187e-12	2.02187e-12	CC	mitochondrial nucleoid	NA
GO:0051436	67	28	6.3	2.1698e-12	2.1698e-12	BP	negative regulation of ubiquitin-protein ligase activity during mitotic cell cycle	NA
GO:0051082	126	38	11.52	1.74469e-11	1.74469e-11	MF	unfolded protein binding	NA
GO:0005789	670	114	56.7	2.54637e-13	2.74927e-11	CC	endoplasmic reticulum membrane	NA
GO:0000216	79	29	7.43	4.06776e-11	4.06776e-11	BP	M/G1 transition of mitotic cell cycle	NA
GO:0006096	56	24	5.27	4.27646e-11	4.27646e-11	BP	glycolysis	NA
GO:0000398	197	53	18.53	9.35623e-13	4.97178e-11	BP	nuclear mRNA splicing, via spliceosome	6
GO:0031145	82	29	7.71	1.16299e-10	1.16299e-10	BP	anaphase-promoting complex-dependent proteasomal ubiquitin-dependent protein catabolic process	NA
GO:0042776	15	12	1.41	1.59666e-10	1.59666e-10	BP	mitochondrial ATP synthesis coupled proton transport	5
GO:0071013	80	27	6.77	1.62817e-10	1.62817e-10	CC	catalytic step 2 spliceosome	6
GO:0030170	56	23	5.12	1.75903e-10	1.75903e-10	MF	pyridoxal phosphate binding	NA
GO:0000166	2322	354	212.34	2.77754e-25	2.56705e-10	MF	nucleotide binding	NA
GO:0019825	45	20	4.12	4.98175e-10	4.98175e-10	MF	oxygen binding	NA
GO:0006200	72	26	6.77	6.2782e-10	6.2782e-10	BP	ATP catabolic process	NA
GO:0005741	103	30	8.72	9.47002e-10	9.47002e-10	CC	mitochondrial outer membrane	NA
GO:0016620	23	14	2.1	9.96307e-10	9.96307e-10	MF	oxidoreductase activity, acting on the aldehyde or oxo group of donors, NAD or NADP as acceptor	NA
GO:0004033	14	11	1.28	1.01264e-09	1.01264e-09	MF	aldo-keto reductase activity	NA
GO:0006457	210	62	19.75	8.51092e-17	1.01612e-09	BP	protein folding	NA
GO:0006334	100	31	9.41	1.1671e-09	1.1671e-09	BP	nucleosome assembly	NA
GO:0030168	236	53	22.2	1.39758e-09	1.39758e-09	BP	platelet activation	NA
GO:0000786	67	23	5.67	2.51262e-09	2.51262e-09	CC	nucleosome	NA
GO:0031093	47	19	3.98	2.60135e-09	2.60135e-09	CC	platelet alpha granule lumen	NA
GO:0006749	36	19	3.39	5.01009e-11	3.04906e-09	BP	glutathione metabolic process	NA
GO:0005793	53	23	4.49	9.42434e-12	3.06312e-09	CC	ER-Golgi intermediate compartment	NA
GO:0006418	48	20	4.52	3.27528e-09	3.27528e-09	BP	tRNA aminoacylation for protein translation	NA
GO:0000084	128	35	12.04	4.28694e-09	4.28694e-09	BP	S phase of mitotic cell cycle	NA
GO:0016836	41	18	3.75	4.69811e-09	4.69811e-09	MF	hydro-lyase activity	NA
GO:0045454	68	24	6.4	4.85666e-09	4.85666e-09	BP	cell redox homeostasis	NA
GO:0050661	42	18	3.84	7.52127e-09	7.52127e-09	MF	NADP or NADPH binding	NA
GO:0020037	134	35	12.25	7.68216e-09	7.68216e-09	MF	heme binding	NA
GO:0005753	20	12	1.69	8.55982e-09	8.55982e-09	CC	mitochondrial proton-transporting ATP synthase complex	5
GO:0005839	20	12	1.69	8.55982e-09	8.55982e-09	CC	proteasome core complex	NA
GO:0016071	510	116	47.98	5.51124e-20	1.14508e-08	BP	mRNA metabolic process	NA
GO:0006695	42	18	3.95	1.17108e-08	1.17108e-08	BP	cholesterol biosynthetic process	NA
GO:0003729	78	34	7.13	8.82628e-16	1.83049e-08	MF	mRNA binding	NA
GO:0016903	34	23	3.11	1.15255e-16	1.8814e-08	MF	oxidoreductase activity, acting on the aldehyde or oxo group of donors	NA
GO:0004812	49	19	4.48	2.10996e-08	2.10996e-08	MF	aminoacyl-tRNA ligase activity	NA
GO:0006069	11	9	1.03	2.59894e-08	2.59894e-08	BP	ethanol oxidation	NA
GO:0005777	103	44	8.72	6.71768e-21	2.94041e-08	CC	peroxisome	NA
GO:0005833	12	9	1.02	3.78194e-08	3.78194e-08	CC	hemoglobin complex	NA
GO:0051289	36	16	3.39	4.0791e-08	4.0791e-08	BP	protein homotetramerization	NA
GO:0004298	21	12	1.92	4.39175e-08	4.39175e-08	MF	threonine-type endopeptidase activity	NA
GO:0032787	416	142	39.13	1.70352e-45	4.43821e-08	BP	monocarboxylic acid metabolic process	NA
GO:0000502	63	31	5.33	2.64485e-17	5.35551e-08	CC	proteasome complex	NA
GO:0000082	141	35	13.26	6.33564e-08	6.33564e-08	BP	G1/S transition of mitotic cell cycle	NA
GO:0015629	298	68	25.22	2.18948e-14	7.25381e-08	CC	actin cytoskeleton	NA
GO:0005747	46	17	3.89	8.69822e-08	8.69822e-08	CC	mitochondrial respiratory chain complex I	3
GO:0016628	22	12	2.01	8.85624e-08	8.85624e-08	MF	oxidoreductase activity, acting on the CH-CH group of donors, NAD or NADP as acceptor	NA
GO:0042274	15	10	1.41	1.01552e-07	1.01552e-07	BP	ribosomal small subunit biogenesis	4
GO:0008137	44	17	4.02	1.24443e-07	1.24443e-07	MF	NADH dehydrogenase (ubiquinone) activity	3
GO:0006120	43	17	4.05	1.25705e-07	1.25705e-07	BP	mitochondrial electron transport, NADH to ubiquinone	NA
GO:0016878	19	11	1.74	1.36346e-07	1.36346e-07	MF	acid-thiol ligase activity	NA
GO:0016597	65	21	5.94	1.56535e-07	1.56535e-07	MF	amino acid binding	NA
GO:0046700	295	72	27.75	1.85028e-14	1.77661e-07	BP	heterocycle catabolic process	NA
GO:0016725	10	8	0.91	1.82612e-07	1.82612e-07	MF	oxidoreductase activity, acting on CH or CH2 groups	8
GO:0016862	10	8	0.91	1.82612e-07	1.82612e-07	MF	intramolecular oxidoreductase activity, interconverting keto- and enol-groups	NA
GO:0004601	36	15	3.29	2.12553e-07	2.12553e-07	MF	peroxidase activity	NA
GO:0006098	13	9	1.22	2.83499e-07	2.83499e-07	BP	pentose-phosphate shunt	10
GO:0005200	73	22	6.68	3.16249e-07	3.16249e-07	MF	structural constituent of cytoskeleton	NA
GO:0005758	40	15	3.39	4.00989e-07	4.00989e-07	CC	mitochondrial intermembrane space	NA
GO:0009636	78	23	7.34	4.38361e-07	4.38361e-07	BP	response to toxin	NA
GO:0019439	27	17	2.54	1.08875e-11	4.52997e-07	BP	aromatic compound catabolic process	NA
GO:0003743	53	18	4.85	5.16847e-07	5.16847e-07	MF	translation initiation factor activity	NA
GO:0051084	47	17	4.42	5.68019e-07	5.68019e-07	BP	'de novo' posttranslational protein folding	13
GO:0044270	42	17	3.95	8.32736e-08	7.03231e-07	BP	cellular nitrogen compound catabolic process	NA
GO:0010038	173	46	16.27	4.62449e-11	7.65563e-07	BP	response to metal ion	NA
GO:0005840	200	87	16.93	6.50371e-41	1.13937e-06	CC	ribosome	4
GO:0005730	515	76	43.59	1.15433e-06	1.15433e-06	CC	nucleolus	NA
GO:0042803	429	70	39.23	1.17969e-06	1.17969e-06	MF	protein homodimerization activity	NA
GO:0016830	45	20	4.12	4.98175e-10	1.24868e-06	MF	carbon-carbon lyase activity	NA
GO:0046933	15	9	1.37	1.31193e-06	1.31193e-06	MF	hydrogen ion transporting ATP synthase activity, rotational mechanism	5
GO:0044419	420	70	39.51	1.45383e-06	1.45383e-06	BP	interspecies interaction between organisms	NA
GO:0005496	68	20	6.22	1.65624e-06	1.65624e-06	MF	steroid binding	NA
GO:0019321	15	9	1.41	1.66574e-06	1.66574e-06	BP	pentose metabolic process	NA
GO:0051537	19	10	1.74	1.69326e-06	1.69326e-06	MF	2 iron, 2 sulfur cluster binding	3
GO:0003697	57	18	5.21	1.74085e-06	1.74085e-06	MF	single-stranded DNA binding	NA
GO:0006631	257	81	24.18	1.31193e-23	2.0793e-06	BP	fatty acid metabolic process	NA
GO:0009074	19	10	1.79	2.19406e-06	2.19406e-06	BP	aromatic amino acid family catabolic process	NA
GO:0006699	23	11	2.16	2.28286e-06	2.28286e-06	BP	bile acid biosynthetic process	NA
GO:0015035	28	12	2.56	2.47381e-06	2.47381e-06	MF	protein disulfide oxidoreductase activity	NA
GO:0042802	737	123	67.4	2.0938e-11	2.50013e-06	MF	identical protein binding	NA
GO:0003995	16	9	1.46	2.7546e-06	2.7546e-06	MF	acyl-CoA dehydrogenase activity	1
GO:0003779	329	66	30.09	6.8534e-10	3.21327e-06	MF	actin binding	NA
GO:0051015	54	17	4.94	3.52869e-06	3.52869e-06	MF	actin filament binding	NA
GO:0030496	59	17	4.99	4.77556e-06	4.77556e-06	CC	midbody	NA
GO:0016491	711	236	65.02	3.78473e-76	5.39259e-06	MF	oxidoreductase activity	NA
GO:0009113	10	7	0.94	5.97199e-06	5.97199e-06	BP	purine base biosynthetic process	2
GO:0042737	10	7	0.94	5.97199e-06	5.97199e-06	BP	drug catabolic process	8
GO:0048205	10	7	0.94	5.97199e-06	5.97199e-06	BP	COPI coating of Golgi vesicle	NA
GO:0006986	66	19	6.21	6.43446e-06	6.43446e-06	BP	response to unfolded protein	NA
GO:0006000	17	9	1.6	6.7935e-06	6.7935e-06	BP	fructose metabolic process	NA
GO:0016032	426	124	40.07	6.42887e-32	7.93981e-06	BP	viral reproduction	4
GO:0033178	19	9	1.61	9.17587e-06	9.17587e-06	CC	proton-transporting two-sector ATPase complex, catalytic domain	5
GO:0046395	149	82	14.02	3.25833e-45	1.00702e-05	BP	carboxylic acid catabolic process	NA
GO:0006544	14	8	1.32	1.07526e-05	1.07526e-05	BP	glycine metabolic process	NA
GO:0042255	14	8	1.32	1.07526e-05	1.07526e-05	BP	ribosome assembly	4
GO:0051693	22	10	2.07	1.17921e-05	1.17921e-05	BP	actin filament capping	NA
GO:0034364	24	10	2.03	1.18587e-05	1.18587e-05	CC	high-density lipoprotein particle	NA
GO:0015949	18	9	1.69	1.24519e-05	1.24519e-05	BP	nucleobase, nucleoside and nucleotide interconversion	NA
GO:0004364	23	10	2.1	1.48953e-05	1.48953e-05	MF	glutathione transferase activity	NA
GO:0033540	11	7	1.03	1.5083e-05	1.5083e-05	BP	fatty acid beta-oxidation using acyl-CoA oxidase	1
GO:0042493	289	50	27.19	1.6325e-05	1.6325e-05	BP	response to drug	NA
GO:0003730	19	9	1.74	1.72503e-05	1.72503e-05	MF	mRNA 3'-UTR binding	NA
GO:0006364	95	23	8.94	1.73429e-05	1.73429e-05	BP	rRNA processing	4
GO:0051291	59	17	5.55	1.93048e-05	1.93048e-05	BP	protein heterooligomerization	NA
GO:0009068	15	8	1.41	2.11377e-05	2.11377e-05	BP	aspartate family amino acid catabolic process	NA
GO:0042744	19	9	1.79	2.16839e-05	2.16839e-05	BP	hydrogen peroxide catabolic process	NA
GO:0006721	43	14	4.05	2.27541e-05	2.27541e-05	BP	terpenoid metabolic process	NA
GO:0030529	520	167	44.01	1.39477e-55	2.44475e-05	CC	ribonucleoprotein complex	NA
GO:0051087	39	13	3.57	2.48742e-05	2.48742e-05	MF	chaperone binding	NA
GO:0005778	42	13	3.55	2.67608e-05	2.67608e-05	CC	peroxisomal membrane	NA
GO:0004303	12	7	1.1	2.76236e-05	2.76236e-05	MF	estradiol 17-beta-dehydrogenase activity	NA
GO:0048029	45	14	4.12	2.95752e-05	2.95752e-05	MF	monosaccharide binding	NA
GO:0000062	16	8	1.46	3.15694e-05	3.15694e-05	MF	acyl-CoA binding	NA
GO:0016408	16	8	1.46	3.15694e-05	3.15694e-05	MF	C-acyltransferase activity	NA
GO:0009070	12	7	1.13	3.32497e-05	3.32497e-05	BP	serine family amino acid biosynthetic process	NA
GO:0050662	182	84	16.64	1.83777e-39	3.68705e-05	MF	coenzyme binding	NA
GO:0019752	735	271	69.14	5.9603e-98	3.81504e-05	BP	carboxylic acid metabolic process	NA
GO:0016831	30	11	2.74	3.81943e-05	3.81943e-05	MF	carboxy-lyase activity	NA
GO:0030864	22	9	1.86	3.90992e-05	3.90992e-05	CC	cortical actin cytoskeleton	NA
GO:0019842	134	42	12.25	3.55823e-13	4.81358e-05	MF	vitamin binding	NA
GO:0018279	88	21	8.28	4.99828e-05	4.99828e-05	BP	protein amino acid N-linked glycosylation via asparagine	NA
GO:0046364	74	35	6.96	3.23759e-17	5.12847e-05	BP	monosaccharide biosynthetic process	NA
GO:0033764	25	14	2.29	4.55689e-09	5.36497e-05	MF	steroid dehydrogenase activity, acting on the CH-OH group of donors, NAD or NADP as acceptor	NA
GO:0016646	17	8	1.55	5.48512e-05	5.48512e-05	MF	oxidoreductase activity, acting on the CH-NH group of donors, NAD or NADP as acceptor	NA
GO:0043648	43	20	4.05	2.97982e-10	5.50512e-05	BP	dicarboxylic acid metabolic process	NA
GO:0005344	13	7	1.19	5.51159e-05	5.51159e-05	MF	oxygen transporter activity	NA
GO:0016863	13	7	1.19	5.51159e-05	5.51159e-05	MF	intramolecular oxidoreductase activity, transposing C=C bonds	NA
GO:0044445	149	83	12.61	8.0523e-50	5.59305e-05	CC	cytosolic part	NA
GO:0006706	21	9	1.98	5.79735e-05	5.79735e-05	BP	steroid catabolic process	NA
GO:0009065	21	9	1.98	5.79735e-05	5.79735e-05	BP	glutamine family amino acid catabolic process	2
GO:0048255	21	9	1.98	5.79735e-05	5.79735e-05	BP	mRNA stabilization	6
GO:0006662	105	34	9.88	4.8639e-11	6.16227e-05	BP	glycerol ether metabolic process	NA
GO:0045263	14	7	1.18	6.17365e-05	6.17365e-05	CC	proton-transporting ATP synthase complex, coupling factor F(o)	5
GO:0042364	23	12	2.16	2.31374e-07	6.49241e-05	BP	water-soluble vitamin biosynthetic process	NA
GO:0034377	13	7	1.22	6.61799e-05	6.61799e-05	BP	plasma lipoprotein particle assembly	NA
GO:0030017	99	21	8.38	6.79522e-05	6.79522e-05	CC	sarcomere	NA
GO:0019899	725	101	66.3	1.04895e-05	8.1206e-05	MF	enzyme binding	NA
GO:0004467	10	6	0.91	8.79382e-05	8.79382e-05	MF	long-chain-fatty-acid-CoA ligase activity	NA
GO:0008143	10	6	0.91	8.79382e-05	8.79382e-05	MF	poly(A) RNA binding	NA
GO:0005980	22	9	2.07	8.99452e-05	8.99452e-05	BP	glycogen catabolic process	NA
GO:0019433	22	9	2.07	8.99452e-05	8.99452e-05	BP	triglyceride catabolic process	NA
GO:0006144	37	17	3.48	8.21356e-09	9.55556e-05	BP	purine base metabolic process	NA
GO:0010043	27	10	2.54	9.91962e-05	9.91962e-05	BP	response to zinc ion	NA
GO:0019674	20	11	1.88	3.70266e-07	0.00010147	BP	NAD metabolic process	NA
GO:0006107	10	6	0.94	0.000103182	0.000103182	BP	oxaloacetate metabolic process	NA
GO:0005524	1498	178	136.98	0.000109873	0.000109873	MF	ATP binding	NA
GO:0009132	18	8	1.69	0.000111044	0.000111044	BP	nucleoside diphosphate metabolic process	5
GO:0035338	18	8	1.69	0.000111044	0.000111044	BP	long-chain fatty-acyl-CoA biosynthetic process	NA
GO:0016709	28	10	2.56	0.0001116	0.0001116	MF	oxidoreductase activity, acting on paired donors, with incorporation or reduction of molecular oxygen, NADH or NADPH as one donor, and incorporation of one atom of oxygen	8
GO:0005844	20	8	1.69	0.000128727	0.000128727	CC	polysome	NA
GO:0034361	20	8	1.69	0.000128727	0.000128727	CC	very-low-density lipoprotein particle	NA
GO:0006413	70	21	6.58	1.00731e-06	0.000129784	BP	translational initiation	NA
GO:0033293	58	24	5.3	5.84425e-11	0.00013566	MF	monocarboxylic acid binding	NA
GO:0046961	19	8	1.74	0.000144338	0.000144338	MF	proton-transporting ATPase activity, rotational mechanism	5
GO:0006090	77	35	7.24	1.55828e-16	0.000176568	BP	pyruvate metabolic process	NA
GO:0034381	24	9	2.26	0.000198774	0.000198774	BP	lipoprotein particle clearance	NA
GO:0006637	33	15	3.1	7.50521e-08	0.000203529	BP	acyl-CoA metabolic process	NA
GO:0000050	11	6	1.03	0.000208901	0.000208901	BP	urea cycle	NA
GO:0009698	11	6	1.03	0.000208901	0.000208901	BP	phenylpropanoid metabolic process	NA
GO:0042273	11	6	1.03	0.000208901	0.000208901	BP	ribosomal large subunit biogenesis	4
GO:0030126	12	6	1.02	0.000214817	0.000214817	CC	COPI vesicle coat	NA
GO:0042627	12	6	1.02	0.000214817	0.000214817	CC	chylomicron	NA
GO:0001889	64	16	6.02	0.000215717	0.000215717	BP	liver development	NA
GO:0008202	257	73	24.18	1.65684e-18	0.000248818	BP	steroid metabolic process	NA
GO:0045471	85	19	8	0.000280605	0.000280605	BP	response to ethanol	NA
GO:0008483	21	8	1.92	0.00032904	0.00032904	MF	transaminase activity	NA
GO:0016846	12	6	1.1	0.000329304	0.000329304	MF	carbon-sulfur lyase activity	NA
GO:0001676	12	6	1.13	0.000384553	0.000384553	BP	long-chain fatty acid metabolic process	8
GO:0009071	12	6	1.13	0.000384553	0.000384553	BP	serine family amino acid catabolic process	2
GO:0042219	26	9	2.45	0.000399519	0.000399519	BP	cellular amino acid derivative catabolic process	NA
GO:0019432	37	11	3.48	0.000419174	0.000419174	BP	triglyceride biosynthetic process	NA
GO:0019843	27	9	2.47	0.000446027	0.000446027	MF	rRNA binding	4
GO:0051539	27	9	2.47	0.000446027	0.000446027	MF	4 iron, 4 sulfur cluster binding	NA
GO:0001725	29	9	2.45	0.000457191	0.000457191	CC	stress fiber	NA
GO:0034754	83	22	7.81	5.51054e-06	0.000518929	BP	cellular hormone metabolic process	NA
GO:0006103	17	7	1.6	0.000534868	0.000534868	BP	2-oxoglutarate metabolic process	NA
GO:0009084	17	7	1.6	0.000534868	0.000534868	BP	glutamine family amino acid biosynthetic process	NA
GO:0031124	69	16	6.49	0.000538905	0.000538905	BP	mRNA 3'-end processing	NA
GO:0000038	27	9	2.54	0.000549681	0.000549681	BP	very-long-chain fatty acid metabolic process	NA
GO:0016829	164	59	15	2.7182e-21	0.000571411	MF	lyase activity	NA
GO:0046164	100	43	9.41	7.27028e-19	0.000585917	BP	alcohol catabolic process	NA
GO:0033116	19	7	1.61	0.000620906	0.000620906	CC	ER-Golgi intermediate compartment membrane	NA
GO:0018130	70	16	6.58	0.0006386	0.0006386	BP	heterocycle biosynthetic process	NA
GO:0016667	51	20	4.66	7.1248e-09	0.000642243	MF	oxidoreductase activity, acting on sulfur group of donors	NA
GO:0006626	33	10	3.1	0.000644566	0.000644566	BP	protein targeting to mitochondrion	NA
GO:0005504	39	16	3.57	1.08462e-07	0.000651175	MF	fatty acid binding	NA
GO:0006525	13	6	1.22	0.000657445	0.000657445	BP	arginine metabolic process	NA
GO:0016853	133	39	12.16	2.4716e-11	0.000669509	MF	isomerase activity	NA
GO:0016638	18	7	1.65	0.000678199	0.000678199	MF	oxidoreductase activity, acting on the CH-NH2 group of donors	NA
GO:0005525	379	54	34.66	0.000687873	0.000687873	MF	GTP binding	NA
GO:0006953	45	12	4.23	0.000696008	0.000696008	BP	acute-phase response	NA
GO:0006417	160	34	15.05	4.52414e-06	0.00069869	BP	regulation of translation	NA
GO:0005746	71	25	6.01	2.74917e-10	0.000708831	CC	mitochondrial respiratory chain	3
GO:0048259	28	9	2.63	0.000743089	0.000743089	BP	regulation of receptor-mediated endocytosis	NA
GO:0055102	15	8	1.37	1.7162e-05	0.000756966	MF	lipase inhibitor activity	NA
GO:0010243	96	24	9.03	6.35181e-06	0.000786531	BP	response to organic nitrogen	NA
GO:0006890	23	8	2.16	0.000811151	0.000811151	BP	retrograde vesicle-mediated transport, Golgi to ER	NA
GO:0016655	50	21	4.57	6.64418e-10	0.000867076	MF	oxidoreductase activity, acting on NADH or NADPH, quinone or similar compound as acceptor	NA
GO:0042168	29	9	2.73	0.000988507	0.000988507	BP	heme metabolic process	NA
GO:0004004	19	7	1.74	0.000989618	0.000989618	MF	ATP-dependent RNA helicase activity	6
GO:0046394	215	63	20.23	7.20436e-17	0.000990462	BP	carboxylic acid biosynthetic process	NA
GO:0034599	60	20	5.64	2.72152e-07	0.00104434	BP	cellular response to oxidative stress	NA
GO:0008210	14	6	1.32	0.00105932	0.00105932	BP	estrogen metabolic process	NA
GO:0015669	14	6	1.32	0.00105932	0.00105932	BP	gas transport	NA
GO:0006446	47	12	4.42	0.00106019	0.00106019	BP	regulation of translational initiation	NA
GO:0004576	10	5	0.91	0.00108073	0.00108073	MF	oligosaccharyl transferase activity	7
GO:0006633	116	22	10.91	0.00108329	0.00108329	BP	fatty acid biosynthetic process	NA
GO:0006888	41	11	3.86	0.00109087	0.00109087	BP	ER to Golgi vesicle-mediated transport	NA
GO:0006520	305	128	28.69	1.14037e-52	0.00109288	BP	cellular amino acid metabolic process	NA
GO:0043066	437	61	41.11	0.00110241	0.00110241	BP	negative regulation of apoptosis	NA
GO:0009168	19	7	1.79	0.00117122	0.00117122	BP	purine ribonucleoside monophosphate biosynthetic process	NA
GO:0006886	448	77	42.14	1.20581e-07	0.00118811	BP	intracellular protein transport	NA
GO:0008652	59	23	5.55	1.0598e-09	0.0012217	BP	cellular amino acid biosynthetic process	NA
GO:0007016	10	5	0.94	0.00123034	0.00123034	BP	cytoskeletal anchoring at plasma membrane	NA
GO:0009435	10	5	0.94	0.00123034	0.00123034	BP	NAD biosynthetic process	NA
GO:0034374	10	5	0.94	0.00123034	0.00123034	BP	low-density lipoprotein particle remodeling	NA
GO:0051131	10	5	0.94	0.00123034	0.00123034	BP	chaperone-mediated protein complex assembly	NA
GO:0006575	213	57	20.04	1.64828e-13	0.00129778	BP	cellular amino acid derivative metabolic process	NA
GO:0006405	68	15	6.4	0.00137349	0.00137349	BP	RNA export from nucleus	NA
GO:0070469	78	29	6.6	2.1367e-12	0.00137965	CC	respiratory chain	3
GO:0043022	20	7	1.83	0.0014033	0.0014033	MF	ribosome binding	NA
GO:0006605	275	48	25.87	1.8889e-05	0.00148925	BP	protein targeting	NA
GO:0017144	25	13	2.35	7.54502e-08	0.00158871	BP	drug metabolic process	NA
GO:0006921	67	18	6.3	3.16373e-05	0.00162136	BP	cell structure disassembly during apoptosis	NA
GO:0090181	15	6	1.41	0.00162586	0.00162586	BP	regulation of cholesterol metabolic process	NA
GO:0005913	34	9	2.88	0.00162811	0.00162811	CC	cell-cell adherens junction	NA
GO:0008299	20	7	1.88	0.00165688	0.00165688	BP	isoprenoid biosynthetic process	NA
GO:0016712	26	8	2.38	0.00166982	0.00166982	MF	oxidoreductase activity, acting on paired donors, with incorporation or reduction of molecular oxygen, reduced flavin or flavoprotein as one donor, and incorporation of one atom of oxygen	8
GO:0046128	37	10	3.48	0.00171371	0.00171371	BP	purine ribonucleoside metabolic process	NA
GO:0051591	56	13	5.27	0.00172278	0.00172278	BP	response to cAMP	NA
GO:0003924	222	34	20.3	0.00193881	0.00193881	MF	GTPase activity	NA
GO:0003746	21	7	1.92	0.00194043	0.00194043	MF	translation elongation factor activity	NA
GO:0016651	89	31	8.14	2.05394e-11	0.00195555	MF	oxidoreductase activity, acting on NADH or NADPH	NA
GO:0009060	35	22	3.29	9.88349e-15	0.0019828	BP	aerobic respiration	NA
GO:0051187	35	22	3.29	9.88349e-15	0.0019828	BP	cofactor catabolic process	NA
GO:0007584	192	31	18.06	0.00199546	0.00199546	BP	response to nutrient	NA
GO:0006206	26	8	2.45	0.00200227	0.00200227	BP	pyrimidine base metabolic process	NA
GO:0043200	44	11	4.14	0.00203744	0.00203744	BP	response to amino acid stimulus	NA
GO:0048199	21	12	1.98	6.01721e-08	0.00204056	BP	vesicle targeting, to, from or within Golgi	NA
GO:0042133	25	10	2.35	4.57989e-05	0.00205654	BP	neurotransmitter metabolic process	NA
GO:0014704	12	5	1.02	0.00205826	0.00205826	CC	intercalated disc	NA
GO:0022624	12	5	1.02	0.00205826	0.00205826	CC	proteasome accessory complex	NA
GO:0032781	11	5	1.03	0.00208154	0.00208154	BP	positive regulation of ATPase activity	NA
GO:0034372	11	5	1.03	0.00208154	0.00208154	BP	very-low-density lipoprotein particle remodeling	NA
GO:0042026	11	5	1.03	0.00208154	0.00208154	BP	protein refolding	NA
GO:0009156	26	11	2.45	9.99678e-06	0.00213133	BP	ribonucleoside monophosphate biosynthetic process	NA
GO:0015909	32	9	3.01	0.00213911	0.00213911	BP	long-chain fatty acid transport	NA
GO:0015078	95	29	8.69	3.13364e-09	0.00221033	MF	hydrogen ion transmembrane transporter activity	NA
GO:0050996	16	6	1.51	0.00239599	0.00239599	BP	positive regulation of lipid catabolic process	NA
GO:0051258	116	28	10.91	2.34331e-06	0.00248902	BP	protein polymerization	NA
GO:0006112	154	32	14.49	1.38938e-05	0.00254146	BP	energy reserve metabolic process	NA
GO:0016887	353	59	32.28	3.74396e-06	0.00259184	MF	ATPase activity	NA
GO:0014070	179	29	16.84	0.0025974	0.0025974	BP	response to organic cyclic substance	NA
GO:0044444	5852	1028	495.26	1.25855e-197	0.0026117	CC	cytoplasmic part	NA
GO:0045182	22	7	2.01	0.00262389	0.00262389	MF	translation regulator activity	4
GO:0016459	65	13	5.5	0.00276577	0.00276577	CC	myosin complex	NA
GO:0004129	28	8	2.56	0.00281737	0.00281737	MF	cytochrome-c oxidase activity	3
GO:0070325	16	8	1.46	3.15694e-05	0.00282117	MF	lipoprotein receptor binding	NA
GO:0016209	53	21	4.85	2.39833e-09	0.00283363	MF	antioxidant activity	NA
GO:0000041	102	19	9.6	0.00284306	0.00284306	BP	transition metal ion transport	NA
GO:0004859	12	5	1.1	0.00290641	0.00290641	MF	phospholipase inhibitor activity	NA
GO:0050750	12	5	1.1	0.00290641	0.00290641	MF	low-density lipoprotein receptor binding	NA
GO:0070403	12	5	1.1	0.00290641	0.00290641	MF	NAD binding	NA
GO:0005689	24	7	2.03	0.00292976	0.00292976	CC	U12-type spliceosomal complex	6
GO:0005732	13	5	1.1	0.00311318	0.00311318	CC	small nucleolar ribonucleoprotein complex	NA
GO:0009820	45	25	4.23	8.75966e-15	0.00311813	BP	alkaloid metabolic process	NA
GO:0006750	12	5	1.13	0.00329367	0.00329367	BP	glutathione biosynthetic process	NA
GO:0034435	12	5	1.13	0.00329367	0.00329367	BP	cholesterol esterification	NA
GO:0034656	28	8	2.63	0.0033622	0.0033622	BP	nucleobase, nucleoside and nucleotide catabolic process	NA
GO:0006541	17	6	1.6	0.00341115	0.00341115	BP	glutamine metabolic process	NA
GO:0043691	17	6	1.6	0.00341115	0.00341115	BP	reverse cholesterol transport	NA
GO:0046686	17	6	1.6	0.00341115	0.00341115	BP	response to cadmium ion	NA
GO:0051028	119	21	11.19	0.00347057	0.00347057	BP	mRNA transport	NA
GO:0003724	27	11	2.47	1.1796e-05	0.00355787	MF	RNA helicase activity	6
GO:0031967	723	187	61.19	1.68832e-46	0.00357224	CC	organelle envelope	NA
GO:0006690	54	12	5.08	0.00376475	0.00376475	BP	icosanoid metabolic process	NA
GO:0031100	41	10	3.86	0.00390265	0.00390265	BP	organ regeneration	NA
GO:0043231	8739	1028	739.59	8.00619e-59	0.00394486	CC	intracellular membrane-bounded organelle	NA
GO:0043499	18	6	1.65	0.00409417	0.00409417	MF	eukaryotic cell surface binding	NA
GO:0044271	230	57	21.64	5.22502e-12	0.00413313	BP	cellular nitrogen compound biosynthetic process	NA
GO:0000245	35	9	3.29	0.00416474	0.00416474	BP	spliceosome assembly	NA
GO:0015630	665	76	56.28	0.00426579	0.00426579	CC	microtubule cytoskeleton	NA
GO:0005637	32	8	2.71	0.00430419	0.00430419	CC	nuclear inner membrane	NA
GO:0030532	32	8	2.71	0.00430419	0.00430419	CC	small nuclear ribonucleoprotein complex	NA
GO:0004177	30	8	2.74	0.00450161	0.00450161	MF	aminopeptidase activity	9
GO:0005852	14	5	1.18	0.00450834	0.00450834	CC	eukaryotic translation initiation factor 3 complex	NA
GO:0008307	43	10	3.93	0.0046002	0.0046002	MF	structural constituent of muscle	NA
GO:0018208	18	6	1.69	0.00471443	0.00471443	BP	peptidyl-proline modification	NA
GO:0045806	18	6	1.69	0.00471443	0.00471443	BP	negative regulation of endocytosis	NA
GO:0045940	18	6	1.69	0.00471443	0.00471443	BP	positive regulation of steroid metabolic process	NA
GO:0046039	154	25	14.49	0.0048044	0.0048044	BP	GTP metabolic process	NA
GO:0051196	13	5	1.22	0.00494131	0.00494131	BP	regulation of coenzyme metabolic process	NA
GO:0090207	13	5	1.22	0.00494131	0.00494131	BP	regulation of triglyceride metabolic process	8
GO:0003824	5322	761	486.67	2.68976e-55	0.00499791	MF	catalytic activity	NA
GO:0006775	49	11	4.61	0.00500947	0.00500947	BP	fat-soluble vitamin metabolic process	NA
GO:0042981	1003	132	94.35	3.43448e-05	0.00505236	BP	regulation of apoptosis	NA
GO:0006309	24	7	2.26	0.00529644	0.00529644	BP	DNA fragmentation involved in apoptosis	NA
GO:0032374	24	7	2.26	0.00529644	0.00529644	BP	regulation of cholesterol transport	NA
GO:0042558	30	8	2.82	0.00534674	0.00534674	BP	pteridine and derivative metabolic process	NA
GO:0003727	29	12	2.65	3.86955e-06	0.00543044	MF	single-stranded RNA binding	6
GO:0043234	2926	348	247.63	1.29318e-12	0.00548895	CC	protein complex	NA
GO:0043531	19	6	1.74	0.00552703	0.00552703	MF	ADP binding	NA
GO:0006576	116	20	10.91	0.00559552	0.00559552	BP	cellular biogenic amine metabolic process	NA
GO:0016645	26	12	2.38	9.34183e-07	0.00592684	MF	oxidoreductase activity, acting on the CH-NH group of donors	NA
GO:0030863	37	14	3.13	8.61088e-07	0.00616439	CC	cortical cytoskeleton	NA
GO:0016859	38	9	3.47	0.00620268	0.00620268	MF	cis-trans isomerase activity	NA
GO:0010181	14	5	1.28	0.00629176	0.00629176	MF	FMN binding	NA
GO:0015248	14	5	1.28	0.00629176	0.00629176	MF	sterol transporter activity	NA
GO:0042162	14	5	1.28	0.00629176	0.00629176	MF	telomeric DNA binding	NA
GO:0030867	15	5	1.27	0.0062967	0.0062967	CC	rough endoplasmic reticulum membrane	NA
GO:0031528	15	5	1.27	0.0062967	0.0062967	CC	microvillus membrane	NA
GO:0002026	19	6	1.79	0.00634976	0.00634976	BP	regulation of the force of heart contraction	NA
GO:0071385	19	6	1.79	0.00634976	0.00634976	BP	cellular response to glucocorticoid stimulus	NA
GO:0006082	751	276	70.65	1.73474e-99	0.00656266	BP	organic acid metabolic process	NA
GO:0031647	69	17	6.49	0.000167761	0.00661309	BP	regulation of protein stability	NA
GO:0050821	44	10	4.14	0.00667073	0.00667073	BP	protein stabilization	NA
GO:0019059	25	7	2.35	0.00676929	0.00676929	BP	initiation of viral infection	NA
GO:0046907	864	150	81.28	3.41768e-14	0.00683874	BP	intracellular transport	NA
GO:0046209	51	11	4.8	0.00688491	0.00688491	BP	nitric oxide metabolic process	NA
GO:0009259	322	75	30.29	7.18861e-14	0.00696718	BP	ribonucleotide metabolic process	NA
GO:0048037	258	113	23.59	5.70184e-50	0.00697975	MF	cofactor binding	NA
GO:0008250	10	4	0.85	0.00707807	0.00707807	CC	oligosaccharyltransferase complex	7
GO:0030866	14	5	1.32	0.00709797	0.00709797	BP	cortical actin cytoskeleton organization	NA
GO:0034375	14	5	1.32	0.00709797	0.00709797	BP	high-density lipoprotein particle remodeling	NA
GO:0042136	14	5	1.32	0.00709797	0.00709797	BP	neurotransmitter biosynthetic process	NA
GO:0045922	14	5	1.32	0.00709797	0.00709797	BP	negative regulation of fatty acid metabolic process	1
GO:0050427	14	5	1.32	0.00709797	0.00709797	BP	3'-phosphoadenosine 5'-phosphosulfate metabolic process	NA
GO:0045296	20	6	1.83	0.00729435	0.00729435	MF	cadherin binding	NA
GO:0006091	423	138	39.79	1.20222e-41	0.00735216	BP	generation of precursor metabolites and energy	NA
GO:0006612	38	9	3.57	0.00744431	0.00744431	BP	protein targeting to membrane	NA
GO:0031252	186	26	15.74	0.00764063	0.00764063	CC	cell leading edge	NA
GO:0046365	87	37	8.18	3.1284e-16	0.00765803	BP	monosaccharide catabolic process	NA
GO:0034399	73	13	6.18	0.00774402	0.00774402	CC	nuclear periphery	NA
GO:0048471	358	44	30.3	0.00778825	0.00778825	CC	perinuclear region of cytoplasm	NA
GO:0015980	299	104	28.13	3.2825e-34	0.00780367	BP	energy derivation by oxidation of organic compounds	NA
GO:0030195	32	8	3.01	0.00811864	0.00811864	BP	negative regulation of blood coagulation	NA
GO:0005924	107	17	9.06	0.00832826	0.00832826	CC	cell-substrate adherens junction	NA
GO:0005080	33	8	3.02	0.00835396	0.00835396	MF	protein kinase C binding	NA
GO:0000096	26	7	2.45	0.00852556	0.00852556	BP	sulfur amino acid metabolic process	NA
GO:0009743	97	17	9.12	0.00862158	0.00862158	BP	response to carbohydrate stimulus	NA
GO:0005528	15	5	1.37	0.00873657	0.00873657	MF	FK506 binding	7
GO:0016289	15	5	1.37	0.00873657	0.00873657	MF	CoA hydrolase activity	1
GO:0009154	219	49	20.6	6.62644e-09	0.00878457	BP	purine ribonucleotide catabolic process	NA
GO:0031329	105	18	9.88	0.00881032	0.00881032	BP	regulation of cellular catabolic process	NA
GO:0016607	125	19	10.58	0.00882509	0.00882509	CC	nuclear speck	NA
GO:0006220	39	9	3.67	0.00888847	0.00888847	BP	pyrimidine nucleotide metabolic process	NA
GO:0043603	59	31	5.55	4.46097e-17	0.00919502	BP	cellular amide metabolic process	NA
GO:0006213	46	10	4.33	0.00922978	0.00922978	BP	pyrimidine nucleoside metabolic process	NA
GO:0033692	46	10	4.33	0.00922978	0.00922978	BP	cellular polysaccharide biosynthetic process	NA
GO:0016634	10	4	0.91	0.00932083	0.00932083	MF	oxidoreductase activity, acting on the CH-CH group of donors, oxygen as acceptor	NA
GO:0017166	10	4	0.91	0.00932083	0.00932083	MF	vinculin binding	NA
GO:0030544	10	4	0.91	0.00932083	0.00932083	MF	Hsp70 protein binding	NA
GO:0010565	135	47	12.7	4.09553e-16	0.00955259	BP	regulation of cellular ketone metabolic process	NA
GO:0006901	25	12	2.35	7.4404e-07	0.00965427	BP	vesicle coating	NA
GO:0006105	10	4	0.94	0.010299	0.010299	BP	succinate metabolic process	NA
GO:0006878	10	4	0.94	0.010299	0.010299	BP	cellular copper ion homeostasis	NA
GO:0045540	10	4	0.94	0.010299	0.010299	BP	regulation of cholesterol biosynthetic process	NA
GO:0071398	10	4	0.94	0.010299	0.010299	BP	cellular response to fatty acid	NA
GO:0090208	10	4	0.94	0.010299	0.010299	BP	positive regulation of triglyceride metabolic process	8
GO:0071216	61	12	5.74	0.0103841	0.0103841	BP	cellular response to biotic stimulus	NA
GO:0051346	131	21	12.32	0.0106186	0.0106186	BP	negative regulation of hydrolase activity	NA
GO:0071396	21	6	1.98	0.0107911	0.0107911	BP	cellular response to lipid	NA
GO:0004091	102	17	9.33	0.0108215	0.0108215	MF	carboxylesterase activity	NA
GO:0005905	52	10	4.4	0.010837	0.010837	CC	coated pit	NA
GO:0006839	82	30	7.71	2.07401e-11	0.0110053	BP	mitochondrial transport	NA
GO:0032934	28	7	2.56	0.0112227	0.0112227	MF	sterol binding	NA
GO:0012507	17	5	1.44	0.0112553	0.0112553	CC	ER to Golgi transport vesicle membrane	NA
GO:0005506	222	50	20.3	1.44625e-09	0.0114785	MF	iron ion binding	NA
GO:0005925	102	16	8.63	0.0115739	0.0115739	CC	focal adhesion	NA
GO:0009310	93	49	8.75	2.67137e-26	0.0118167	BP	amine catabolic process	NA
GO:0030041	63	19	5.93	2.99912e-06	0.0119643	BP	actin filament polymerization	NA
GO:0009203	215	48	20.23	1.01694e-08	0.0123639	BP	ribonucleoside triphosphate catabolic process	NA
GO:0009207	215	48	20.23	1.01694e-08	0.0123639	BP	purine ribonucleoside triphosphate catabolic process	NA
GO:0033993	48	10	4.52	0.0124782	0.0124782	BP	response to lipid	NA
GO:0030018	38	8	3.22	0.0127344	0.0127344	CC	Z disc	NA
GO:0009144	291	63	27.37	1.98089e-10	0.0128205	BP	purine nucleoside triphosphate metabolic process	NA
GO:0006641	80	26	7.53	8.32574e-09	0.013018	BP	triglyceride metabolic process	NA
GO:0006487	94	24	8.84	4.28055e-06	0.0130204	BP	protein amino acid N-linked glycosylation	NA
GO:0006536	16	5	1.51	0.013215	0.013215	BP	glutamate metabolic process	NA
GO:0006825	16	5	1.51	0.013215	0.013215	BP	copper ion transport	NA
GO:0060416	16	5	1.51	0.013215	0.013215	BP	response to growth hormone stimulus	NA
GO:0006913	253	42	23.8	0.000194376	0.013218	BP	nucleocytoplasmic transport	NA
GO:0009146	216	48	20.32	1.1907e-08	0.0133563	BP	purine nucleoside triphosphate catabolic process	NA
GO:0004602	11	4	1.01	0.0135998	0.0135998	MF	glutathione peroxidase activity	NA
GO:0016291	11	4	1.01	0.0135998	0.0135998	MF	acyl-CoA thioesterase activity	1
GO:0048407	11	4	1.01	0.0135998	0.0135998	MF	platelet-derived growth factor binding	NA
GO:0007031	22	6	2.07	0.0136815	0.0136815	BP	peroxisome organization	NA
GO:0007052	22	6	2.07	0.0136815	0.0136815	BP	mitotic spindle organization	NA
GO:0042730	22	6	2.07	0.0136815	0.0136815	BP	fibrinolysis	NA
GO:0033238	64	34	6.02	8.44014e-19	0.0140716	BP	regulation of cellular amine metabolic process	NA
GO:0015718	74	18	6.96	0.000130034	0.0141192	BP	monocarboxylic acid transport	NA
GO:0001523	35	8	3.29	0.0141238	0.0141238	BP	retinoid metabolic process	NA
GO:0016101	35	8	3.29	0.0141238	0.0141238	BP	diterpenoid metabolic process	NA
GO:0003755	36	8	3.29	0.0142605	0.0142605	MF	peptidyl-prolyl cis-trans isomerase activity	NA
GO:0006184	143	22	13.45	0.0143921	0.0143921	BP	GTP catabolic process	NA
GO:0009141	300	64	28.22	2.71484e-10	0.0149595	BP	nucleoside triphosphate metabolic process	NA
GO:0000303	11	4	1.03	0.0149948	0.0149948	BP	response to superoxide	NA
GO:0033144	11	4	1.03	0.0149948	0.0149948	BP	negative regulation of steroid hormone receptor signaling pathway	NA
GO:0051169	255	42	23.99	0.000231508	0.0150931	BP	nuclear transport	NA
GO:0043027	17	5	1.55	0.0154375	0.0154375	MF	caspase inhibitor activity	NA
GO:0033344	29	7	2.73	0.0157861	0.0157861	BP	cholesterol efflux	NA
GO:0006725	193	61	18.16	3.84163e-18	0.0160214	BP	cellular aromatic compound metabolic process	NA
GO:0019320	84	36	7.9	5.85885e-16	0.016078	BP	hexose catabolic process	NA
GO:0034284	80	14	7.53	0.0164037	0.0164037	BP	response to monosaccharide stimulus	NA
GO:0015020	30	7	2.74	0.0164386	0.0164386	MF	glucuronosyltransferase activity	8
GO:0016763	44	9	4.02	0.0164522	0.0164522	MF	transferase activity, transferring pentosyl groups	NA
GO:0014075	67	17	6.3	0.000113613	0.016684	BP	response to amine stimulus	NA
GO:0009143	219	48	20.6	1.89635e-08	0.0167183	BP	nucleoside triphosphate catabolic process	NA
GO:0016614	118	63	10.79	1.29857e-34	0.016797	MF	oxidoreductase activity, acting on CH-OH group of donors	NA
GO:0006369	43	9	4.05	0.0168522	0.0168522	BP	termination of RNA polymerase II transcription	NA
GO:0046890	65	12	6.11	0.0169714	0.0169714	BP	regulation of lipid biosynthetic process	NA
GO:0006693	23	6	2.16	0.0170712	0.0170712	BP	prostaglandin metabolic process	12
GO:0008209	23	6	2.16	0.0170712	0.0170712	BP	androgen metabolic process	NA
GO:0014066	23	6	2.16	0.0170712	0.0170712	BP	regulation of phosphoinositide 3-kinase cascade	NA
GO:0009220	17	5	1.6	0.0172999	0.0172999	BP	pyrimidine ribonucleotide biosynthetic process	NA
GO:0010039	17	5	1.6	0.0172999	0.0172999	BP	response to iron ion	NA
GO:0009166	256	57	24.08	4.74105e-10	0.0174437	BP	nucleotide catabolic process	NA
GO:0031674	48	9	4.06	0.0178919	0.0178919	CC	I band	NA
GO:0006518	66	26	6.21	6.57127e-11	0.0179003	BP	peptide metabolic process	NA
GO:0006826	58	11	5.46	0.0179947	0.0179947	BP	iron ion transport	NA
GO:0070330	24	6	2.19	0.0184836	0.0184836	MF	aromatase activity	8
GO:0042383	73	12	6.18	0.018921	0.018921	CC	sarcolemma	NA
GO:0004745	12	4	1.1	0.0189465	0.0189465	MF	retinol dehydrogenase activity	NA
GO:0017127	12	4	1.1	0.0189465	0.0189465	MF	cholesterol transporter activity	NA
GO:0042288	12	4	1.1	0.0189465	0.0189465	MF	MHC class I protein binding	NA
GO:0005978	30	7	2.82	0.0189632	0.0189632	BP	glycogen biosynthetic process	NA
GO:0006776	30	7	2.82	0.0189632	0.0189632	BP	vitamin A metabolic process	NA
GO:0009250	30	7	2.82	0.0189632	0.0189632	BP	glucan biosynthetic process	NA
GO:0015682	30	7	2.82	0.0189632	0.0189632	BP	ferric iron transport	NA
GO:0033572	30	7	2.82	0.0189632	0.0189632	BP	transferrin transport	NA
GO:0009986	378	44	31.99	0.0190148	0.0190148	CC	cell surface	NA
GO:0055088	66	12	6.21	0.019024	0.019024	BP	lipid homeostasis	NA
GO:0032154	26	6	2.2	0.019175	0.019175	CC	cleavage furrow	NA
GO:0006284	37	8	3.48	0.0196034	0.0196034	BP	base-excision repair	NA
GO:0009063	84	47	7.9	8.04598e-27	0.0202177	BP	cellular amino acid catabolic process	NA
GO:0006406	59	11	5.55	0.0202986	0.0202986	BP	mRNA export from nucleus	NA
GO:0001726	91	14	7.7	0.0204233	0.0204233	CC	ruffle	NA
GO:0042743	31	13	2.92	1.7444e-06	0.0204788	BP	hydrogen peroxide metabolic process	NA
GO:0000305	12	4	1.13	0.0208453	0.0208453	BP	response to oxygen radical	NA
GO:0006086	12	4	1.13	0.0208453	0.0208453	BP	acetyl-CoA biosynthetic process from pyruvate	NA
GO:0006613	12	4	1.13	0.0208453	0.0208453	BP	cotranslational protein targeting to membrane	NA
GO:0010510	12	4	1.13	0.0208453	0.0208453	BP	regulation of acetyl-CoA biosynthetic process from pyruvate	NA
GO:0015838	12	4	1.13	0.0208453	0.0208453	BP	betaine transport	NA
GO:0015879	12	4	1.13	0.0208453	0.0208453	BP	carnitine transport	NA
GO:0034446	12	4	1.13	0.0208453	0.0208453	BP	substrate adhesion-dependent cell spreading	NA
GO:0042572	12	4	1.13	0.0208453	0.0208453	BP	retinol metabolic process	NA
GO:0055070	12	4	1.13	0.0208453	0.0208453	BP	copper ion homeostasis	NA
GO:0006221	24	6	2.26	0.0209961	0.0209961	BP	pyrimidine nucleotide biosynthetic process	NA
GO:0009163	24	6	2.26	0.0209961	0.0209961	BP	nucleoside biosynthetic process	NA
GO:0042398	64	15	6.02	0.000705872	0.0210786	BP	cellular amino acid derivative biosynthetic process	NA
GO:0015934	64	36	5.42	1.75598e-22	0.0210892	CC	large ribosomal subunit	4
GO:0006006	193	66	18.16	1.29452e-21	0.0211137	BP	glucose metabolic process	NA
GO:0006916	244	33	22.95	0.0212738	0.0212738	BP	anti-apoptosis	NA
GO:0051099	140	21	13.17	0.0214608	0.0214608	BP	positive regulation of binding	NA
GO:0031968	123	35	10.41	7.90009e-11	0.021515	CC	organelle outer membrane	NA
GO:0044422	5452	824	461.41	1.9969e-94	0.021607	CC	organelle part	NA
GO:0033365	217	36	20.41	0.00054594	0.0219743	BP	protein localization in organelle	NA
GO:0009205	288	62	27.09	3.51621e-10	0.0220787	BP	purine ribonucleoside triphosphate metabolic process	NA
GO:0000097	18	5	1.69	0.0221404	0.0221404	BP	sulfur amino acid biosynthetic process	NA
GO:0007597	18	5	1.69	0.0221404	0.0221404	BP	blood coagulation, intrinsic pathway	NA
GO:0009218	18	5	1.69	0.0221404	0.0221404	BP	pyrimidine ribonucleotide metabolic process	NA
GO:0015721	18	5	1.69	0.0221404	0.0221404	BP	bile acid and bile salt transport	NA
GO:0046135	18	5	1.69	0.0221404	0.0221404	BP	pyrimidine nucleoside catabolic process	NA
GO:0046688	18	5	1.69	0.0221404	0.0221404	BP	response to copper ion	NA
GO:0000049	25	6	2.29	0.0224887	0.0224887	MF	tRNA binding	6
GO:0007569	31	7	2.92	0.0225623	0.0225623	BP	cell aging	NA
GO:0022406	31	7	2.92	0.0225623	0.0225623	BP	membrane docking	NA
GO:0030120	39	12	3.3	5.81371e-05	0.0225862	CC	vesicle coat	NA
GO:0016776	39	8	3.57	0.0227365	0.0227365	MF	phosphotransferase activity, phosphate group as acceptor	NA
GO:0048545	265	39	24.93	0.00327292	0.0227544	BP	response to steroid hormone stimulus	NA
GO:0005640	20	5	1.69	0.0228159	0.0228159	CC	nuclear outer membrane	NA
GO:0030134	20	5	1.69	0.0228159	0.0228159	CC	ER to Golgi transport vesicle	NA
GO:0006752	38	8	3.57	0.0228459	0.0228459	BP	group transfer coenzyme metabolic process	NA
GO:0044446	5415	821	458.28	1.1086e-94	0.0232107	CC	intracellular organelle part	NA
GO:0015036	31	14	2.83	1.59983e-07	0.023243	MF	disulfide oxidoreductase activity	NA
GO:0046034	134	37	12.61	1.15538e-09	0.0232904	BP	ATP metabolic process	NA
GO:0016705	147	31	13.44	7.89617e-06	0.0237124	MF	oxidoreductase activity, acting on paired donors, with incorporation or reduction of molecular oxygen	NA
GO:0051188	133	33	12.51	1.51396e-07	0.0244322	BP	cofactor biosynthetic process	NA
GO:0009199	289	62	27.19	4.07643e-10	0.0246857	BP	ribonucleoside triphosphate metabolic process	NA
GO:0019205	47	9	4.3	0.0247365	0.0247365	MF	nucleobase, nucleoside, nucleotide kinase activity	NA
GO:0015074	25	6	2.35	0.0254888	0.0254888	BP	DNA integration	NA
GO:0043094	25	6	2.35	0.0254888	0.0254888	BP	cellular metabolic compound salvage	NA
GO:0005865	14	4	1.18	0.025681	0.025681	CC	striated muscle thin filament	NA
GO:0032403	273	35	24.96	0.0257145	0.0257145	MF	protein complex binding	NA
GO:0008144	78	16	7.13	0.00161841	0.0260116	MF	drug binding	NA
GO:0055072	69	12	6.49	0.0262947	0.0262947	BP	iron ion homeostasis	NA
GO:0019902	63	11	5.76	0.026447	0.026447	MF	phosphatase binding	NA
GO:0051170	143	21	13.45	0.0265338	0.0265338	BP	nuclear import	NA
GO:0009150	311	69	29.26	8.22564e-12	0.0268329	BP	purine ribonucleotide metabolic process	NA
GO:0007015	149	29	14.02	0.000119354	0.0269503	BP	actin filament organization	NA
GO:0005544	26	6	2.38	0.0270383	0.0270383	MF	calcium-dependent phospholipid binding	NA
GO:0042773	56	21	5.27	1.27637e-08	0.0270543	BP	ATP synthesis coupled electron transport	3
GO:0042775	56	21	5.27	1.27637e-08	0.0270543	BP	mitochondrial ATP synthesis coupled electron transport	3
GO:0032153	28	6	2.37	0.0271634	0.0271634	CC	cell division site	NA
GO:0032155	28	6	2.37	0.0271634	0.0271634	CC	cell division site part	NA
GO:0030048	54	10	5.08	0.0273834	0.0273834	BP	actin filament-based movement	NA
GO:0000323	286	34	24.2	0.0274122	0.0274122	CC	lytic vacuole	NA
GO:0005764	286	34	24.2	0.0274122	0.0274122	CC	lysosome	NA
GO:0030674	96	15	8.78	0.0274958	0.0274958	MF	protein binding, bridging	NA
GO:0043101	13	4	1.22	0.0279138	0.0279138	BP	purine salvage	NA
GO:0043174	13	4	1.22	0.0279138	0.0279138	BP	nucleoside salvage	NA
GO:0055093	13	4	1.22	0.0279138	0.0279138	BP	response to hyperoxia	NA
GO:0008565	88	14	8.05	0.0282768	0.0282768	MF	protein transporter activity	NA
GO:0046930	86	13	7.28	0.0283473	0.0283473	CC	pore complex	NA
GO:0008360	62	11	5.83	0.0285111	0.0285111	BP	regulation of cell shape	NA
GO:0031072	82	16	7.5	0.00277613	0.0288772	MF	heat shock protein binding	NA
GO:0006979	189	39	17.78	1.99623e-06	0.0298272	BP	response to oxidative stress	NA
GO:0009725	588	73	55.31	0.0082509	0.0298496	BP	response to hormone stimulus	NA
GO:0044455	136	45	11.51	3.17772e-16	0.0299147	CC	mitochondrial membrane part	NA
GO:0045727	40	8	3.76	0.030426	0.030426	BP	positive regulation of translation	NA
GO:0048813	40	8	3.76	0.030426	0.030426	BP	dendrite morphogenesis	NA
GO:0070252	40	8	3.76	0.030426	0.030426	BP	actin-mediated cell contraction	NA
GO:0006611	26	6	2.45	0.0305777	0.0305777	BP	protein export from nucleus	NA
GO:0009164	26	6	2.45	0.0305777	0.0305777	BP	nucleoside catabolic process	NA
GO:0071222	26	6	2.45	0.0305777	0.0305777	BP	cellular response to lipopolysaccharide	NA
GO:0005681	139	38	11.76	4.59949e-11	0.0307285	CC	spliceosomal complex	6
GO:0030027	87	13	7.36	0.0308421	0.0308421	CC	lamellipodium	NA
GO:0046320	33	7	3.1	0.0311171	0.0311171	BP	regulation of fatty acid oxidation	NA
GO:0051180	33	7	3.1	0.0311171	0.0311171	BP	vitamin transport	NA
GO:0010466	95	15	8.94	0.0314781	0.0314781	BP	negative regulation of peptidase activity	NA
GO:0051186	254	93	23.89	1.0781e-32	0.0315645	BP	cofactor metabolic process	NA
GO:0006195	239	54	22.48	7.74031e-10	0.0316077	BP	purine nucleotide catabolic process	NA
GO:0016358	63	11	5.93	0.0317139	0.0317139	BP	dendrite development	NA
GO:0034504	163	23	15.33	0.0318243	0.0318243	BP	protein localization in nucleus	NA
GO:0006739	21	12	1.98	6.01721e-08	0.0319393	BP	NADP metabolic process	NA
GO:0009746	79	13	7.43	0.0321948	0.0321948	BP	response to hexose stimulus	NA
GO:0005635	253	35	21.41	0.00264564	0.0325737	CC	nuclear envelope	NA
GO:0032592	15	4	1.27	0.0327298	0.0327298	CC	integral to mitochondrial membrane	3
GO:0005159	14	4	1.28	0.0330781	0.0330781	MF	insulin-like growth factor receptor binding	NA
GO:0016641	14	4	1.28	0.0330781	0.0330781	MF	oxidoreductase activity, acting on the CH-NH2 group of donors, oxygen as acceptor	NA
GO:0032587	37	7	3.13	0.033316	0.033316	CC	ruffle membrane	NA
GO:0006760	20	5	1.88	0.034253	0.034253	BP	folic acid and derivative metabolic process	NA
GO:0030968	20	5	1.88	0.034253	0.034253	BP	endoplasmic reticulum unfolded protein response	NA
GO:0034620	20	5	1.88	0.034253	0.034253	BP	cellular response to unfolded protein	NA
GO:0042402	20	5	1.88	0.034253	0.034253	BP	cellular biogenic amine catabolic process	NA
GO:0006638	85	26	8	3.43142e-08	0.0346747	BP	neutral lipid metabolic process	NA
GO:0006639	85	26	8	3.43142e-08	0.0346747	BP	acylglycerol metabolic process	NA
GO:0017148	41	8	3.86	0.0347958	0.0347958	BP	negative regulation of translation	NA
GO:0010035	272	67	25.59	9.51775e-14	0.0348878	BP	response to inorganic substance	NA
GO:0050796	113	17	10.63	0.035036	0.035036	BP	regulation of insulin secretion	NA
GO:0051592	64	11	6.02	0.0351642	0.0351642	BP	response to calcium ion	NA
GO:0003684	50	9	4.57	0.0356175	0.0356175	MF	damaged DNA binding	NA
GO:0006984	34	7	3.2	0.0361129	0.0361129	BP	ER-nuclear signaling pathway	NA
GO:0006085	14	4	1.32	0.0362401	0.0362401	BP	acetyl-CoA biosynthetic process	NA
GO:0050995	14	4	1.32	0.0362401	0.0362401	BP	negative regulation of lipid catabolic process	NA
GO:0051923	14	4	1.32	0.0362401	0.0362401	BP	sulfation	NA
GO:0055081	14	4	1.32	0.0362401	0.0362401	BP	anion homeostasis	NA
GO:0007006	27	6	2.54	0.0362872	0.0362872	BP	mitochondrial membrane organization	NA
GO:0052548	183	25	17.21	0.0368064	0.0368064	BP	regulation of endopeptidase activity	NA
GO:0005938	136	28	11.51	8.22225e-06	0.0368855	CC	cell cortex	NA
GO:0016765	51	16	4.66	7.15943e-06	0.0369868	MF	transferase activity, transferring alkyl or aryl (other than methyl) groups	NA
GO:0005773	334	38	28.27	0.0375383	0.0375383	CC	vacuole	NA
GO:0000302	92	21	8.65	9.9743e-05	0.0375675	BP	response to reactive oxygen species	NA
GO:0051325	316	57	29.73	1.10491e-06	0.0376069	BP	interphase	NA
GO:0016866	28	6	2.56	0.037867	0.037867	MF	intramolecular transferase activity	NA
GO:0005884	38	7	3.22	0.0379634	0.0379634	CC	actin filament	NA
GO:0016529	38	7	3.22	0.0379634	0.0379634	CC	sarcoplasmic reticulum	NA
GO:0006606	140	20	13.17	0.0385543	0.0385543	BP	protein import into nucleus	NA
GO:0033279	120	67	10.16	1.7357e-40	0.0386946	CC	ribosomal subunit	4
GO:0004869	43	8	3.93	0.0388302	0.0388302	MF	cysteine-type endopeptidase inhibitor activity	NA
GO:0006879	65	11	6.11	0.0388701	0.0388701	BP	cellular iron ion homeostasis	NA
GO:0009749	73	12	6.87	0.0388868	0.0388868	BP	response to glucose stimulus	NA
GO:0051384	117	21	11.01	0.00281502	0.0391997	BP	response to glucocorticoid stimulus	NA
GO:0051329	308	56	28.97	1.05657e-06	0.0394155	BP	interphase of mitotic cell cycle	NA
GO:0016835	56	22	5.12	1.21213e-09	0.0406117	MF	carbon-oxygen lyase activity	NA
GO:0046148	45	14	4.23	4.04815e-05	0.0407677	BP	pigment biosynthetic process	NA
GO:0031960	126	22	11.85	0.00322687	0.0409809	BP	response to corticosteroid stimulus	NA
GO:0019898	109	15	9.22	0.0411773	0.0411773	CC	extrinsic to membrane	NA
GO:0006783	21	5	1.98	0.0415848	0.0415848	BP	heme biosynthetic process	NA
GO:0050892	21	5	1.98	0.0415848	0.0415848	BP	intestinal absorption	NA
GO:0070542	21	5	1.98	0.0415848	0.0415848	BP	response to fatty acid	NA
GO:0034404	38	13	3.57	2.44557e-05	0.0418577	BP	nucleobase, nucleoside and nucleotide biosynthetic process	NA
GO:0034654	38	13	3.57	2.44557e-05	0.0418577	BP	nucleobase, nucleoside, nucleotide and nucleic acid biosynthetic process	NA
GO:0030666	47	8	3.98	0.0418936	0.0418936	CC	endocytic vesicle membrane	NA
GO:0042594	74	12	6.96	0.0426015	0.0426015	BP	response to starvation	NA
GO:0050690	28	6	2.63	0.0426367	0.0426367	BP	regulation of defense response to virus by virus	NA
GO:0016528	39	7	3.3	0.0430164	0.0430164	CC	sarcoplasm	NA
GO:0005516	146	20	13.35	0.0438644	0.0438644	MF	calmodulin binding	NA
GO:0031974	2164	394	183.14	1.46312e-55	0.0442977	CC	membrane-enclosed lumen	NA
GO:0006767	74	21	6.96	2.74147e-06	0.0446888	BP	water-soluble vitamin metabolic process	NA
GO:0043488	30	12	2.82	7.91793e-06	0.0447032	BP	regulation of mRNA stability	NA
GO:0006809	43	8	4.05	0.0447639	0.0447639	BP	nitric oxide biosynthetic process	NA
GO:0019867	127	35	10.75	2.09104e-10	0.0447743	CC	outer membrane	NA
GO:0005048	22	5	2.01	0.0449139	0.0449139	MF	signal sequence binding	NA
GO:0051259	228	50	21.45	9.43731e-09	0.0452702	BP	protein oligomerization	NA
GO:0006376	15	4	1.41	0.0458423	0.0458423	BP	mRNA splice site selection	NA
GO:0032369	15	4	1.41	0.0458423	0.0458423	BP	negative regulation of lipid transport	NA
GO:0034394	15	4	1.41	0.0458423	0.0458423	BP	protein localization at cell surface	NA
GO:0045214	15	4	1.41	0.0458423	0.0458423	BP	sarcomere organization	NA
GO:0071418	15	4	1.41	0.0458423	0.0458423	BP	cellular response to amine stimulus	NA
GO:0005775	10	3	0.85	0.0462165	0.0462165	CC	vacuolar lumen	NA
GO:0004866	156	21	14.27	0.0465355	0.0465355	MF	endopeptidase inhibitor activity	NA
GO:0006584	36	7	3.39	0.0476224	0.0476224	BP	catecholamine metabolic process	NA
GO:0009712	36	7	3.39	0.0476224	0.0476224	BP	catechol metabolic process	NA
GO:0034311	36	7	3.39	0.0476224	0.0476224	BP	diol metabolic process	NA
GO:0042059	36	7	3.39	0.0476224	0.0476224	BP	negative regulation of epidermal growth factor receptor signaling pathway	NA
GO:0046942	176	29	16.56	0.00200541	0.0477162	BP	carboxylic acid transport	NA
GO:0051262	58	21	5.46	2.63476e-08	0.048149	BP	protein tetramerization	NA
GO:0006766	124	32	11.66	8.72643e-08	0.0485152	BP	vitamin metabolic process	NA
GO:0043627	135	19	12.7	0.0487877	0.0487877	BP	response to estrogen stimulus	NA
GO:0043233	2126	383	179.93	1.5261e-52	0.0492779	CC	organelle lumen	NA
GO:0043154	29	6	2.73	0.0496412	0.0496412	BP	negative regulation of caspase activity	NA
GO:0043484	29	6	2.73	0.0496412	0.0496412	BP	regulation of RNA splicing	4
GO:0046889	29	6	2.73	0.0496412	0.0496412	BP	positive regulation of lipid biosynthetic process	NA
GO:0051055	22	5	2.07	0.0497916	0.0497916	BP	negative regulation of lipid biosynthetic process	NA
GO:0070206	22	5	2.07	0.0497916	0.0497916	BP	protein trimerization	NA
GO:0016363	66	10	5.59	0.049859	0.049859	CC	nuclear matrix	NA
GO:0009266	101	15	9.5	0.0503113	0.0503113	BP	response to temperature stimulus	NA
GO:0051017	44	8	4.14	0.0503848	0.0503848	BP	actin filament bundle assembly	NA
GO:0008320	16	4	1.46	0.051984	0.051984	MF	protein transmembrane transporter activity	NA
GO:0008395	16	4	1.46	0.051984	0.051984	MF	steroid hydroxylase activity	8
GO:0015149	16	4	1.46	0.051984	0.051984	MF	hexose transmembrane transporter activity	NA
GO:0019201	23	5	2.1	0.0532248	0.0532248	MF	nucleotide kinase activity	NA
GO:0022900	144	59	13.55	4.43706e-24	0.0533128	BP	electron transport chain	NA
GO:0090276	119	17	11.19	0.0533364	0.0533364	BP	regulation of peptide hormone secretion	NA
GO:0052547	190	25	17.87	0.0536996	0.0536996	BP	regulation of peptidase activity	NA
GO:0015849	178	29	16.74	0.00238537	0.053785	BP	organic acid transport	NA
GO:0018958	37	7	3.48	0.0541602	0.0541602	BP	phenol metabolic process	NA
GO:0000287	168	22	15.36	0.0546721	0.0546721	MF	magnesium ion binding	NA
GO:0007411	329	40	30.95	0.0550454	0.0550454	BP	axon guidance	NA
GO:0006119	81	34	7.62	8.07e-15	0.0553545	BP	oxidative phosphorylation	NA
GO:0019217	59	13	5.55	0.00283151	0.0557142	BP	regulation of fatty acid metabolic process	NA
GO:0015368	10	3	0.91	0.0561823	0.0561823	MF	calcium:cation antiporter activity	NA
GO:0016868	10	3	0.91	0.0561823	0.0561823	MF	intramolecular transferase activity, phosphotransferases	10
GO:0050997	10	3	0.91	0.0561823	0.0561823	MF	quaternary ammonium group binding	NA
GO:0019318	235	72	22.11	2.55019e-20	0.0563896	BP	hexose metabolic process	NA
GO:0015031	933	132	87.77	8.3325e-07	0.056634	BP	protein transport	NA
GO:0009147	16	4	1.51	0.056718	0.056718	BP	pyrimidine nucleoside triphosphate metabolic process	NA
GO:0071417	16	4	1.51	0.056718	0.056718	BP	cellular response to organic nitrogen	NA
GO:0043524	53	9	4.99	0.0572756	0.0572756	BP	negative regulation of neuron apoptosis	NA
GO:0006692	30	6	2.82	0.0573107	0.0573107	BP	prostanoid metabolic process	12
GO:0015988	30	6	2.82	0.0573107	0.0573107	BP	energy coupled proton transport, against electrochemical gradient	5
GO:0015991	30	6	2.82	0.0573107	0.0573107	BP	ATP hydrolysis coupled proton transport	5
GO:0030139	86	12	7.28	0.0579238	0.0579238	CC	endocytic vesicle	NA
GO:0019362	43	23	4.05	3.10835e-13	0.0584602	BP	pyridine nucleotide metabolic process	NA
GO:0048708	23	5	2.16	0.0588806	0.0588806	BP	astrocyte differentiation	NA
GO:0003774	142	19	12.99	0.0590564	0.0590564	MF	motor activity	NA
GO:0031983	52	21	4.4	3.86617e-10	0.059083	CC	vesicle lumen	NA
GO:0031625	80	12	7.32	0.0590881	0.0590881	MF	ubiquitin protein ligase binding	NA
GO:0043487	31	12	2.92	1.1817e-05	0.0595269	BP	regulation of RNA stability	NA
GO:0006401	112	16	10.54	0.0595411	0.0595411	BP	RNA catabolic process	NA
GO:0030669	11	3	0.93	0.0596531	0.0596531	CC	clathrin-coated endocytic vesicle membrane	NA
GO:0030705	78	12	7.34	0.0599107	0.0599107	BP	cytoskeleton-dependent intracellular transport	NA
GO:0005783	1076	178	91.06	4.53236e-19	0.059957	CC	endoplasmic reticulum	NA
GO:0000052	10	3	0.94	0.060291	0.060291	BP	citrulline metabolic process	NA
GO:0006266	10	3	0.94	0.060291	0.060291	BP	DNA ligation	NA
GO:0006303	10	3	0.94	0.060291	0.060291	BP	double-strand break repair via nonhomologous end joining	NA
GO:0006599	10	3	0.94	0.060291	0.060291	BP	phosphagen metabolic process	2
GO:0006600	10	3	0.94	0.060291	0.060291	BP	creatine metabolic process	2
GO:0009650	10	3	0.94	0.060291	0.060291	BP	UV protection	NA
GO:0031529	10	3	0.94	0.060291	0.060291	BP	ruffle organization	NA
GO:0033599	10	3	0.94	0.060291	0.060291	BP	regulation of mammary gland epithelial cell proliferation	NA
GO:0042069	10	3	0.94	0.060291	0.060291	BP	regulation of catecholamine metabolic process	NA
GO:0046321	10	3	0.94	0.060291	0.060291	BP	positive regulation of fatty acid oxidation	1
GO:0060612	10	3	0.94	0.060291	0.060291	BP	adipose tissue development	NA
GO:0071356	10	3	0.94	0.060291	0.060291	BP	cellular response to tumor necrosis factor	NA
GO:0002791	121	17	11.38	0.0606981	0.0606981	BP	regulation of peptide secretion	NA
GO:0043388	121	17	11.38	0.0606981	0.0606981	BP	positive regulation of DNA binding	NA
GO:0090087	121	17	11.38	0.0606981	0.0606981	BP	regulation of peptide transport	NA
GO:0071445	38	7	3.57	0.0612312	0.0612312	BP	cellular response to protein stimulus	NA
GO:0031331	62	10	5.83	0.0626616	0.0626616	BP	positive regulation of cellular catabolic process	NA
GO:0006402	87	13	8.18	0.0626905	0.0626905	BP	mRNA catabolic process	NA
GO:0044282	292	136	27.47	7.85048e-63	0.0632179	BP	small molecule catabolic process	NA
GO:0015145	17	4	1.55	0.0632291	0.0632291	MF	monosaccharide transmembrane transporter activity	NA
GO:0042058	54	9	5.08	0.063254	0.063254	BP	regulation of epidermal growth factor receptor signaling pathway	NA
GO:0043281	113	16	10.63	0.0635832	0.0635832	BP	regulation of caspase activity	NA
GO:0006800	50	15	4.7	3.49958e-05	0.0643016	BP	oxygen and reactive oxygen species metabolic process	NA
GO:0005654	1273	130	107.74	0.0128253	0.0647343	CC	nucleoplasm	NA
GO:0044248	1185	284	111.47	8.86317e-55	0.0656323	BP	cellular catabolic process	NA
GO:0014065	31	6	2.92	0.0656504	0.0656504	BP	phosphoinositide 3-kinase cascade	NA
GO:0031589	149	20	14.02	0.0661984	0.0661984	BP	cell-substrate adhesion	NA
GO:0006732	204	80	19.19	1.16684e-30	0.066829	BP	coenzyme metabolic process	NA
GO:0016810	117	16	10.7	0.0669844	0.0669844	MF	hydrolase activity, acting on carbon-nitrogen (but not peptide) bonds	NA
GO:0031333	46	15	4.33	1.14128e-05	0.067477	BP	negative regulation of protein complex assembly	NA
GO:0034614	43	14	4.05	2.27541e-05	0.0676009	BP	cellular response to reactive oxygen species	NA
GO:0000086	114	16	10.72	0.0678073	0.0678073	BP	G2/M transition of mitotic cell cycle	NA
GO:0045184	959	134	90.21	1.36179e-06	0.0680925	BP	establishment of protein localization	NA
GO:0010951	63	10	5.93	0.0685008	0.0685008	BP	negative regulation of endopeptidase activity	NA
GO:0030049	39	7	3.67	0.0688401	0.0688401	BP	muscle filament sliding	NA
GO:0033275	39	7	3.67	0.0688401	0.0688401	BP	actin-myosin filament sliding	NA
GO:0042311	39	7	3.67	0.0688401	0.0688401	BP	vasodilation	NA
GO:0009067	17	4	1.6	0.0688467	0.0688467	BP	aspartate family amino acid biosynthetic process	NA
GO:0035088	17	4	1.6	0.0688467	0.0688467	BP	establishment or maintenance of apical/basal cell polarity	NA
GO:0014823	24	5	2.26	0.0688502	0.0688502	BP	response to activity	NA
GO:0030239	24	5	2.26	0.0688502	0.0688502	BP	myofibril assembly	NA
GO:0031055	24	5	2.26	0.0688502	0.0688502	BP	chromatin remodeling at centromere	NA
GO:0045923	24	5	2.26	0.0688502	0.0688502	BP	positive regulation of fatty acid metabolic process	1
GO:0030036	298	47	28.03	0.000286323	0.0690142	BP	actin cytoskeleton organization	NA
GO:0032496	132	18	12.42	0.0693618	0.0693618	BP	response to lipopolysaccharide	NA
GO:0030029	336	51	31.61	0.000413616	0.0694987	BP	actin filament-based process	NA
GO:0005811	19	4	1.61	0.0710925	0.0710925	CC	lipid particle	9
GO:0009109	29	19	2.73	2.22478e-13	0.0715526	BP	coenzyme catabolic process	NA
GO:0004857	294	41	26.88	0.00421683	0.0716593	MF	enzyme inhibitor activity	NA
GO:0030414	164	21	15	0.0718688	0.0718688	MF	peptidase inhibitor activity	NA
GO:0004550	11	3	1.01	0.0721507	0.0721507	MF	nucleoside diphosphate kinase activity	NA
GO:0016813	11	3	1.01	0.0721507	0.0721507	MF	hydrolase activity, acting on carbon-nitrogen (but not peptide) bonds, in linear amidines	2
GO:0017069	11	3	1.01	0.0721507	0.0721507	MF	snRNA binding	NA
GO:0051092	72	11	6.77	0.0725265	0.0725265	BP	positive regulation of NF-kappaB transcription factor activity	NA
GO:0019363	15	7	1.41	0.000209518	0.0725707	BP	pyridine nucleotide biosynthetic process	NA
GO:0005507	57	9	5.21	0.0726371	0.0726371	MF	copper ion binding	NA
GO:0044452	27	5	2.29	0.0729748	0.0729748	CC	nucleolar part	NA
GO:0030833	54	16	5.08	2.29684e-05	0.0730068	BP	regulation of actin filament polymerization	NA
GO:0030073	133	18	12.51	0.0735	0.0735	BP	insulin secretion	NA
GO:0015914	32	6	3.01	0.0746605	0.0746605	BP	phospholipid transport	NA
GO:0010494	12	3	1.02	0.0746879	0.0746879	CC	stress granule	6
GO:0034362	12	3	1.02	0.0746879	0.0746879	CC	low-density lipoprotein particle	NA
GO:0043034	12	3	1.02	0.0746879	0.0746879	CC	costamere	NA
GO:0007586	107	15	10.07	0.0758402	0.0758402	BP	digestion	NA
GO:0006928	946	102	88.99	0.0767634	0.0767634	BP	cellular component movement	NA
GO:0070013	2084	365	176.37	1.12442e-46	0.0769078	CC	intracellular organelle lumen	NA
GO:0001885	11	3	1.03	0.0772771	0.0772771	BP	endothelial cell development	NA
GO:0006183	11	3	1.03	0.0772771	0.0772771	BP	GTP biosynthetic process	NA
GO:0006228	11	3	1.03	0.0772771	0.0772771	BP	UTP biosynthetic process	NA
GO:0006569	11	3	1.03	0.0772771	0.0772771	BP	tryptophan catabolic process	NA
GO:0021680	11	3	1.03	0.0772771	0.0772771	BP	cerebellar Purkinje cell layer development	NA
GO:0031998	11	3	1.03	0.0772771	0.0772771	BP	regulation of fatty acid beta-oxidation	1
GO:0042436	11	3	1.03	0.0772771	0.0772771	BP	indole derivative catabolic process	NA
GO:0045197	11	3	1.03	0.0772771	0.0772771	BP	establishment or maintenance of epithelial cell apical/basal polarity	NA
GO:0046051	11	3	1.03	0.0772771	0.0772771	BP	UTP metabolic process	NA
GO:0046218	11	3	1.03	0.0772771	0.0772771	BP	indolalkylamine catabolic process	NA
GO:0046716	11	3	1.03	0.0772771	0.0772771	BP	muscle homeostasis	NA
GO:0048710	11	3	1.03	0.0772771	0.0772771	BP	regulation of astrocyte differentiation	NA
GO:0007599	486	84	45.72	2.45795e-08	0.0784085	BP	hemostasis	NA
GO:0017038	186	30	17.5	0.00237404	0.0788579	BP	protein import	NA
GO:0000289	25	5	2.35	0.0796906	0.0796906	BP	nuclear-transcribed mRNA poly(A) tail shortening	NA
GO:0006691	25	5	2.35	0.0796906	0.0796906	BP	leukotriene metabolic process	NA
GO:0006779	25	5	2.35	0.0796906	0.0796906	BP	porphyrin biosynthetic process	NA
GO:0033014	25	5	2.35	0.0796906	0.0796906	BP	tetrapyrrole biosynthetic process	NA
GO:0042304	25	5	2.35	0.0796906	0.0796906	BP	regulation of fatty acid biosynthetic process	1
GO:0043486	25	5	2.35	0.0796906	0.0796906	BP	histone exchange	NA
GO:0005643	72	10	6.09	0.0807987	0.0807987	CC	nuclear pore	NA
GO:0030117	66	14	5.59	0.00106497	0.0816078	CC	membrane coat	NA
GO:0048475	66	14	5.59	0.00106497	0.0816078	CC	coated membrane	NA
GO:0042592	888	112	83.53	0.000701066	0.0818257	BP	homeostatic process	NA
GO:0048878	602	67	56.63	0.0820126	0.0820126	BP	chemical homeostasis	NA
GO:0006906	18	4	1.69	0.0821914	0.0821914	BP	vesicle fusion	NA
GO:0019438	18	4	1.69	0.0821914	0.0821914	BP	aromatic compound biosynthetic process	NA
GO:0009898	63	9	5.33	0.08226	0.08226	CC	internal side of plasma membrane	NA
GO:0016741	186	23	17.01	0.0840682	0.0840682	MF	transferase activity, transferring one-carbon groups	NA
GO:0071219	33	6	3.1	0.0843368	0.0843368	BP	cellular response to molecule of bacterial origin	NA
GO:0043227	8750	1030	740.52	2.78071e-59	0.0854083	CC	membrane-bounded organelle	NA
GO:0044283	417	123	39.23	2.79284e-32	0.0854465	BP	small molecule biosynthetic process	NA
GO:0042692	163	21	15.33	0.0858361	0.0858361	BP	muscle cell differentiation	NA
GO:0008203	105	29	9.88	7.06531e-08	0.0861321	BP	cholesterol metabolic process	NA
GO:0016627	53	25	4.85	6.34628e-13	0.0871745	MF	oxidoreductase activity, acting on the CH-CH group of donors	NA
GO:0031406	149	49	13.63	4.42938e-16	0.0875958	MF	carboxylic acid binding	NA
GO:0030175	37	6	3.13	0.0883399	0.0883399	CC	filopodium	NA
GO:0006898	86	18	8.09	0.000922604	0.0889958	BP	receptor-mediated endocytosis	NA
GO:0019200	19	4	1.74	0.0891679	0.0891679	MF	carbohydrate kinase activity	NA
GO:0009719	643	85	60.49	0.000755887	0.0895627	BP	response to endogenous stimulus	NA
GO:0015926	12	3	1.1	0.0898855	0.0898855	MF	glucosidase activity	NA
GO:0043015	12	3	1.1	0.0898855	0.0898855	MF	gamma-tubulin binding	NA
GO:0045309	12	3	1.1	0.0898855	0.0898855	MF	protein phosphorylated amino acid binding	NA
GO:0048038	12	3	1.1	0.0898855	0.0898855	MF	quinone binding	3
GO:0051260	129	29	12.14	7.09263e-06	0.0902035	BP	protein homooligomerization	NA
GO:0045833	40	10	3.76	0.00321685	0.0905715	BP	negative regulation of lipid metabolic process	NA
GO:0008186	20	8	1.83	0.000221349	0.0911074	MF	RNA-dependent ATPase activity	6
GO:0009410	141	57	13.26	5.88299e-23	0.091116	BP	response to xenobiotic stimulus	NA
GO:0001772	13	3	1.1	0.0912047	0.0912047	CC	immunological synapse	NA
GO:0005779	13	3	1.1	0.0912047	0.0912047	CC	integral to peroxisomal membrane	NA
GO:0005790	13	3	1.1	0.0912047	0.0912047	CC	smooth endoplasmic reticulum	NA
GO:0030132	13	3	1.1	0.0912047	0.0912047	CC	clathrin coat of coated pit	NA
GO:0031231	13	3	1.1	0.0912047	0.0912047	CC	intrinsic to peroxisomal membrane	NA
GO:0055002	75	11	7.06	0.0913287	0.0913287	BP	striated muscle cell development	NA
GO:0018149	26	5	2.45	0.0913842	0.0913842	BP	peptide cross-linking	NA
GO:0033143	26	5	2.45	0.0913842	0.0913842	BP	regulation of steroid hormone receptor signaling pathway	NA
GO:0045429	26	5	2.45	0.0913842	0.0913842	BP	positive regulation of nitric oxide biosynthetic process	NA
GO:0009145	82	22	7.71	4.43955e-06	0.0915502	BP	purine nucleoside triphosphate biosynthetic process	NA
GO:0018904	106	35	9.97	1.35156e-11	0.0924104	BP	organic ether metabolic process	NA
GO:0044242	118	44	11.1	1.89205e-16	0.0927702	BP	cellular lipid catabolic process	1
GO:0005977	56	15	5.27	0.0001473	0.0929072	BP	glycogen metabolic process	NA
GO:0031227	74	10	6.26	0.0932568	0.0932568	CC	intrinsic to endoplasmic reticulum membrane	NA
GO:0030521	50	8	4.7	0.0934311	0.0934311	BP	androgen receptor signaling pathway	NA
GO:0006740	14	10	1.32	3.69836e-08	0.0935385	BP	NADPH regeneration	10
GO:0044269	23	10	2.16	1.91069e-05	0.0935961	BP	glycerol ether catabolic process	NA
GO:0046461	23	10	2.16	1.91069e-05	0.0935961	BP	neutral lipid catabolic process	NA
GO:0046464	23	10	2.16	1.91069e-05	0.0935961	BP	acylglycerol catabolic process	NA
GO:0035337	19	9	1.79	2.16839e-05	0.0936389	BP	fatty-acyl-CoA metabolic process	NA
GO:0035384	19	9	1.79	2.16839e-05	0.0936389	BP	thioester biosynthetic process	NA
GO:0046949	19	9	1.79	2.16839e-05	0.0936389	BP	fatty-acyl-CoA biosynthetic process	NA
GO:0071616	19	9	1.79	2.16839e-05	0.0936389	BP	acyl-CoA biosynthetic process	NA
GO:0019627	12	7	1.13	3.32497e-05	0.0937308	BP	urea metabolic process	NA
GO:0044430	1052	119	89.03	0.000587777	0.0937356	CC	cytoskeletal part	NA
GO:0007005	153	26	14.39	0.00214815	0.0938811	BP	mitochondrion organization	NA
GO:0009108	99	27	9.31	2.62501e-07	0.0941368	BP	coenzyme biosynthetic process	NA
GO:0034976	34	6	3.2	0.0946705	0.0946705	BP	response to endoplasmic reticulum stress	NA
GO:0006241	12	3	1.13	0.0960877	0.0960877	BP	CTP biosynthetic process	NA
GO:0006568	12	3	1.13	0.0960877	0.0960877	BP	tryptophan metabolic process	NA
GO:0009208	12	3	1.13	0.0960877	0.0960877	BP	pyrimidine ribonucleoside triphosphate metabolic process	NA
GO:0009209	12	3	1.13	0.0960877	0.0960877	BP	pyrimidine ribonucleoside triphosphate biosynthetic process	NA
GO:0010953	12	3	1.13	0.0960877	0.0960877	BP	regulation of protein maturation by peptide bond cleavage	NA
GO:0030299	12	3	1.13	0.0960877	0.0960877	BP	intestinal cholesterol absorption	NA
GO:0034383	12	3	1.13	0.0960877	0.0960877	BP	low-density lipoprotein particle clearance	11
GO:0046036	12	3	1.13	0.0960877	0.0960877	BP	CTP metabolic process	NA
GO:0046689	12	3	1.13	0.0960877	0.0960877	BP	response to mercury ion	NA
GO:0051917	12	3	1.13	0.0960877	0.0960877	BP	regulation of fibrinolysis	NA
GO:0070613	12	3	1.13	0.0960877	0.0960877	BP	regulation of protein processing	NA
GO:0002237	147	19	13.83	0.0961126	0.0961126	BP	response to molecule of bacterial origin	NA
GO:0030057	21	4	1.78	0.096161	0.096161	CC	desmosome	NA
GO:0008154	81	19	7.62	0.000143608	0.0962347	BP	actin polymerization or depolymerization	NA
GO:0014068	19	4	1.79	0.0967011	0.0967011	BP	positive regulation of phosphoinositide 3-kinase cascade	NA
GO:0045730	19	4	1.79	0.0967011	0.0967011	BP	respiratory burst	10
GO:0030162	120	16	11.29	0.0970774	0.0970774	BP	regulation of proteolysis	NA
GO:0030118	38	6	3.22	0.0977855	0.0977855	CC	clathrin coat	NA
GO:0048667	482	54	45.34	0.099825	0.099825	BP	cell morphogenesis involved in neuron differentiation	NA
GO:0030518	85	12	8	0.100239	0.100239	BP	steroid hormone receptor signaling pathway	NA
GO:0051168	95	20	8.94	0.000454387	0.101793	BP	nuclear export	NA
GO:0046503	28	11	2.63	2.32758e-05	0.101856	BP	glycerolipid catabolic process	NA
GO:0030262	30	9	2.82	0.00129568	0.10214	BP	apoptotic nuclear changes	NA
GO:0031348	51	8	4.8	0.102173	0.102173	BP	negative regulation of defense response	NA
GO:0007596	483	83	45.44	3.89012e-08	0.102243	BP	blood coagulation	NA
GO:0031256	66	9	5.59	0.103132	0.103132	CC	leading edge membrane	NA
GO:0009260	110	33	10.35	8.85908e-10	0.103179	BP	ribonucleotide biosynthetic process	NA
GO:0004197	70	10	6.4	0.103429	0.103429	MF	cysteine-type endopeptidase activity	7
GO:0006073	57	15	5.36	0.000182739	0.10372	BP	cellular glucan metabolic process	NA
GO:0044042	57	15	5.36	0.000182739	0.10372	BP	glucan metabolic process	NA
GO:0043449	27	5	2.54	0.103906	0.103906	BP	cellular alkene metabolic process	NA
GO:0070988	27	5	2.54	0.103906	0.103906	BP	demethylation	8
GO:0005720	30	5	2.54	0.104868	0.104868	CC	nuclear heterochromatin	NA
GO:0030131	30	5	2.54	0.104868	0.104868	CC	clathrin adaptor complex	NA
GO:0009142	84	22	7.9	6.81081e-06	0.106461	BP	nucleoside triphosphate biosynthetic process	NA
GO:0006892	60	9	5.64	0.107187	0.107187	BP	post-Golgi vesicle-mediated transport	NA
GO:0045334	14	3	1.18	0.109075	0.109075	CC	clathrin-coated endocytic vesicle	NA
GO:0005095	13	3	1.19	0.109224	0.109224	MF	GTPase inhibitor activity	NA
GO:0016594	13	3	1.19	0.109224	0.109224	MF	glycine binding	NA
GO:0016854	13	3	1.19	0.109224	0.109224	MF	racemase and epimerase activity	NA
GO:0046527	13	3	1.19	0.109224	0.109224	MF	glucosyltransferase activity	NA
GO:0032868	234	28	22.01	0.110099	0.110099	BP	response to insulin stimulus	NA
GO:0005543	202	24	18.47	0.110889	0.110889	MF	phospholipid binding	NA
GO:0050688	52	8	4.89	0.111354	0.111354	BP	regulation of defense response to virus	NA
GO:0009062	58	30	5.46	2.54512e-16	0.112164	BP	fatty acid catabolic process	1
GO:0002437	20	4	1.88	0.112313	0.112313	BP	inflammatory response to antigenic stimulus	NA
GO:0015697	20	4	1.88	0.112313	0.112313	BP	quaternary ammonium group transport	NA
GO:0021695	20	4	1.88	0.112313	0.112313	BP	cerebellar cortex development	NA
GO:0051702	20	4	1.88	0.112313	0.112313	BP	interaction with symbiont	NA
GO:0050817	486	83	45.72	5.15888e-08	0.114649	BP	coagulation	NA
GO:0007173	96	13	9.03	0.114862	0.114862	BP	epidermal growth factor receptor signaling pathway	NA
GO:0000060	44	7	4.14	0.114909	0.114909	BP	protein import into nucleus, translocation	NA
GO:0002831	61	9	5.74	0.115847	0.115847	BP	regulation of response to biotic stimulus	NA
GO:0042175	685	117	57.97	9.20844e-14	0.116519	CC	nuclear envelope-endoplasmic reticulum network	NA
GO:0006378	13	3	1.22	0.11654	0.11654	BP	mRNA polyadenylation	NA
GO:0006607	13	3	1.22	0.11654	0.11654	BP	NLS-bearing substrate import into nucleus	NA
GO:0009148	13	3	1.22	0.11654	0.11654	BP	pyrimidine nucleoside triphosphate biosynthetic process	NA
GO:0031648	13	3	1.22	0.11654	0.11654	BP	protein destabilization	NA
GO:0046685	13	3	1.22	0.11654	0.11654	BP	response to arsenic	NA
GO:0070207	13	3	1.22	0.11654	0.11654	BP	protein homotrimerization	NA
GO:0071230	13	3	1.22	0.11654	0.11654	BP	cellular response to amino acid stimulus	NA
GO:0006801	28	5	2.63	0.117226	0.117226	BP	superoxide metabolic process	NA
GO:0009262	28	5	2.63	0.117226	0.117226	BP	deoxyribonucleotide metabolic process	NA
GO:0043044	28	5	2.63	0.117226	0.117226	BP	ATP-dependent chromatin remodeling	NA
GO:0050885	36	6	3.39	0.117254	0.117254	BP	neuromuscular process controlling balance	NA
GO:0042060	575	92	54.09	2.24307e-07	0.117609	BP	wound healing	NA
GO:0032269	230	48	21.64	9.49694e-08	0.11773	BP	negative regulation of cellular protein metabolic process	NA
GO:0006919	70	10	6.58	0.118777	0.118777	BP	activation of caspase activity	NA
GO:0043498	47	11	4.3	0.00286069	0.119002	MF	cell surface binding	NA
GO:0048487	21	4	1.92	0.119377	0.119377	MF	beta-tubulin binding	NA
GO:0051059	21	4	1.92	0.119377	0.119377	MF	NF-kappaB binding	NA
GO:0051248	240	49	22.58	1.42849e-07	0.120478	BP	negative regulation of protein metabolic process	NA
GO:0046483	681	135	64.06	1.39867e-17	0.12193	BP	heterocycle metabolic process	NA
GO:0034101	62	9	5.83	0.124878	0.124878	BP	erythrocyte homeostasis	NA
GO:0034762	62	9	5.83	0.124878	0.124878	BP	regulation of transmembrane transport	NA
GO:0071310	442	53	41.58	0.0387757	0.125067	BP	cellular response to organic substance	NA
GO:0044449	114	24	9.65	2.41566e-05	0.125646	CC	contractile fiber part	NA
GO:0031345	45	7	4.23	0.12568	0.12568	BP	negative regulation of cell projection organization	NA
GO:0019903	55	8	5.03	0.125912	0.125912	MF	protein phosphatase binding	NA
GO:0043933	1041	242	97.93	1.18323e-43	0.12801	BP	macromolecular complex subunit organization	NA
GO:0055001	80	11	7.53	0.128625	0.128625	BP	muscle cell development	NA
GO:0051146	107	14	10.07	0.128633	0.128633	BP	striated muscle cell differentiation	NA
GO:0055066	296	34	27.84	0.128905	0.128905	BP	di-, tri-valent inorganic cation homeostasis	NA
GO:0009225	21	4	1.98	0.128955	0.128955	BP	nucleotide-sugar metabolic process	NA
GO:0033627	21	4	1.98	0.128955	0.128955	BP	cell adhesion mediated by integrin	NA
GO:0043028	38	6	3.47	0.129024	0.129024	MF	caspase regulator activity	NA
GO:0030119	32	5	2.71	0.129345	0.129345	CC	AP-type membrane coat adaptor complex	NA
GO:0032434	37	6	3.48	0.129465	0.129465	BP	regulation of proteasomal ubiquitin-dependent protein catabolic process	NA
GO:0034332	37	6	3.48	0.129465	0.129465	BP	adherens junction organization	NA
GO:0071363	37	6	3.48	0.129465	0.129465	BP	cellular response to growth factor stimulus	NA
GO:0005355	14	3	1.28	0.129991	0.129991	MF	glucose transmembrane transporter activity	NA
GO:0005523	14	3	1.28	0.129991	0.129991	MF	tropomyosin binding	NA
GO:0008198	14	3	1.28	0.129991	0.129991	MF	ferrous iron binding	NA
GO:0031593	14	3	1.28	0.129991	0.129991	MF	polyubiquitin binding	NA
GO:0007162	54	8	5.08	0.131006	0.131006	BP	negative regulation of cell adhesion	NA
GO:0051701	54	8	5.08	0.131006	0.131006	BP	interaction with host	NA
GO:0006282	29	5	2.73	0.131306	0.131306	BP	regulation of DNA repair	4
GO:0050773	29	5	2.73	0.131306	0.131306	BP	regulation of dendrite development	NA
GO:0006769	40	22	3.76	4.7757e-13	0.132373	BP	nicotinamide metabolic process	NA
GO:0046496	40	22	3.76	4.7757e-13	0.132373	BP	nicotinamide nucleotide metabolic process	NA
GO:0009116	89	22	8.37	1.8501e-05	0.133123	BP	nucleoside metabolic process	NA
GO:0043021	42	11	3.84	0.00107408	0.134606	MF	ribonucleoprotein binding	NA
GO:0051129	224	38	21.07	0.00024599	0.134891	BP	negative regulation of cellular component organization	NA
GO:0019897	70	9	5.92	0.135191	0.135191	CC	extrinsic to plasma membrane	NA
GO:0005740	477	152	40.37	4.90255e-50	0.135403	CC	mitochondrial envelope	NA
GO:0048812	484	53	45.53	0.135618	0.135618	BP	neuron projection morphogenesis	NA
GO:0016755	22	4	2.01	0.135925	0.135925	MF	transferase activity, transferring amino-acyl groups	NA
GO:0043434	337	38	31.7	0.137613	0.137613	BP	response to peptide hormone stimulus	NA
GO:0000380	14	3	1.32	0.13844	0.13844	BP	alternative nuclear mRNA splicing, via spliceosome	6
GO:0002861	14	3	1.32	0.13844	0.13844	BP	regulation of inflammatory response to antigenic stimulus	NA
GO:0006555	14	3	1.32	0.13844	0.13844	BP	methionine metabolic process	NA
GO:0008211	14	3	1.32	0.13844	0.13844	BP	glucocorticoid metabolic process	NA
GO:0032411	14	3	1.32	0.13844	0.13844	BP	positive regulation of transporter activity	NA
GO:0042559	14	3	1.32	0.13844	0.13844	BP	pteridine and derivative biosynthetic process	NA
GO:0045939	14	3	1.32	0.13844	0.13844	BP	negative regulation of steroid metabolic process	NA
GO:0071229	14	3	1.32	0.13844	0.13844	BP	cellular response to acid	NA
GO:0019395	75	32	7.06	2.85301e-14	0.138824	BP	fatty acid oxidation	1
GO:0034440	75	32	7.06	2.85301e-14	0.138824	BP	lipid oxidation	1
GO:0022411	304	113	28.6	2.51939e-40	0.138976	BP	cellular component disassembly	NA
GO:0031965	153	22	12.95	0.00975513	0.140317	CC	nuclear membrane	NA
GO:0000904	555	60	52.21	0.140417	0.140417	BP	cell morphogenesis involved in differentiation	NA
GO:0010927	38	6	3.57	0.142259	0.142259	BP	cellular component assembly involved in morphogenesis	NA
GO:0030072	146	18	13.73	0.142308	0.142308	BP	peptide hormone secretion	NA
GO:0006694	129	38	12.14	8.66277e-11	0.143317	BP	steroid biosynthetic process	NA
GO:0007568	137	17	12.89	0.144567	0.144567	BP	aging	NA
GO:0047485	75	10	6.86	0.144738	0.144738	MF	protein N-terminus binding	NA
GO:0032355	82	11	7.71	0.145574	0.145574	BP	response to estradiol stimulus	NA
GO:0043280	82	11	7.71	0.145574	0.145574	BP	positive regulation of caspase activity	NA
GO:0044403	82	11	7.71	0.145574	0.145574	BP	symbiosis, encompassing mutualism through parasitism	NA
GO:0031032	30	5	2.82	0.146105	0.146105	BP	actomyosin structure organization	NA
GO:0006336	22	4	2.07	0.146547	0.146547	BP	DNA replication-independent nucleosome assembly	NA
GO:0030032	22	4	2.07	0.146547	0.146547	BP	lamellipodium assembly	NA
GO:0034080	22	4	2.07	0.146547	0.146547	BP	CenH3-containing nucleosome assembly at centromere	NA
GO:0034724	22	4	2.07	0.146547	0.146547	BP	DNA replication-independent nucleosome organization	NA
GO:0005813	226	24	19.13	0.146713	0.146713	CC	centrosome	NA
GO:0016125	112	29	10.54	3.21884e-07	0.146762	BP	sterol metabolic process	NA
GO:0007409	448	49	42.14	0.148305	0.148305	BP	axonogenesis	NA
GO:0022600	47	7	4.42	0.148674	0.148674	BP	digestive system process	NA
GO:0005542	15	3	1.37	0.152006	0.152006	MF	folic acid binding	2
GO:0007051	56	8	5.27	0.152305	0.152305	BP	spindle organization	NA
GO:0019717	102	12	8.63	0.152762	0.152762	CC	synaptosome	NA
GO:0043623	238	47	22.39	7.05296e-07	0.152845	BP	cellular protein complex assembly	NA
GO:0043292	124	25	10.49	3.56951e-05	0.152912	CC	contractile fiber	NA
GO:0008308	23	4	2.1	0.153335	0.153335	MF	voltage-gated anion channel activity	NA
GO:0042287	23	4	2.1	0.153335	0.153335	MF	MHC protein binding	NA
GO:0009408	65	9	6.11	0.154127	0.154127	BP	response to heat	NA
GO:0031667	285	43	26.81	0.00127697	0.154665	BP	response to nutrient levels	NA
GO:0010498	185	42	17.4	5.08512e-08	0.155679	BP	proteasomal protein catabolic process	NA
GO:0043161	185	42	17.4	5.08512e-08	0.155679	BP	proteasomal ubiquitin-dependent protein catabolic process	NA
GO:0005178	67	9	6.13	0.15579	0.15579	MF	integrin binding	NA
GO:0019058	204	84	19.19	5.28571e-34	0.157611	BP	viral infectious cycle	4
GO:0002697	139	17	13.08	0.158202	0.158202	BP	regulation of immune effector process	NA
GO:0030424	186	20	15.74	0.159194	0.159194	CC	axon	NA
GO:0009206	81	21	7.62	1.29919e-05	0.159299	BP	purine ribonucleoside triphosphate biosynthetic process	NA
GO:0032272	37	13	3.48	1.7595e-05	0.15959	BP	negative regulation of protein polymerization	NA
GO:0050994	31	9	2.92	0.00167533	0.160456	BP	regulation of lipid catabolic process	NA
GO:0032432	31	10	2.62	0.000154762	0.161399	CC	actin filament bundle	NA
GO:0030663	14	7	1.18	6.17365e-05	0.161568	CC	COPI coated vesicle membrane	NA
GO:0006835	15	3	1.41	0.161589	0.161589	BP	dicarboxylic acid transport	NA
GO:0007263	15	3	1.41	0.161589	0.161589	BP	nitric oxide mediated signal transduction	2
GO:0008207	15	3	1.41	0.161589	0.161589	BP	C21-steroid hormone metabolic process	NA
GO:0032365	15	3	1.41	0.161589	0.161589	BP	intracellular lipid transport	NA
GO:0032770	15	3	1.41	0.161589	0.161589	BP	positive regulation of monooxygenase activity	8
GO:0033108	15	3	1.41	0.161589	0.161589	BP	mitochondrial respiratory chain complex assembly	NA
GO:0042359	15	3	1.41	0.161589	0.161589	BP	vitamin D metabolic process	8
GO:0043574	15	3	1.41	0.161589	0.161589	BP	peroxisomal transport	NA
GO:0044241	15	3	1.41	0.161589	0.161589	BP	lipid digestion	NA
GO:0051707	432	47	40.64	0.163031	0.163031	BP	response to other organism	NA
GO:0007163	57	8	5.36	0.16354	0.16354	BP	establishment or maintenance of cell polarity	NA
GO:0031175	552	59	51.93	0.163967	0.163967	BP	neuron projection development	NA
GO:0008168	183	21	16.73	0.164811	0.164811	MF	methyltransferase activity	NA
GO:0042417	23	4	2.16	0.165003	0.165003	BP	dopamine metabolic process	NA
GO:0008064	62	16	5.83	0.000144525	0.166293	BP	regulation of actin polymerization or depolymerization	NA
GO:0016746	220	31	20.12	0.0101636	0.166833	MF	transferase activity, transferring acyl groups	NA
GO:0006403	135	26	12.7	0.000312249	0.166983	BP	RNA localization	NA
GO:0009152	101	28	9.5	1.08473e-07	0.16712	BP	purine ribonucleotide biosynthetic process	NA
GO:0030837	30	12	2.82	7.91793e-06	0.16782	BP	negative regulation of actin filament polymerization	NA
GO:0002790	150	18	14.11	0.169038	0.169038	BP	peptide secretion	NA
GO:0043198	17	3	1.44	0.169416	0.169416	CC	dendritic shaft	NA
GO:0050728	40	6	3.76	0.169482	0.169482	BP	negative regulation of inflammatory response	NA
GO:0009201	82	21	7.71	1.59361e-05	0.169812	BP	ribonucleoside triphosphate biosynthetic process	NA
GO:0016208	24	4	2.19	0.171529	0.171529	MF	AMP binding	NA
GO:0008201	116	14	10.61	0.172929	0.172929	MF	heparin binding	NA
GO:0042632	49	7	4.61	0.173483	0.173483	BP	cholesterol homeostasis	NA
GO:0055092	49	7	4.61	0.173483	0.173483	BP	sterol homeostasis	NA
GO:0000146	16	3	1.46	0.175088	0.175088	MF	microfilament motor activity	NA
GO:0005537	16	3	1.46	0.175088	0.175088	MF	mannose binding	7
GO:0042056	16	3	1.46	0.175088	0.175088	MF	chemoattractant activity	NA
GO:0000723	58	8	5.46	0.175146	0.175146	BP	telomere maintenance	NA
GO:0009261	221	50	20.79	3.1284e-09	0.175725	BP	ribonucleotide catabolic process	NA
GO:0005626	828	126	70.07	4.04788e-11	0.175868	CC	insoluble fraction	NA
GO:0055080	336	37	31.61	0.17642	0.17642	BP	cation homeostasis	NA
GO:0000792	45	6	3.81	0.177378	0.177378	CC	heterochromatin	NA
GO:0015030	45	6	3.81	0.177378	0.177378	CC	Cajal body	NA
GO:0006488	32	5	3.01	0.177672	0.177672	BP	dolichol-linked oligosaccharide biosynthetic process	NA
GO:0019048	32	5	3.01	0.177672	0.177672	BP	virus-host interaction	NA
GO:0046620	32	5	3.01	0.177672	0.177672	BP	regulation of organ growth	NA
GO:0050819	34	9	3.2	0.00337006	0.178678	BP	negative regulation of coagulation	NA
GO:0051219	33	5	3.02	0.179238	0.179238	MF	phosphoprotein binding	NA
GO:0006066	513	125	48.26	2.80878e-24	0.179773	BP	alcohol metabolic process	NA
GO:0030176	55	7	4.65	0.180719	0.180719	CC	integral to endoplasmic reticulum membrane	NA
GO:0009119	61	14	5.74	0.00130845	0.182047	BP	ribonucleoside metabolic process	NA
GO:0009991	307	45	28.88	0.00180718	0.18219	BP	response to extracellular stimulus	NA
GO:0032271	72	17	6.77	0.000290872	0.182771	BP	regulation of protein polymerization	NA
GO:0042439	41	6	3.86	0.183849	0.183849	BP	ethanolamine and derivative metabolic process	NA
GO:0006904	24	4	2.26	0.184234	0.184234	BP	vesicle docking during exocytosis	NA
GO:0046131	24	4	2.26	0.184234	0.184234	BP	pyrimidine ribonucleoside metabolic process	NA
GO:0048814	24	4	2.26	0.184234	0.184234	BP	regulation of dendrite morphogenesis	NA
GO:0071345	24	4	2.26	0.184234	0.184234	BP	cellular response to cytokine stimulus	NA
GO:0005581	36	5	3.05	0.184992	0.184992	CC	collagen	NA
GO:0032370	16	3	1.51	0.18579	0.18579	BP	positive regulation of lipid transport	NA
GO:0032488	16	3	1.51	0.18579	0.18579	BP	Cdc42 protein signal transduction	NA
GO:0033198	16	3	1.51	0.18579	0.18579	BP	response to ATP	NA
GO:0033598	16	3	1.51	0.18579	0.18579	BP	mammary gland epithelial cell proliferation	NA
GO:0043631	16	3	1.51	0.18579	0.18579	BP	RNA polyadenylation	NA
GO:0045909	16	3	1.51	0.18579	0.18579	BP	positive regulation of vasodilation	NA
GO:0070328	16	3	1.51	0.18579	0.18579	BP	triglyceride homeostasis	NA
GO:0072073	16	3	1.51	0.18579	0.18579	BP	kidney epithelium development	NA
GO:0006730	162	19	15.24	0.186351	0.186351	BP	one-carbon metabolic process	NA
GO:0015833	162	19	15.24	0.186351	0.186351	BP	peptide transport	NA
GO:0048738	68	9	6.4	0.186396	0.186396	BP	cardiac muscle tissue development	NA
GO:0051224	50	7	4.7	0.186515	0.186515	BP	negative regulation of protein transport	NA
GO:0032880	191	22	17.97	0.186845	0.186845	BP	regulation of protein localization	NA
GO:0032200	59	8	5.55	0.187106	0.187106	BP	telomere organization	NA
GO:0030016	117	24	9.9	3.78296e-05	0.187836	CC	myofibril	NA
GO:0033036	1371	192	128.97	4.22855e-09	0.189572	BP	macromolecule localization	NA
GO:0010941	1028	136	96.7	2.00501e-05	0.189701	BP	regulation of cell death	NA
GO:0000793	138	15	11.68	0.18996	0.18996	CC	condensed chromosome	NA
GO:0005501	25	4	2.29	0.190422	0.190422	MF	retinoid binding	NA
GO:0031594	27	4	2.29	0.190791	0.190791	CC	neuromuscular junction	NA
GO:0007160	115	14	10.82	0.19146	0.19146	BP	cell-matrix adhesion	NA
GO:0051789	126	27	11.85	3.60814e-05	0.192563	BP	response to protein stimulus	NA
GO:0005819	181	19	15.32	0.193515	0.193515	CC	spindle	NA
GO:0045861	33	5	3.1	0.194339	0.194339	BP	negative regulation of proteolysis	NA
GO:0050777	33	5	3.1	0.194339	0.194339	BP	negative regulation of immune response	NA
GO:0030832	64	16	6.02	0.000215717	0.195094	BP	regulation of actin filament length	NA
GO:0032386	106	13	9.97	0.195318	0.195318	BP	regulation of intracellular transport	NA
GO:0016860	39	17	3.57	1.44148e-08	0.195637	MF	intramolecular oxidoreductase activity	NA
GO:0006936	212	24	19.94	0.196934	0.196934	BP	muscle contraction	NA
GO:0005198	642	141	58.71	1.01558e-23	0.198178	MF	structural molecule activity	NA
GO:0022604	183	21	17.21	0.198252	0.198252	BP	regulation of cell morphogenesis	NA
GO:0042254	130	30	12.23	2.81076e-06	0.198302	BP	ribosome biogenesis	4
GO:0051183	17	3	1.55	0.199058	0.199058	MF	vitamin transporter activity	NA
GO:0009311	60	8	5.64	0.199401	0.199401	BP	oligosaccharide metabolic process	7
GO:0060341	371	40	34.9	0.201524	0.201524	BP	regulation of cellular localization	NA
GO:0031347	272	30	25.59	0.203352	0.203352	BP	regulation of defense response	NA
GO:0007566	25	4	2.35	0.204146	0.204146	BP	embryo implantation	NA
GO:0060548	454	64	42.71	0.000650514	0.204529	BP	negative regulation of cell death	NA
GO:0030288	10	2	0.85	0.205111	0.205111	CC	outer membrane-bounded periplasmic space	9
GO:0030934	10	2	0.85	0.205111	0.205111	CC	anchoring collagen	NA
GO:0032838	10	2	0.85	0.205111	0.205111	CC	cell projection cytoplasm	NA
GO:0042597	10	2	0.85	0.205111	0.205111	CC	periplasmic space	9
GO:0043256	10	2	0.85	0.205111	0.205111	CC	laminin complex	NA
GO:0051607	79	10	7.43	0.206281	0.206281	BP	defense response to virus	NA
GO:0019941	339	57	31.89	1.03845e-05	0.207899	BP	modification-dependent protein catabolic process	NA
GO:0008206	40	14	3.76	8.82301e-06	0.208116	BP	bile acid metabolic process	NA
GO:0009607	523	67	49.2	0.0055321	0.20882	BP	response to biotic stimulus	NA
GO:0030198	98	12	9.22	0.208885	0.208885	BP	extracellular matrix organization	NA
GO:0008584	70	9	6.58	0.209421	0.209421	BP	male gonad development	NA
GO:0019840	26	4	2.38	0.209931	0.209931	MF	isoprenoid binding	NA
GO:0016462	782	115	71.51	1.59475e-07	0.210182	MF	pyrophosphatase activity	NA
GO:0000726	17	3	1.6	0.21085	0.21085	BP	non-recombinational repair	NA
GO:0003016	17	3	1.6	0.21085	0.21085	BP	respiratory system process	NA
GO:0032233	17	3	1.6	0.21085	0.21085	BP	positive regulation of actin filament bundle assembly	NA
GO:0046883	146	17	13.73	0.210993	0.210993	BP	regulation of hormone secretion	NA
GO:0006970	34	5	3.2	0.211524	0.211524	BP	response to osmotic stress	NA
GO:0048678	34	5	3.2	0.211524	0.211524	BP	response to axon injury	NA
GO:0050768	61	8	5.74	0.212013	0.212013	BP	negative regulation of neurogenesis	NA
GO:0044265	558	83	52.49	1.5969e-05	0.212177	BP	cellular macromolecule catabolic process	NA
GO:0005996	266	76	25.02	2.20732e-19	0.212783	BP	monosaccharide metabolic process	NA
GO:0042176	89	11	8.37	0.213186	0.213186	BP	regulation of protein catabolic process	NA
GO:0000299	19	3	1.61	0.213839	0.213839	CC	integral to membrane of membrane fraction	NA
GO:0030125	19	3	1.61	0.213839	0.213839	CC	clathrin vesicle coat	NA
GO:0042787	43	6	4.05	0.213923	0.213923	BP	protein ubiquitination during ubiquitin-dependent protein catabolic process	NA
GO:0048145	43	6	4.05	0.213923	0.213923	BP	regulation of fibroblast proliferation	NA
GO:0050727	108	13	10.16	0.213953	0.213953	BP	regulation of inflammatory response	NA
GO:0031966	455	146	38.51	1.82504e-48	0.214664	CC	mitochondrial membrane	NA
GO:0000956	80	10	7.53	0.217375	0.217375	BP	nuclear-transcribed mRNA catabolic process	NA
GO:0006302	80	10	7.53	0.217375	0.217375	BP	double-strand break repair	NA
GO:0010033	1058	146	99.53	9.18545e-07	0.218043	BP	response to organic substance	NA
GO:0042157	99	12	9.31	0.218854	0.218854	BP	lipoprotein metabolic process	NA
GO:0043632	341	57	32.08	1.24242e-05	0.219949	BP	modification-dependent macromolecule catabolic process	NA
GO:0016790	98	15	8.96	0.0324088	0.223061	MF	thiolester hydrolase activity	NA
GO:0070482	167	19	15.71	0.223629	0.223629	BP	response to oxygen levels	NA
GO:0016775	18	3	1.65	0.223742	0.223742	MF	phosphotransferase activity, nitrogenous group as acceptor	NA
GO:0046661	90	11	8.47	0.223786	0.223786	BP	male sex differentiation	NA
GO:0003012	226	25	21.26	0.224297	0.224297	BP	muscle system process	NA
GO:0008104	1125	148	105.83	1.13735e-05	0.224424	BP	protein localization	NA
GO:0007098	26	4	2.45	0.224649	0.224649	BP	centrosome cycle	NA
GO:0009395	26	4	2.45	0.224649	0.224649	BP	phospholipid catabolic process	NA
GO:0009409	26	4	2.45	0.224649	0.224649	BP	response to cold	3
GO:0019400	26	4	2.45	0.224649	0.224649	BP	alditol metabolic process	NA
GO:0048278	26	4	2.45	0.224649	0.224649	BP	vesicle docking	NA
GO:0006461	658	109	61.9	2.30714e-09	0.224747	BP	protein complex assembly	NA
GO:0070271	658	109	61.9	2.30714e-09	0.224747	BP	protein complex biogenesis	NA
GO:0043122	138	16	12.98	0.22483	0.22483	BP	regulation of I-kappaB kinase/NF-kappaB cascade	NA
GO:0071375	236	26	22.2	0.225068	0.225068	BP	cellular response to peptide hormone stimulus	NA
GO:0022626	75	60	6.35	9.33136e-51	0.225149	CC	cytosolic ribosome	4
GO:0004722	45	6	4.12	0.225756	0.225756	MF	protein serine/threonine phosphatase activity	NA
GO:0006997	59	12	5.55	0.00794128	0.227041	BP	nucleus organization	NA
GO:0061061	326	35	30.67	0.227536	0.227536	BP	muscle structure development	NA
GO:0051536	54	19	4.94	1.31654e-07	0.227754	MF	iron-sulfur cluster binding	NA
GO:0051540	54	19	4.94	1.31654e-07	0.227754	MF	metal cluster binding	NA
GO:0033500	53	7	4.99	0.227825	0.227825	BP	carbohydrate homeostasis	NA
GO:0042593	53	7	4.99	0.227825	0.227825	BP	glucose homeostasis	NA
GO:0009615	197	22	18.53	0.228219	0.228219	BP	response to virus	NA
GO:0045428	35	5	3.29	0.22917	0.22917	BP	regulation of nitric oxide biosynthetic process	NA
GO:0048144	44	6	4.14	0.229557	0.229557	BP	fibroblast proliferation	NA
GO:0051119	27	4	2.47	0.229971	0.229971	MF	sugar transmembrane transporter activity	NA
GO:0016818	785	115	71.78	1.95466e-07	0.230227	MF	hydrolase activity, acting on acid anhydrides, in phosphorus-containing anhydrides	NA
GO:0030662	113	17	9.56	0.0140838	0.230673	CC	coated vesicle membrane	NA
GO:0016861	10	2	0.91	0.230939	0.230939	MF	intramolecular oxidoreductase activity, interconverting aldoses and ketoses	NA
GO:0019206	10	2	0.91	0.230939	0.230939	MF	nucleoside kinase activity	NA
GO:0030276	10	2	0.91	0.230939	0.230939	MF	clathrin binding	NA
GO:0046625	10	2	0.91	0.230939	0.230939	MF	sphingolipid binding	NA
GO:0051787	10	2	0.91	0.230939	0.230939	MF	misfolded protein binding	NA
GO:0070742	10	2	0.91	0.230939	0.230939	MF	C2H2 zinc finger domain binding	NA
GO:0051402	110	13	10.35	0.233317	0.233317	BP	neuron apoptosis	NA
GO:0044264	75	18	7.06	0.000156272	0.233331	BP	cellular polysaccharide metabolic process	NA
GO:0031975	735	189	62.2	1.32621e-46	0.23452	CC	envelope	NA
GO:0034728	110	33	10.35	8.85908e-10	0.235299	BP	nucleosome organization	NA
GO:0007090	18	3	1.69	0.236581	0.236581	BP	regulation of S phase of mitotic cell cycle	NA
GO:0009268	18	3	1.69	0.236581	0.236581	BP	response to pH	NA
GO:0032092	18	3	1.69	0.236581	0.236581	BP	positive regulation of protein binding	NA
GO:0032508	18	3	1.69	0.236581	0.236581	BP	DNA duplex unwinding	NA
GO:0042573	18	3	1.69	0.236581	0.236581	BP	retinoic acid metabolic process	NA
GO:0045069	18	3	1.69	0.236581	0.236581	BP	regulation of viral genome replication	NA
GO:0050709	18	3	1.69	0.236581	0.236581	BP	negative regulation of protein secretion	NA
GO:0051220	18	3	1.69	0.236581	0.236581	BP	cytoplasmic sequestering of protein	NA
GO:0051881	18	3	1.69	0.236581	0.236581	BP	regulation of mitochondrial membrane potential	NA
GO:0009897	144	15	12.19	0.236702	0.236702	CC	external side of plasma membrane	NA
GO:0005871	20	3	1.69	0.2369	0.2369	CC	kinesin complex	NA
GO:0033176	20	3	1.69	0.2369	0.2369	CC	proton-transporting V-type ATPase complex	NA
GO:0065003	857	165	80.62	4.99613e-20	0.237329	BP	macromolecular complex assembly	NA
GO:0005583	11	2	0.93	0.237435	0.237435	CC	fibrillar collagen	NA
GO:0030003	308	33	28.97	0.239184	0.239184	BP	cellular cation homeostasis	NA
GO:0043254	114	21	10.72	0.00202842	0.239777	BP	regulation of protein complex assembly	NA
GO:0043043	22	7	2.07	0.00308342	0.239982	BP	peptide biosynthetic process	NA
GO:0034622	440	98	41.39	2.18312e-16	0.240875	BP	cellular macromolecular complex assembly	NA
GO:0000002	10	2	0.94	0.240998	0.240998	BP	mitochondrial genome maintenance	NA
GO:0002532	10	2	0.94	0.240998	0.240998	BP	production of molecular mediator involved in acute inflammatory response	NA
GO:0006268	10	2	0.94	0.240998	0.240998	BP	DNA unwinding during replication	NA
GO:0006707	10	2	0.94	0.240998	0.240998	BP	cholesterol catabolic process	NA
GO:0006983	10	2	0.94	0.240998	0.240998	BP	ER overload response	NA
GO:0010874	10	2	0.94	0.240998	0.240998	BP	regulation of cholesterol efflux	NA
GO:0014743	10	2	0.94	0.240998	0.240998	BP	regulation of muscle hypertrophy	NA
GO:0016127	10	2	0.94	0.240998	0.240998	BP	sterol catabolic process	NA
GO:0020027	10	2	0.94	0.240998	0.240998	BP	hemoglobin metabolic process	NA
GO:0030219	10	2	0.94	0.240998	0.240998	BP	megakaryocyte differentiation	NA
GO:0032799	10	2	0.94	0.240998	0.240998	BP	low-density lipoprotein receptor metabolic process	11
GO:0034508	10	2	0.94	0.240998	0.240998	BP	centromere complex assembly	NA
GO:0034644	10	2	0.94	0.240998	0.240998	BP	cellular response to UV	NA
GO:0034698	10	2	0.94	0.240998	0.240998	BP	response to gonadotropin stimulus	NA
GO:0035065	10	2	0.94	0.240998	0.240998	BP	regulation of histone acetylation	NA
GO:0043030	10	2	0.94	0.240998	0.240998	BP	regulation of macrophage activation	NA
GO:0045010	10	2	0.94	0.240998	0.240998	BP	actin nucleation	NA
GO:0048821	10	2	0.94	0.240998	0.240998	BP	erythrocyte development	NA
GO:0050775	10	2	0.94	0.240998	0.240998	BP	positive regulation of dendrite morphogenesis	NA
GO:0050820	10	2	0.94	0.240998	0.240998	BP	positive regulation of coagulation	NA
GO:0051000	10	2	0.94	0.240998	0.240998	BP	positive regulation of nitric-oxide synthase activity	NA
GO:0051085	10	2	0.94	0.240998	0.240998	BP	chaperone mediated protein folding requiring cofactor	NA
GO:0060325	10	2	0.94	0.240998	0.240998	BP	face morphogenesis	NA
GO:0071326	10	2	0.94	0.240998	0.240998	BP	cellular response to monosaccharide stimulus	NA
GO:0071331	10	2	0.94	0.240998	0.240998	BP	cellular response to hexose stimulus	NA
GO:0071333	10	2	0.94	0.240998	0.240998	BP	cellular response to glucose stimulus	NA
GO:0032869	189	21	17.78	0.24192	0.24192	BP	cellular response to insulin stimulus	NA
GO:0050878	530	85	49.86	5.90673e-07	0.242458	BP	regulation of body fluid levels	NA
GO:0034623	232	95	21.82	4.17913e-38	0.242712	BP	cellular macromolecular complex disassembly	4
GO:0051091	111	13	10.44	0.243254	0.243254	BP	positive regulation of transcription factor activity	NA
GO:0010952	92	11	8.65	0.245591	0.245591	BP	positive regulation of peptidase activity	NA
GO:0006040	27	4	2.54	0.245647	0.245647	BP	amino sugar metabolic process	NA
GO:0030199	27	4	2.54	0.245647	0.245647	BP	collagen fibril organization	NA
GO:0032677	27	4	2.54	0.245647	0.245647	BP	regulation of interleukin-8 production	NA
GO:0045055	27	4	2.54	0.245647	0.245647	BP	regulated secretory pathway	NA
GO:0048284	27	4	2.54	0.245647	0.245647	BP	organelle fusion	NA
GO:0034330	160	18	15.05	0.246057	0.246057	BP	cell junction organization	NA
GO:0002020	37	5	3.38	0.246817	0.246817	MF	protease binding	NA
GO:0016604	228	30	19.3	0.0103004	0.247816	CC	nuclear body	NA
GO:0022829	19	3	1.74	0.248974	0.248974	MF	wide pore channel activity	NA
GO:0034097	131	15	12.32	0.249073	0.249073	BP	response to cytokine stimulus	NA
GO:0015992	70	19	6.58	1.63874e-05	0.250743	BP	proton transport	5
GO:0016817	788	115	72.06	2.39102e-07	0.251081	MF	hydrolase activity, acting on acid anhydrides	NA
GO:0060249	141	16	13.26	0.251235	0.251235	BP	anatomical structure homeostasis	NA
GO:0032409	64	8	6.02	0.251546	0.251546	BP	regulation of transporter activity	NA
GO:0005624	802	122	67.87	8.64577e-11	0.253206	CC	membrane fraction	NA
GO:0005815	334	32	28.27	0.255436	0.255436	CC	microtubule organizing center	NA
GO:0006084	43	20	4.05	2.97982e-10	0.257474	BP	acetyl-CoA metabolic process	NA
GO:0042440	58	19	5.46	7.32158e-07	0.258341	BP	pigment metabolic process	NA
GO:0044272	58	11	5.46	0.0179947	0.259721	BP	sulfur compound biosynthetic process	NA
GO:0033017	21	3	1.78	0.260357	0.260357	CC	sarcoplasmic reticulum membrane	NA
GO:0009066	34	11	3.2	0.000182604	0.260424	BP	aspartate family amino acid metabolic process	NA
GO:0030658	51	6	4.32	0.260562	0.260562	CC	transport vesicle membrane	NA
GO:0045333	141	69	13.26	6.9346e-34	0.261345	BP	cellular respiration	NA
GO:0032984	234	95	22.01	9.88188e-38	0.261913	BP	macromolecular complex disassembly	4
GO:0048193	138	28	12.98	7.3064e-05	0.262256	BP	Golgi vesicle transport	NA
GO:0006400	19	3	1.79	0.262809	0.262809	BP	tRNA modification	6
GO:0006586	19	3	1.79	0.262809	0.262809	BP	indolalkylamine metabolic process	NA
GO:0010812	19	3	1.79	0.262809	0.262809	BP	negative regulation of cell-substrate adhesion	NA
GO:0032392	19	3	1.79	0.262809	0.262809	BP	DNA geometric change	NA
GO:0032410	19	3	1.79	0.262809	0.262809	BP	negative regulation of transporter activity	NA
GO:0042430	19	3	1.79	0.262809	0.262809	BP	indole and derivative metabolic process	NA
GO:0042434	19	3	1.79	0.262809	0.262809	BP	indole derivative metabolic process	NA
GO:0043470	19	3	1.79	0.262809	0.262809	BP	regulation of carbohydrate catabolic process	10
GO:0043471	19	3	1.79	0.262809	0.262809	BP	regulation of cellular carbohydrate catabolic process	10
GO:0048260	19	3	1.79	0.262809	0.262809	BP	positive regulation of receptor-mediated endocytosis	NA
GO:0051412	19	3	1.79	0.262809	0.262809	BP	response to corticosterone stimulus	NA
GO:0046546	84	10	7.9	0.26394	0.26394	BP	development of primary male sexual characteristics	NA
GO:0016044	491	64	46.19	0.00448024	0.264409	BP	cellular membrane organization	NA
GO:0042401	37	5	3.48	0.26562	0.26562	BP	cellular biogenic amine biosynthetic process	NA
GO:0001972	11	2	1.01	0.266225	0.266225	MF	retinoic acid binding	NA
GO:0003906	11	2	1.01	0.266225	0.266225	MF	DNA-(apurinic or apyrimidinic site) lyase activity	4
GO:0008199	11	2	1.01	0.266225	0.266225	MF	ferric iron binding	NA
GO:0019841	11	2	1.01	0.266225	0.266225	MF	retinol binding	NA
GO:0030742	11	2	1.01	0.266225	0.266225	MF	GTP-dependent protein binding	NA
GO:0051879	11	2	1.01	0.266225	0.266225	MF	Hsp90 protein binding	NA
GO:0090079	11	2	1.01	0.266225	0.266225	MF	translation regulator activity, nucleic acid binding	NA
GO:0031623	28	4	2.63	0.267051	0.267051	BP	receptor internalization	NA
GO:0046470	28	4	2.63	0.267051	0.267051	BP	phosphatidylcholine metabolic process	NA
GO:0050999	28	4	2.63	0.267051	0.267051	BP	regulation of nitric-oxide synthase activity	NA
GO:0051353	28	4	2.63	0.267051	0.267051	BP	positive regulation of oxidoreductase activity	8
GO:0060048	28	4	2.63	0.267051	0.267051	BP	cardiac muscle contraction	NA
GO:0070588	28	4	2.63	0.267051	0.267051	BP	calcium ion transmembrane transport	NA
GO:0051704	938	122	88.24	0.000114715	0.269639	BP	multi-organism process	NA
GO:0000782	12	2	1.02	0.269984	0.269984	CC	telomere cap complex	NA
GO:0000783	12	2	1.02	0.269984	0.269984	CC	nuclear telomere cap complex	NA
GO:0005744	12	2	1.02	0.269984	0.269984	CC	mitochondrial inner membrane presequence translocase complex	NA
GO:0030313	12	2	1.02	0.269984	0.269984	CC	cell envelope	9
GO:0030315	12	2	1.02	0.269984	0.269984	CC	T-tubule	NA
GO:0051341	56	7	5.27	0.271892	0.271892	BP	regulation of oxidoreductase activity	NA
GO:0001540	20	3	1.83	0.274599	0.274599	MF	beta-amyloid binding	NA
GO:0061024	493	64	46.38	0.00491224	0.274974	BP	membrane organization	NA
GO:0033267	73	8	6.18	0.275244	0.275244	CC	axon part	NA
GO:0033865	25	7	2.35	0.00676929	0.27631	BP	nucleoside bisphosphate metabolic process	NA
GO:0001542	11	2	1.03	0.277381	0.277381	BP	ovulation from ovarian follicle	NA
GO:0002347	11	2	1.03	0.277381	0.277381	BP	response to tumor cell	NA
GO:0007520	11	2	1.03	0.277381	0.277381	BP	myoblast fusion	NA
GO:0008635	11	2	1.03	0.277381	0.277381	BP	activation of caspase activity by cytochrome c	NA
GO:0009086	11	2	1.03	0.277381	0.277381	BP	methionine biosynthetic process	NA
GO:0015936	11	2	1.03	0.277381	0.277381	BP	coenzyme A metabolic process	NA
GO:0017187	11	2	1.03	0.277381	0.277381	BP	peptidyl-glutamic acid carboxylation	NA
GO:0018214	11	2	1.03	0.277381	0.277381	BP	protein amino acid carboxylation	NA
GO:0031581	11	2	1.03	0.277381	0.277381	BP	hemidesmosome assembly	NA
GO:0032607	11	2	1.03	0.277381	0.277381	BP	interferon-alpha production	NA
GO:0032647	11	2	1.03	0.277381	0.277381	BP	regulation of interferon-alpha production	NA
GO:0046825	11	2	1.03	0.277381	0.277381	BP	regulation of protein export from nucleus	NA
GO:0050908	11	2	1.03	0.277381	0.277381	BP	detection of light stimulus involved in visual perception	NA
GO:0050962	11	2	1.03	0.277381	0.277381	BP	detection of light stimulus involved in sensory perception	NA
GO:0060765	11	2	1.03	0.277381	0.277381	BP	regulation of androgen receptor signaling pathway	NA
GO:0070373	11	2	1.03	0.277381	0.277381	BP	negative regulation of ERK1 and ERK2 cascade	NA
GO:0070723	11	2	1.03	0.277381	0.277381	BP	response to cholesterol	NA
GO:0072009	11	2	1.03	0.277381	0.277381	BP	nephron epithelium development	NA
GO:0072080	11	2	1.03	0.277381	0.277381	BP	nephron tubule development	NA
GO:0030005	284	30	26.72	0.277806	0.277806	BP	cellular di-, tri-valent inorganic cation homeostasis	NA
GO:0006818	72	19	6.77	2.53294e-05	0.280424	BP	hydrogen transport	5
GO:0006310	174	19	16.37	0.28075	0.28075	BP	DNA recombination	NA
GO:0030522	105	12	9.88	0.282386	0.282386	BP	intracellular receptor-mediated signaling pathway	NA
GO:0008235	39	5	3.57	0.28279	0.28279	MF	metalloexopeptidase activity	9
GO:0008374	39	5	3.57	0.28279	0.28279	MF	O-acyltransferase activity	NA
GO:0006733	53	23	4.99	7.98421e-11	0.282844	BP	oxidoreduction coenzyme metabolic process	NA
GO:0009925	22	3	1.86	0.28409	0.28409	CC	basal plasma membrane	NA
GO:0016328	22	3	1.86	0.28409	0.28409	CC	lateral plasma membrane	NA
GO:0032768	38	5	3.57	0.284311	0.284311	BP	regulation of monooxygenase activity	NA
GO:0046824	38	5	3.57	0.284311	0.284311	BP	positive regulation of nucleocytoplasmic transport	NA
GO:0070997	115	13	10.82	0.284495	0.284495	BP	neuron death	NA
GO:0090047	115	13	10.82	0.284495	0.284495	BP	positive regulation of transcription regulator activity	NA
GO:0008380	305	65	28.69	2.0579e-10	0.285417	BP	RNA splicing	6
GO:0070887	748	132	70.36	4.02422e-13	0.286285	BP	cellular response to chemical stimulus	NA
GO:0022898	57	7	5.36	0.287061	0.287061	BP	regulation of transmembrane transporter activity	NA
GO:0030218	57	7	5.36	0.287061	0.287061	BP	erythrocyte differentiation	NA
GO:0031300	161	16	13.63	0.287468	0.287468	CC	intrinsic to organelle membrane	NA
GO:0007595	29	4	2.73	0.28877	0.28877	BP	lactation	3
GO:0030433	29	4	2.73	0.28877	0.28877	BP	ER-associated protein catabolic process	NA
GO:0032637	29	4	2.73	0.28877	0.28877	BP	interleukin-8 production	NA
GO:0043588	29	4	2.73	0.28877	0.28877	BP	skin development	NA
GO:0050771	29	4	2.73	0.28877	0.28877	BP	negative regulation of axonogenesis	NA
GO:0071241	29	4	2.73	0.28877	0.28877	BP	cellular response to inorganic substance	NA
GO:0065008	2172	290	204.32	4.08573e-11	0.288909	BP	regulation of biological quality	NA
GO:0015813	20	3	1.88	0.289367	0.289367	BP	L-glutamate transport	NA
GO:0034341	20	3	1.88	0.289367	0.289367	BP	response to interferon-gamma	NA
GO:0046717	20	3	1.88	0.289367	0.289367	BP	acid secretion	NA
GO:0030141	210	35	17.77	8.01881e-05	0.29002	CC	secretory granule	NA
GO:0042623	282	40	25.79	0.00346555	0.290055	MF	ATPase activity, coupled	NA
GO:0032956	99	19	9.31	0.00199344	0.291735	BP	regulation of actin cytoskeleton organization	NA
GO:0032990	552	56	51.93	0.293098	0.293098	BP	cell part morphogenesis	NA
GO:0032102	67	8	6.3	0.293175	0.293175	BP	negative regulation of response to external stimulus	NA
GO:0051049	655	73	61.62	0.0705181	0.295788	BP	regulation of transport	NA
GO:0043123	126	14	11.85	0.296314	0.296314	BP	positive regulation of I-kappaB kinase/NF-kappaB cascade	NA
GO:0030055	111	18	9.39	0.00544427	0.296504	CC	cell-substrate junction	NA
GO:0006353	77	9	7.24	0.297573	0.297573	BP	transcription termination	NA
GO:0034329	146	16	13.73	0.297659	0.297659	BP	cell junction assembly	NA
GO:0034621	641	173	60.3	9.90617e-40	0.29875	BP	cellular macromolecular complex subunit organization	NA
GO:0015485	21	3	1.92	0.300469	0.300469	MF	cholesterol binding	NA
GO:0016799	21	3	1.92	0.300469	0.300469	MF	hydrolase activity, hydrolyzing N-glycosyl compounds	NA
GO:0043621	21	3	1.92	0.300469	0.300469	MF	protein self-association	NA
GO:0046660	87	10	8.18	0.300768	0.300768	BP	female sex differentiation	NA
GO:0006260	257	27	24.18	0.300858	0.300858	BP	DNA replication	NA
GO:0004065	12	2	1.1	0.301493	0.301493	MF	arylsulfatase activity	9
GO:0015085	12	2	1.1	0.301493	0.301493	MF	calcium ion transmembrane transporter activity	NA
GO:0016918	12	2	1.1	0.301493	0.301493	MF	retinal binding	NA
GO:0034641	624	197	58.7	3.25085e-57	0.302291	BP	cellular nitrogen compound metabolic process	NA
GO:0051098	308	32	28.97	0.302412	0.302412	BP	regulation of binding	NA
GO:0034765	58	7	5.46	0.302422	0.302422	BP	regulation of ion transmembrane transport	NA
GO:0050905	58	7	5.46	0.302422	0.302422	BP	neuromuscular process	NA
GO:0031672	13	2	1.1	0.30249	0.30249	CC	A band	NA
GO:0042588	13	2	1.1	0.30249	0.30249	CC	zymogen granule	NA
GO:0044462	13	2	1.1	0.30249	0.30249	CC	external encapsulating structure part	9
GO:0000785	243	40	20.57	3.44039e-05	0.302665	CC	chromatin	NA
GO:0044275	119	46	11.19	7.38096e-18	0.302834	BP	cellular carbohydrate catabolic process	NA
GO:0071212	787	148	66.6	3.71839e-21	0.303453	CC	subsynaptic reticulum	NA
GO:0048872	107	12	10.07	0.304738	0.304738	BP	homeostasis of number of cells	NA
GO:0009914	187	20	17.59	0.306211	0.306211	BP	hormone transport	NA
GO:0042180	749	273	70.46	2.4799e-97	0.307567	BP	cellular ketone metabolic process	NA
GO:0016811	60	7	5.49	0.307599	0.307599	MF	hydrolase activity, acting on carbon-nitrogen (but not peptide) bonds, in linear amides	NA
GO:0042542	68	15	6.4	0.00137349	0.307797	BP	response to hydrogen peroxide	NA
GO:0051493	160	25	15.05	0.00786218	0.309142	BP	regulation of cytoskeleton organization	NA
GO:0002673	30	4	2.82	0.310719	0.310719	BP	regulation of acute inflammatory response	NA
GO:0007159	30	4	2.82	0.310719	0.310719	BP	leukocyte cell-cell adhesion	NA
GO:0032480	30	4	2.82	0.310719	0.310719	BP	negative regulation of type I interferon production	NA
GO:0034612	30	4	2.82	0.310719	0.310719	BP	response to tumor necrosis factor	NA
GO:0051181	30	4	2.82	0.310719	0.310719	BP	cofactor transport	NA
GO:0048858	535	54	50.33	0.310952	0.310952	BP	cell projection morphogenesis	NA
GO:0015908	44	11	4.14	0.00203744	0.311743	BP	fatty acid transport	NA
GO:0043393	49	6	4.61	0.312156	0.312156	BP	regulation of protein binding	NA
GO:0045807	49	6	4.61	0.312156	0.312156	BP	positive regulation of endocytosis	NA
GO:0050663	49	6	4.61	0.312156	0.312156	BP	cytokine secretion	NA
GO:0043086	392	61	36.88	5.72448e-05	0.31342	BP	negative regulation of catalytic activity	NA
GO:0000768	12	2	1.13	0.31364	0.31364	BP	syncytium formation by plasma membrane fusion	NA
GO:0001773	12	2	1.13	0.31364	0.31364	BP	myeloid dendritic cell activation	NA
GO:0002886	12	2	1.13	0.31364	0.31364	BP	regulation of myeloid leukocyte mediated immunity	NA
GO:0003300	12	2	1.13	0.31364	0.31364	BP	cardiac muscle hypertrophy	NA
GO:0006111	12	2	1.13	0.31364	0.31364	BP	regulation of gluconeogenesis	NA
GO:0010257	12	2	1.13	0.31364	0.31364	BP	NADH dehydrogenase complex assembly	NA
GO:0010894	12	2	1.13	0.31364	0.31364	BP	negative regulation of steroid biosynthetic process	NA
GO:0014897	12	2	1.13	0.31364	0.31364	BP	striated muscle hypertrophy	NA
GO:0019934	12	2	1.13	0.31364	0.31364	BP	cGMP-mediated signaling	NA
GO:0030224	12	2	1.13	0.31364	0.31364	BP	monocyte differentiation	NA
GO:0032414	12	2	1.13	0.31364	0.31364	BP	positive regulation of ion transmembrane transporter activity	NA
GO:0032981	12	2	1.13	0.31364	0.31364	BP	mitochondrial respiratory chain complex I assembly	NA
GO:0043502	12	2	1.13	0.31364	0.31364	BP	regulation of muscle adaptation	NA
GO:0043516	12	2	1.13	0.31364	0.31364	BP	regulation of DNA damage response, signal transduction by p53 class mediator	NA
GO:0045723	12	2	1.13	0.31364	0.31364	BP	positive regulation of fatty acid biosynthetic process	NA
GO:0046415	12	2	1.13	0.31364	0.31364	BP	urate metabolic process	NA
GO:0050710	12	2	1.13	0.31364	0.31364	BP	negative regulation of cytokine secretion	NA
GO:0060323	12	2	1.13	0.31364	0.31364	BP	head morphogenesis	NA
GO:0060343	12	2	1.13	0.31364	0.31364	BP	trabecula formation	NA
GO:0071322	12	2	1.13	0.31364	0.31364	BP	cellular response to carbohydrate stimulus	NA
GO:0048306	31	4	2.83	0.313762	0.313762	MF	calcium-dependent protein binding	NA
GO:0015918	53	11	4.99	0.00926829	0.314064	BP	sterol transport	NA
GO:0001975	21	3	1.98	0.316102	0.316102	BP	response to amphetamine	NA
GO:0002367	21	3	1.98	0.316102	0.316102	BP	cytokine production during immune response	NA
GO:0006471	21	3	1.98	0.316102	0.316102	BP	protein amino acid ADP-ribosylation	NA
GO:0006891	21	3	1.98	0.316102	0.316102	BP	intra-Golgi vesicle-mediated transport	NA
GO:0015800	21	3	1.98	0.316102	0.316102	BP	acidic amino acid transport	NA
GO:0030317	21	3	1.98	0.316102	0.316102	BP	sperm motility	NA
GO:0045739	21	3	1.98	0.316102	0.316102	BP	positive regulation of DNA repair	NA
GO:0051004	21	3	1.98	0.316102	0.316102	BP	regulation of lipoprotein lipase activity	NA
GO:0071407	21	3	1.98	0.316102	0.316102	BP	cellular response to organic cyclic substance	NA
GO:0016229	29	15	2.65	5.48976e-09	0.316364	MF	steroid dehydrogenase activity	NA
GO:0006163	487	86	45.81	5.90537e-09	0.317255	BP	purine nucleotide metabolic process	NA
GO:0022415	225	85	21.17	4.12564e-31	0.32041	BP	viral reproductive process	4
GO:0050801	475	48	44.68	0.320579	0.320579	BP	ion homeostasis	NA
GO:0015711	69	8	6.49	0.321791	0.321791	BP	organic anion transport	NA
GO:0046456	40	5	3.76	0.322346	0.322346	BP	icosanoid biosynthetic process	NA
GO:0050707	40	5	3.76	0.322346	0.322346	BP	regulation of cytokine secretion	NA
GO:0051235	139	19	13.08	0.0621843	0.32357	BP	maintenance of location	NA
GO:0009081	22	16	2.07	1.49587e-12	0.323755	BP	branched chain family amino acid metabolic process	NA
GO:0050657	131	25	12.32	0.000466106	0.323992	BP	nucleic acid transport	NA
GO:0050658	131	25	12.32	0.000466106	0.323992	BP	RNA transport	NA
GO:0051236	131	25	12.32	0.000466106	0.323992	BP	establishment of RNA localization	NA
GO:0007249	179	19	16.84	0.324344	0.324344	BP	I-kappaB kinase/NF-kappaB cascade	NA
GO:0046879	179	19	16.84	0.324344	0.324344	BP	hormone secretion	NA
GO:0009161	30	12	2.82	7.91793e-06	0.324723	BP	ribonucleoside monophosphate metabolic process	NA
GO:0046112	14	8	1.32	1.07526e-05	0.325233	BP	nucleobase biosynthetic process	2
GO:0009126	23	8	2.16	0.000811151	0.325405	BP	purine nucleoside monophosphate metabolic process	NA
GO:0009167	23	8	2.16	0.000811151	0.325405	BP	purine ribonucleoside monophosphate metabolic process	NA
GO:0050880	89	10	8.37	0.326003	0.326003	BP	regulation of blood vessel size	NA
GO:0015491	22	3	2.01	0.32645	0.32645	MF	cation:cation antiporter activity	NA
GO:0043523	99	11	9.31	0.32701	0.32701	BP	regulation of neuron apoptosis	NA
GO:0043226	9717	1152	822.36	1.65252e-81	0.327404	CC	organelle	NA
GO:0008135	87	27	7.96	7.30766e-09	0.330613	MF	translation factor activity, nucleic acid binding	NA
GO:0048666	622	62	58.51	0.332257	0.332257	BP	neuron development	NA
GO:0031330	31	4	2.92	0.332814	0.332814	BP	negative regulation of cellular catabolic process	NA
GO:0042307	31	4	2.92	0.332814	0.332814	BP	positive regulation of protein import into nucleus	NA
GO:0055008	31	4	2.92	0.332814	0.332814	BP	cardiac muscle tissue morphogenesis	NA
GO:0051241	233	29	21.92	0.0723349	0.33312	BP	negative regulation of multicellular organismal process	NA
GO:0065004	122	34	11.48	4.16872e-09	0.333577	BP	protein-DNA complex assembly	NA
GO:0016581	14	2	1.18	0.334725	0.334725	CC	NuRD complex	NA
GO:0030312	14	2	1.18	0.334725	0.334725	CC	external encapsulating structure	9
GO:0033276	14	2	1.18	0.334725	0.334725	CC	transcription factor TFTC complex	NA
GO:0071203	14	2	1.18	0.334725	0.334725	CC	WASH complex	NA
GO:0003725	32	4	2.93	0.335221	0.335221	MF	double-stranded RNA binding	NA
GO:0015144	32	4	2.93	0.335221	0.335221	MF	carbohydrate transmembrane transporter activity	NA
GO:0051603	379	59	35.65	7.44801e-05	0.335246	BP	proteolysis involved in cellular protein catabolic process	NA
GO:0008171	13	2	1.19	0.336451	0.336451	MF	O-methyltransferase activity	NA
GO:0015929	13	2	1.19	0.336451	0.336451	MF	hexosaminidase activity	NA
GO:0016805	13	2	1.19	0.336451	0.336451	MF	dipeptidase activity	2
GO:0019104	13	2	1.19	0.336451	0.336451	MF	DNA N-glycosylase activity	NA
GO:0042301	13	2	1.19	0.336451	0.336451	MF	phosphate binding	NA
GO:0006412	424	142	39.89	2.23936e-44	0.337975	BP	translation	NA
GO:0035150	90	10	8.47	0.33878	0.33878	BP	regulation of tube size	NA
GO:0046822	90	10	8.47	0.33878	0.33878	BP	regulation of nucleocytoplasmic transport	NA
GO:0007044	41	5	3.86	0.341581	0.341581	BP	cell-substrate junction assembly	NA
GO:0009312	41	5	3.86	0.341581	0.341581	BP	oligosaccharide biosynthetic process	NA
GO:0051149	41	5	3.86	0.341581	0.341581	BP	positive regulation of muscle cell differentiation	NA
GO:0006041	22	3	2.07	0.342874	0.342874	BP	glucosamine metabolic process	NA
GO:0006044	22	3	2.07	0.342874	0.342874	BP	N-acetylglucosamine metabolic process	NA
GO:0009394	22	3	2.07	0.342874	0.342874	BP	2'-deoxyribonucleotide metabolic process	NA
GO:0014073	22	3	2.07	0.342874	0.342874	BP	response to tropane	NA
GO:0014910	22	3	2.07	0.342874	0.342874	BP	regulation of smooth muscle cell migration	NA
GO:0019370	22	3	2.07	0.342874	0.342874	BP	leukotriene biosynthetic process	NA
GO:0033574	22	3	2.07	0.342874	0.342874	BP	response to testosterone stimulus	NA
GO:0042220	22	3	2.07	0.342874	0.342874	BP	response to cocaine	NA
GO:0043450	22	3	2.07	0.342874	0.342874	BP	alkene biosynthetic process	NA
GO:0032970	103	19	9.69	0.00318612	0.345188	BP	regulation of actin filament-based process	NA
GO:0009895	51	6	4.8	0.346536	0.346536	BP	negative regulation of catabolic process	NA
GO:0043279	61	7	5.74	0.349364	0.349364	BP	response to alkaloid	NA
GO:0002548	13	2	1.22	0.349476	0.349476	BP	monocyte chemotaxis	NA
GO:0009125	13	2	1.22	0.349476	0.349476	BP	nucleoside monophosphate catabolic process	NA
GO:0010744	13	2	1.22	0.349476	0.349476	BP	positive regulation of macrophage derived foam cell differentiation	NA
GO:0010977	13	2	1.22	0.349476	0.349476	BP	negative regulation of neuron projection development	NA
GO:0018200	13	2	1.22	0.349476	0.349476	BP	peptidyl-glutamic acid modification	NA
GO:0032413	13	2	1.22	0.349476	0.349476	BP	negative regulation of ion transmembrane transporter activity	NA
GO:0043124	13	2	1.22	0.349476	0.349476	BP	negative regulation of I-kappaB kinase/NF-kappaB cascade	NA
GO:0043586	13	2	1.22	0.349476	0.349476	BP	tongue development	NA
GO:0051496	13	2	1.22	0.349476	0.349476	BP	positive regulation of stress fiber assembly	NA
GO:0055006	13	2	1.22	0.349476	0.349476	BP	cardiac cell development	NA
GO:0055013	13	2	1.22	0.349476	0.349476	BP	cardiac muscle cell development	NA
GO:0060716	13	2	1.22	0.349476	0.349476	BP	labyrinthine layer blood vessel development	NA
GO:0008289	443	68	40.51	1.40615e-05	0.351186	MF	lipid binding	NA
GO:0016757	261	30	23.87	0.113406	0.351286	MF	transferase activity, transferring glycosyl groups	NA
GO:0043900	81	9	7.62	0.351557	0.351557	BP	regulation of multi-organism process	NA
GO:0000779	79	8	6.69	0.352246	0.352246	CC	condensed chromosome, centromeric region	NA
GO:0001882	1649	216	150.79	1.23977e-08	0.352599	MF	nucleoside binding	NA
GO:0032993	103	27	8.72	7.54324e-08	0.354928	CC	protein-DNA complex	NA
GO:0050810	32	4	3.01	0.354977	0.354977	BP	regulation of steroid biosynthetic process	NA
GO:0060415	32	4	3.01	0.354977	0.354977	BP	muscle tissue morphogenesis	NA
GO:0030137	17	7	1.44	0.000278708	0.356346	CC	COPI-coated vesicle	NA
GO:0043624	222	93	20.88	2.67776e-38	0.356677	BP	cellular protein complex disassembly	4
GO:0004003	33	4	3.02	0.356736	0.356736	MF	ATP-dependent DNA helicase activity	NA
GO:0044085	1345	216	126.52	2.87249e-16	0.357296	BP	cellular component biogenesis	NA
GO:0012506	273	30	23.1	0.0840654	0.359203	CC	vesicle membrane	NA
GO:0000278	662	84	62.27	0.00267585	0.359274	BP	mitotic cell cycle	NA
GO:0007018	122	13	11.48	0.361005	0.361005	BP	microtubule-based movement	NA
GO:0044257	383	59	36.03	0.000100348	0.363267	BP	cellular protein catabolic process	NA
GO:0030286	36	4	3.05	0.363555	0.363555	CC	dynein complex	NA
GO:0000288	52	6	4.89	0.363861	0.363861	BP	nuclear-transcribed mRNA catabolic process, deadenylation-dependent decay	NA
GO:0009451	52	6	4.89	0.363861	0.363861	BP	RNA modification	6
GO:0051495	52	6	4.89	0.363861	0.363861	BP	positive regulation of cytoskeleton organization	NA
GO:0045216	92	10	8.65	0.364576	0.364576	BP	cell-cell junction organization	NA
GO:0031301	136	13	11.51	0.365309	0.365309	CC	integral to organelle membrane	NA
GO:0001669	47	5	3.98	0.366444	0.366444	CC	acrosomal vesicle	NA
GO:0001739	15	2	1.27	0.366505	0.366505	CC	sex chromatin	NA
GO:0030684	15	2	1.27	0.366505	0.366505	CC	preribosome	4
GO:0034708	58	6	4.91	0.367112	0.367112	CC	methyltransferase complex	NA
GO:0035097	58	6	4.91	0.367112	0.367112	CC	histone methyltransferase complex	NA
GO:0002698	23	3	2.16	0.369555	0.369555	BP	negative regulation of immune effector process	NA
GO:0030246	385	47	35.21	0.0249838	0.369783	MF	carbohydrate binding	NA
GO:0001530	14	2	1.28	0.370861	0.370861	MF	lipopolysaccharide binding	NA
GO:0004673	14	2	1.28	0.370861	0.370861	MF	protein histidine kinase activity	NA
GO:0015114	14	2	1.28	0.370861	0.370861	MF	phosphate transmembrane transporter activity	3
GO:0031490	14	2	1.28	0.370861	0.370861	MF	chromatin DNA binding	NA
GO:0051861	14	2	1.28	0.370861	0.370861	MF	glycolipid binding	NA
GO:0044092	485	69	45.62	0.000312974	0.371411	BP	negative regulation of molecular function	NA
GO:0031981	1681	189	142.27	1.94809e-05	0.372204	CC	nuclear lumen	NA
GO:0035258	54	6	4.94	0.372448	0.372448	MF	steroid hormone receptor binding	NA
GO:0030155	164	17	15.43	0.374118	0.374118	BP	regulation of cell adhesion	NA
GO:0034220	201	31	18.91	0.00408124	0.374809	BP	ion transmembrane transport	NA
GO:0051494	65	15	6.11	0.000839176	0.375435	BP	negative regulation of cytoskeleton organization	NA
GO:0015082	44	5	4.02	0.375828	0.375828	MF	di-, tri-valent inorganic cation transmembrane transporter activity	NA
GO:0051651	83	13	7.81	0.0456914	0.377112	BP	maintenance of location in cell	NA
GO:0015695	33	4	3.1	0.377134	0.377134	BP	organic cation transport	NA
GO:0019079	33	4	3.1	0.377134	0.377134	BP	viral genome replication	NA
GO:0030512	33	4	3.1	0.377134	0.377134	BP	negative regulation of transforming growth factor beta receptor signaling pathway	NA
GO:0033555	33	4	3.1	0.377134	0.377134	BP	multicellular organismal response to stress	NA
GO:0050918	33	4	3.1	0.377134	0.377134	BP	positive chemotaxis	NA
GO:0051208	33	4	3.1	0.377134	0.377134	BP	sequestering of calcium ion	NA
GO:0046545	83	9	7.81	0.379058	0.379058	BP	development of primary female sexual characteristics	NA
GO:0045178	26	3	2.2	0.37969	0.37969	CC	basal part of cell	NA
GO:0043241	224	93	21.07	6.53324e-38	0.379955	BP	protein complex disassembly	4
GO:0006636	43	5	4.05	0.380231	0.380231	BP	unsaturated fatty acid biosynthetic process	NA
GO:0000910	63	7	5.93	0.381089	0.381089	BP	cytokinesis	NA
GO:0070507	53	6	4.99	0.381228	0.381228	BP	regulation of microtubule cytoskeleton organization	NA
GO:0006511	333	54	31.33	4.91864e-05	0.381238	BP	ubiquitin-dependent protein catabolic process	NA
GO:0000375	202	54	19	7.53741e-13	0.381762	BP	RNA splicing, via transesterification reactions	6
GO:0001101	58	13	5.46	0.00241106	0.382186	BP	response to acid	NA
GO:0051128	637	75	59.92	0.0240927	0.382415	BP	regulation of cellular component organization	NA
GO:0014706	165	17	15.52	0.38388	0.38388	BP	striated muscle tissue development	NA
GO:0044087	188	27	17.69	0.0173557	0.38431	BP	regulation of cellular component biogenesis	NA
GO:0006110	14	2	1.32	0.384649	0.384649	BP	regulation of glycolysis	10
GO:0006625	14	2	1.32	0.384649	0.384649	BP	protein targeting to peroxisome	NA
GO:0006929	14	2	1.32	0.384649	0.384649	BP	substrate-bound cell migration	5
GO:0006949	14	2	1.32	0.384649	0.384649	BP	syncytium formation	NA
GO:0007625	14	2	1.32	0.384649	0.384649	BP	grooming behavior	NA
GO:0009219	14	2	1.32	0.384649	0.384649	BP	pyrimidine deoxyribonucleotide metabolic process	NA
GO:0009264	14	2	1.32	0.384649	0.384649	BP	deoxyribonucleotide catabolic process	NA
GO:0009651	14	2	1.32	0.384649	0.384649	BP	response to salt stress	NA
GO:0016578	14	2	1.32	0.384649	0.384649	BP	histone deubiquitination	NA
GO:0030838	14	2	1.32	0.384649	0.384649	BP	positive regulation of actin filament polymerization	NA
GO:0042375	14	2	1.32	0.384649	0.384649	BP	quinone cofactor metabolic process	NA
GO:0043330	14	2	1.32	0.384649	0.384649	BP	response to exogenous dsRNA	NA
GO:0044003	14	2	1.32	0.384649	0.384649	BP	modification by symbiont of host morphology or physiology	NA
GO:0045686	14	2	1.32	0.384649	0.384649	BP	negative regulation of glial cell differentiation	NA
GO:0051983	14	2	1.32	0.384649	0.384649	BP	regulation of chromosome segregation	NA
GO:0055021	14	2	1.32	0.384649	0.384649	BP	regulation of cardiac muscle tissue growth	NA
GO:0055024	14	2	1.32	0.384649	0.384649	BP	regulation of cardiac muscle tissue development	NA
GO:0060043	14	2	1.32	0.384649	0.384649	BP	regulation of cardiac muscle cell proliferation	NA
GO:0071577	14	2	1.32	0.384649	0.384649	BP	zinc ion transmembrane transport	NA
GO:0031497	105	32	9.88	1.02301e-09	0.384824	BP	chromatin assembly	NA
GO:0043069	442	62	41.58	0.000890514	0.385112	BP	negative regulation of programmed cell death	NA
GO:0009064	53	19	4.99	1.45456e-07	0.386724	BP	glutamine family amino acid metabolic process	NA
GO:0032879	884	93	83.16	0.134029	0.386911	BP	regulation of localization	NA
GO:0006458	52	18	4.89	5.65757e-07	0.386934	BP	'de novo' protein folding	NA
GO:0042995	850	78	71.94	0.238425	0.39273	CC	cell projection	NA
GO:0044433	316	48	26.74	5.08579e-05	0.394319	CC	cytoplasmic vesicle part	NA
GO:0010721	74	8	6.96	0.395037	0.395037	BP	negative regulation of cell development	NA
GO:0006687	24	3	2.26	0.396029	0.396029	BP	glycosphingolipid metabolic process	NA
GO:0014902	24	3	2.26	0.396029	0.396029	BP	myotube differentiation	NA
GO:0014909	24	3	2.26	0.396029	0.396029	BP	smooth muscle cell migration	NA
GO:0031111	24	3	2.26	0.396029	0.396029	BP	negative regulation of microtubule polymerization or depolymerization	NA
GO:0032436	24	3	2.26	0.396029	0.396029	BP	positive regulation of proteasomal ubiquitin-dependent protein catabolic process	NA
GO:0033261	24	3	2.26	0.396029	0.396029	BP	regulation of S phase	NA
GO:0042312	24	3	2.26	0.396029	0.396029	BP	regulation of vasodilation	NA
GO:0045931	24	3	2.26	0.396029	0.396029	BP	positive regulation of mitotic cell cycle	NA
GO:0055007	24	3	2.26	0.396029	0.396029	BP	cardiac muscle cell differentiation	NA
GO:0051223	156	16	14.67	0.396647	0.396647	BP	regulation of protein transport	NA
GO:0015077	110	31	10.06	7.76197e-09	0.397283	MF	monovalent inorganic cation transmembrane transporter activity	NA
GO:0000803	16	2	1.35	0.397673	0.397673	CC	sex chromosome	NA
GO:0070848	54	6	5.08	0.3986	0.3986	BP	response to growth factor stimulus	NA
GO:0042475	44	5	4.14	0.399548	0.399548	BP	odontogenesis of dentine-containing tooth	NA
GO:0045767	44	5	4.14	0.399548	0.399548	BP	regulation of anti-apoptosis	NA
GO:0030374	35	4	3.2	0.399669	0.399669	MF	ligand-dependent nuclear receptor transcription coactivator activity	NA
GO:0008287	38	4	3.22	0.403106	0.403106	CC	protein serine/threonine phosphatase complex	NA
GO:0070461	27	3	2.29	0.403302	0.403302	CC	SAGA-type complex	NA
GO:0007605	95	10	8.94	0.403647	0.403647	BP	sensory perception of sound	NA
GO:0017022	25	3	2.29	0.403872	0.403872	MF	myosin binding	NA
GO:0004523	15	2	1.37	0.404531	0.404531	MF	ribonuclease H activity	NA
GO:0005161	15	2	1.37	0.404531	0.404531	MF	platelet-derived growth factor receptor binding	NA
GO:0005310	15	2	1.37	0.404531	0.404531	MF	dicarboxylic acid transmembrane transporter activity	NA
GO:0005385	15	2	1.37	0.404531	0.404531	MF	zinc ion transmembrane transporter activity	NA
GO:0043236	15	2	1.37	0.404531	0.404531	MF	laminin binding	NA
GO:0008022	151	15	13.81	0.40801	0.40801	MF	protein C-terminus binding	NA
GO:0006754	70	18	6.58	5.96679e-05	0.408601	BP	ATP biosynthetic process	NA
GO:0008585	75	8	7.06	0.409801	0.409801	BP	female gonad development	NA
GO:0045787	75	8	7.06	0.409801	0.409801	BP	positive regulation of cell cycle	NA
GO:0001906	65	7	6.11	0.412902	0.412902	BP	cell killing	NA
GO:0048585	137	14	12.89	0.413774	0.413774	BP	negative regulation of response to stimulus	NA
GO:0051302	55	6	5.17	0.415946	0.415946	BP	regulation of cell division	NA
GO:0003001	262	26	24.65	0.417157	0.417157	BP	generation of a signal involved in cell-cell signaling	NA
GO:0000790	84	8	7.11	0.418173	0.418173	CC	nuclear chromatin	11
GO:0005539	152	15	13.9	0.418219	0.418219	MF	glycosaminoglycan binding	NA
GO:0043197	50	5	4.23	0.418259	0.418259	CC	dendritic spine	NA
GO:0005794	983	90	83.19	0.226293	0.418696	CC	Golgi apparatus	NA
GO:0001958	15	2	1.41	0.418965	0.418965	BP	endochondral ossification	NA
GO:0008272	15	2	1.41	0.418965	0.418965	BP	sulfate transport	3
GO:0014896	15	2	1.41	0.418965	0.418965	BP	muscle hypertrophy	NA
GO:0023050	15	2	1.41	0.418965	0.418965	BP	consequence of signal transmission	NA
GO:0034605	15	2	1.41	0.418965	0.418965	BP	cellular response to heat	6
GO:0042554	15	2	1.41	0.418965	0.418965	BP	superoxide anion generation	NA
GO:0043403	15	2	1.41	0.418965	0.418965	BP	skeletal muscle tissue regeneration	NA
GO:0044058	15	2	1.41	0.418965	0.418965	BP	regulation of digestive system process	NA
GO:0046134	15	2	1.41	0.418965	0.418965	BP	pyrimidine nucleoside biosynthetic process	NA
GO:0051646	15	2	1.41	0.418965	0.418965	BP	mitochondrion localization	NA
GO:0051851	15	2	1.41	0.418965	0.418965	BP	modification by host of symbiont morphology or physiology	NA
GO:0060324	15	2	1.41	0.418965	0.418965	BP	face development	NA
GO:0033157	86	9	8.09	0.420541	0.420541	BP	regulation of intracellular protein transport	NA
GO:0016706	36	4	3.29	0.420965	0.420965	MF	oxidoreductase activity, acting on paired donors, with incorporation or reduction of molecular oxygen, 2-oxoglutarate as one donor, and incorporation of one atom each of oxygen into both donors	NA
GO:0002562	35	4	3.29	0.421156	0.421156	BP	somatic diversification of immune receptors via germline recombination within a single locus	NA
GO:0016444	35	4	3.29	0.421156	0.421156	BP	somatic cell DNA recombination	NA
GO:0043467	35	4	3.29	0.421156	0.421156	BP	regulation of generation of precursor metabolites and energy	10
GO:0003229	25	3	2.35	0.422195	0.422195	BP	ventricular cardiac muscle tissue development	NA
GO:0006071	25	3	2.35	0.422195	0.422195	BP	glycerol metabolic process	NA
GO:0006829	25	3	2.35	0.422195	0.422195	BP	zinc ion transport	NA
GO:0032231	25	3	2.35	0.422195	0.422195	BP	regulation of actin filament bundle assembly	NA
GO:0045446	25	3	2.35	0.422195	0.422195	BP	endothelial cell differentiation	NA
GO:0045840	25	3	2.35	0.422195	0.422195	BP	positive regulation of mitosis	NA
GO:0051385	25	3	2.35	0.422195	0.422195	BP	response to mineralocorticoid stimulus	NA
GO:0051785	25	3	2.35	0.422195	0.422195	BP	positive regulation of nuclear division	NA
GO:0055010	25	3	2.35	0.422195	0.422195	BP	ventricular cardiac muscle tissue morphogenesis	NA
GO:0060491	25	3	2.35	0.422195	0.422195	BP	regulation of cell projection assembly	NA
GO:0006259	656	68	61.71	0.21223	0.424077	BP	DNA metabolic process	NA
GO:0006820	138	14	12.98	0.424689	0.424689	BP	anion transport	NA
GO:0006873	441	43	41.48	0.425223	0.425223	BP	cellular ion homeostasis	NA
GO:0005605	17	2	1.44	0.428108	0.428108	CC	basal lamina	NA
GO:0043073	17	2	1.44	0.428108	0.428108	CC	germ cell nucleus	NA
GO:0009617	253	25	23.8	0.428644	0.428644	BP	response to bacterium	NA
GO:0010948	66	7	6.21	0.428777	0.428777	BP	negative regulation of cell cycle process	NA
GO:0019003	26	3	2.38	0.429169	0.429169	MF	GDP binding	NA
GO:0050840	26	3	2.38	0.429169	0.429169	MF	extracellular matrix binding	NA
GO:0040014	56	6	5.27	0.433233	0.433233	BP	regulation of multicellular organism growth	NA
GO:0048747	56	6	5.27	0.433233	0.433233	BP	muscle fiber development	NA
GO:0048608	191	19	17.97	0.434391	0.434391	BP	reproductive structure development	NA
GO:0015932	16	2	1.46	0.437308	0.437308	MF	nucleobase, nucleoside, nucleotide and nucleic acid transmembrane transporter activity	NA
GO:0030971	16	2	1.46	0.437308	0.437308	MF	receptor tyrosine kinase binding	NA
GO:0000777	74	7	6.26	0.437676	0.437676	CC	condensed chromosome kinetochore	NA
GO:0030308	108	11	10.16	0.437858	0.437858	BP	negative regulation of cell growth	NA
GO:0005875	97	9	8.21	0.437911	0.437911	CC	microtubule associated complex	NA
GO:0008629	77	8	7.24	0.439277	0.439277	BP	induction of apoptosis by intracellular signals	NA
GO:0042476	77	8	7.24	0.439277	0.439277	BP	odontogenesis	NA
GO:0008406	150	15	14.11	0.441793	0.441793	BP	gonad development	NA
GO:0003333	36	4	3.39	0.442898	0.442898	BP	amino acid transmembrane transport	NA
GO:0016052	144	48	13.55	1.42092e-15	0.444555	BP	carbohydrate catabolic process	NA
GO:0046943	101	10	9.24	0.445136	0.445136	MF	carboxylic acid transmembrane transporter activity	NA
GO:0006810	3121	395	293.59	7.02238e-12	0.446321	BP	transport	NA
GO:0007215	26	3	2.45	0.447962	0.447962	BP	glutamate signaling pathway	NA
GO:0042755	26	3	2.45	0.447962	0.447962	BP	eating behavior	NA
GO:0042993	26	3	2.45	0.447962	0.447962	BP	positive regulation of transcription factor import into nucleus	NA
GO:0043149	26	3	2.45	0.447962	0.447962	BP	stress fiber assembly	NA
GO:0048599	26	3	2.45	0.447962	0.447962	BP	oocyte development	NA
GO:0050803	26	3	2.45	0.447962	0.447962	BP	regulation of synapse structure and activity	NA
GO:0072006	26	3	2.45	0.447962	0.447962	BP	nephron development	NA
GO:0043005	401	35	33.94	0.449899	0.449899	CC	neuron projection	NA
GO:0008026	110	16	10.06	0.0420072	0.449928	MF	ATP-dependent helicase activity	NA
GO:0070035	110	16	10.06	0.0420072	0.449928	MF	purine NTP-dependent helicase activity	NA
GO:0016702	80	8	7.32	0.450477	0.450477	MF	oxidoreductase activity, acting on single donors with incorporation of molecular oxygen, incorporation of two atoms of oxygen	1
GO:0051213	80	8	7.32	0.450477	0.450477	MF	dioxygenase activity	1
GO:0043229	9700	1150	820.92	4.09514e-81	0.450595	CC	intracellular organelle	NA
GO:0006869	173	28	16.27	0.00309235	0.45161	BP	lipid transport	NA
GO:0071103	158	37	14.86	1.35943e-07	0.451825	BP	DNA conformation change	NA
GO:0001954	16	2	1.51	0.452276	0.452276	BP	positive regulation of cell-matrix adhesion	NA
GO:0002279	16	2	1.51	0.452276	0.452276	BP	mast cell activation during immune response	NA
GO:0007617	16	2	1.51	0.452276	0.452276	BP	mating behavior	NA
GO:0010171	16	2	1.51	0.452276	0.452276	BP	body morphogenesis	NA
GO:0015893	16	2	1.51	0.452276	0.452276	BP	drug transport	NA
GO:0031365	16	2	1.51	0.452276	0.452276	BP	N-terminal protein amino acid modification	NA
GO:0032757	16	2	1.51	0.452276	0.452276	BP	positive regulation of interleukin-8 production	NA
GO:0033081	16	2	1.51	0.452276	0.452276	BP	regulation of T cell differentiation in the thymus	NA
GO:0043303	16	2	1.51	0.452276	0.452276	BP	mast cell degranulation	NA
GO:0046579	16	2	1.51	0.452276	0.452276	BP	positive regulation of Ras protein signal transduction	NA
GO:0051298	16	2	1.51	0.452276	0.452276	BP	centrosome duplication	NA
GO:0051310	16	2	1.51	0.452276	0.452276	BP	metaphase plate congression	NA
GO:0060420	16	2	1.51	0.452276	0.452276	BP	regulation of heart growth	NA
GO:0032989	762	73	71.68	0.452403	0.452403	BP	cellular component morphogenesis	NA
GO:0070201	172	17	16.18	0.452775	0.452775	BP	regulation of establishment of protein localization	NA
GO:0009306	99	10	9.31	0.455827	0.455827	BP	protein secretion	NA
GO:0010608	270	60	25.4	1.79382e-10	0.455938	BP	posttranscriptional regulation of gene expression	NA
GO:0016782	59	6	5.4	0.456382	0.456382	MF	transferase activity, transferring sulfur-containing groups	NA
GO:0007043	47	5	4.42	0.456937	0.456937	BP	cell-cell junction assembly	NA
GO:0035265	47	5	4.42	0.456937	0.456937	BP	organ growth	NA
GO:0045862	47	5	4.42	0.456937	0.456937	BP	positive regulation of proteolysis	NA
GO:0048565	47	5	4.42	0.456937	0.456937	BP	gut development	NA
GO:0060627	129	18	12.14	0.0579013	0.457225	BP	regulation of vesicle-mediated transport	NA
GO:0030659	263	28	22.26	0.122656	0.457611	CC	cytoplasmic vesicle membrane	NA
GO:0000314	18	2	1.52	0.457709	0.457709	CC	organellar small ribosomal subunit	NA
GO:0005763	18	2	1.52	0.457709	0.457709	CC	mitochondrial small ribosomal subunit	NA
GO:0005859	18	2	1.52	0.457709	0.457709	CC	muscle myosin complex	NA
GO:0031519	18	2	1.52	0.457709	0.457709	CC	PcG protein complex	NA
GO:0005874	297	26	25.14	0.458321	0.458321	CC	microtubule	NA
GO:0015297	70	7	6.4	0.460977	0.460977	MF	antiporter activity	NA
GO:0000781	41	4	3.47	0.46143	0.46143	CC	chromosome, telomeric region	NA
GO:0055082	447	43	42.05	0.462175	0.462175	BP	cellular chemical homeostasis	NA
GO:0015103	38	4	3.47	0.462946	0.462946	MF	inorganic anion transmembrane transporter activity	NA
GO:0043130	38	4	3.47	0.462946	0.462946	MF	ubiquitin binding	NA
GO:0016407	81	8	7.41	0.464669	0.464669	MF	acetyltransferase activity	NA
GO:0016701	81	8	7.41	0.464669	0.464669	MF	oxidoreductase activity, acting on single donors with incorporation of molecular oxygen	1
GO:0015674	247	24	23.24	0.465372	0.465372	BP	di-, tri-valent inorganic cation transport	NA
GO:0006941	58	6	5.46	0.467507	0.467507	BP	striated muscle contraction	NA
GO:0010810	58	6	5.46	0.467507	0.467507	BP	regulation of cell-substrate adhesion	8
GO:0045926	142	14	13.36	0.468291	0.468291	BP	negative regulation of growth	NA
GO:0003018	100	10	9.41	0.468794	0.468794	BP	vascular process in circulatory system	NA
GO:0050954	100	10	9.41	0.468794	0.468794	BP	sensory perception of mechanical stimulus	NA
GO:0008484	17	2	1.55	0.469075	0.469075	MF	sulfuric ester hydrolase activity	9
GO:0015238	17	2	1.55	0.469075	0.469075	MF	drug transmembrane transporter activity	NA
GO:0016409	17	2	1.55	0.469075	0.469075	MF	palmitoyltransferase activity	NA
GO:0032451	17	2	1.55	0.469075	0.469075	MF	demethylase activity	NA
GO:0044309	53	5	4.49	0.469312	0.469312	CC	neuron spine	NA
GO:0030163	430	62	40.45	0.000434413	0.470032	BP	protein catabolic process	NA
GO:0005342	103	10	9.42	0.470338	0.470338	MF	organic acid transmembrane transporter activity	NA
GO:0009994	27	3	2.54	0.473252	0.473252	BP	oocyte differentiation	NA
GO:0010332	27	3	2.54	0.473252	0.473252	BP	response to gamma radiation	NA
GO:0014812	27	3	2.54	0.473252	0.473252	BP	muscle cell migration	NA
GO:0030004	27	3	2.54	0.473252	0.473252	BP	cellular monovalent inorganic cation homeostasis	NA
GO:0042177	27	3	2.54	0.473252	0.473252	BP	negative regulation of protein catabolic process	NA
GO:0046677	27	3	2.54	0.473252	0.473252	BP	response to antibiotic	NA
GO:0048730	27	3	2.54	0.473252	0.473252	BP	epidermis morphogenesis	NA
GO:0051817	27	3	2.54	0.473252	0.473252	BP	modification of morphology or physiology of other organism during symbiotic interaction	NA
GO:0007010	562	68	52.87	0.0179983	0.473906	BP	cytoskeleton organization	NA
GO:0031575	78	32	7.34	1.08048e-13	0.474739	BP	G1/S transition checkpoint	NA
GO:0010638	111	11	10.44	0.474904	0.474904	BP	positive regulation of organelle organization	NA
GO:0007585	48	5	4.52	0.475747	0.475747	BP	respiratory gaseous exchange	NA
GO:0032479	48	5	4.52	0.475747	0.475747	BP	regulation of type I interferon production	NA
GO:0051234	3166	398	297.83	1.49722e-11	0.475789	BP	establishment of localization	NA
GO:0019905	28	3	2.56	0.478502	0.478502	MF	syntaxin binding	NA
GO:0046915	28	3	2.56	0.478502	0.478502	MF	transition metal ion transmembrane transporter activity	NA
GO:0033273	122	12	11.48	0.48039	0.48039	BP	response to vitamin	NA
GO:0043679	42	4	3.55	0.480445	0.480445	CC	axon terminus	NA
GO:0004867	93	9	8.5	0.48098	0.48098	MF	serine-type endopeptidase inhibitor activity	NA
GO:0032940	540	80	50.8	2.62314e-05	0.481267	BP	secretion by cell	NA
GO:0006865	101	10	9.5	0.481704	0.481704	BP	amino acid transport	NA
GO:0005615	784	76	66.35	0.115939	0.483132	CC	extracellular space	NA
GO:0019725	535	68	50.33	0.00625217	0.483152	BP	cellular homeostasis	NA
GO:0016787	2347	268	214.62	3.12818e-05	0.483711	MF	hydrolase activity	NA
GO:0001516	17	2	1.6	0.484466	0.484466	BP	prostaglandin biosynthetic process	NA
GO:0001937	17	2	1.6	0.484466	0.484466	BP	negative regulation of endothelial cell proliferation	5
GO:0001960	17	2	1.6	0.484466	0.484466	BP	negative regulation of cytokine-mediated signaling pathway	NA
GO:0002448	17	2	1.6	0.484466	0.484466	BP	mast cell mediated immunity	NA
GO:0002920	17	2	1.6	0.484466	0.484466	BP	regulation of humoral immune response	NA
GO:0007271	17	2	1.6	0.484466	0.484466	BP	synaptic transmission, cholinergic	NA
GO:0007339	17	2	1.6	0.484466	0.484466	BP	binding of sperm to zona pellucida	NA
GO:0015804	17	2	1.6	0.484466	0.484466	BP	neutral amino acid transport	NA
GO:0018298	17	2	1.6	0.484466	0.484466	BP	protein-chromophore linkage	NA
GO:0030260	17	2	1.6	0.484466	0.484466	BP	entry into host cell	NA
GO:0032091	17	2	1.6	0.484466	0.484466	BP	negative regulation of protein binding	NA
GO:0032481	17	2	1.6	0.484466	0.484466	BP	positive regulation of type I interferon production	NA
GO:0044409	17	2	1.6	0.484466	0.484466	BP	entry into host	NA
GO:0046457	17	2	1.6	0.484466	0.484466	BP	prostanoid biosynthetic process	NA
GO:0048640	17	2	1.6	0.484466	0.484466	BP	negative regulation of developmental growth	NA
GO:0048844	17	2	1.6	0.484466	0.484466	BP	artery morphogenesis	NA
GO:0050766	17	2	1.6	0.484466	0.484466	BP	positive regulation of phagocytosis	NA
GO:0051057	17	2	1.6	0.484466	0.484466	BP	positive regulation of small GTPase mediated signal transduction	NA
GO:0051354	17	2	1.6	0.484466	0.484466	BP	negative regulation of oxidoreductase activity	NA
GO:0051806	17	2	1.6	0.484466	0.484466	BP	entry into cell of other organism during symbiotic interaction	NA
GO:0051828	17	2	1.6	0.484466	0.484466	BP	entry into other organism during symbiotic interaction	NA
GO:0052126	17	2	1.6	0.484466	0.484466	BP	movement in host environment	NA
GO:0052192	17	2	1.6	0.484466	0.484466	BP	movement in environment of other organism during symbiotic interaction	NA
GO:0060674	17	2	1.6	0.484466	0.484466	BP	placenta blood vessel development	NA
GO:0070584	17	2	1.6	0.484466	0.484466	BP	mitochondrion morphogenesis	3
GO:0005319	64	10	5.85	0.0641831	0.484489	MF	lipid transporter activity	NA
GO:0010817	335	46	31.51	0.00577092	0.48503	BP	regulation of hormone levels	NA
GO:0022613	200	41	18.81	1.31421e-06	0.485033	BP	ribonucleoprotein complex biogenesis	4
GO:0001824	38	4	3.57	0.485572	0.485572	BP	blastocyst development	NA
GO:0032088	38	4	3.57	0.485572	0.485572	BP	negative regulation of NF-kappaB transcription factor activity	NA
GO:0043409	38	4	3.57	0.485572	0.485572	BP	negative regulation of MAPKKK cascade	NA
GO:0051238	38	4	3.57	0.485572	0.485572	BP	sequestering of metal ion	NA
GO:0000159	19	2	1.61	0.486399	0.486399	CC	protein phosphatase type 2A complex	NA
GO:0045185	80	12	7.53	0.070101	0.488297	BP	maintenance of protein location	NA
GO:0015300	61	6	5.58	0.4893	0.4893	MF	solute:solute antiporter activity	NA
GO:0030554	1602	211	146.49	1.20497e-08	0.490118	MF	adenyl nucleotide binding	NA
GO:0060537	176	17	16.56	0.492042	0.492042	BP	muscle tissue development	NA
GO:0031571	68	31	6.4	7.62541e-15	0.492801	BP	G1/S DNA damage checkpoint	NA
GO:0006281	346	33	32.55	0.493966	0.493966	BP	DNA repair	NA
GO:0001666	155	15	14.58	0.494171	0.494171	BP	response to hypoxia	NA
GO:0048167	49	5	4.61	0.494336	0.494336	BP	regulation of synaptic plasticity	NA
GO:0019901	204	24	18.65	0.120072	0.494448	MF	protein kinase binding	NA
GO:0000776	90	8	7.62	0.496571	0.496571	CC	kinetochore	NA
GO:0046504	44	12	4.14	0.000557484	0.497281	BP	glycerol ether biosynthetic process	NA
GO:0008194	127	12	11.61	0.497282	0.497282	MF	UDP-glycosyltransferase activity	8
GO:0004497	92	20	8.41	0.000200416	0.497378	MF	monooxygenase activity	8
GO:0008033	81	8	7.62	0.497481	0.497481	BP	tRNA processing	NA
GO:0007040	28	3	2.63	0.497996	0.497996	BP	lysosome organization	NA
GO:0032024	28	3	2.63	0.497996	0.497996	BP	positive regulation of insulin secretion	NA
GO:0045685	28	3	2.63	0.497996	0.497996	BP	regulation of glial cell differentiation	NA
GO:0045776	28	3	2.63	0.497996	0.497996	BP	negative regulation of blood pressure	NA
GO:0005545	18	2	1.65	0.499742	0.499742	MF	phosphatidylinositol binding	NA
GO:0032886	60	6	5.64	0.501198	0.501198	BP	regulation of microtubule-based process	NA
GO:0044420	114	10	9.65	0.501273	0.501273	CC	extracellular matrix part	NA
GO:0007517	262	25	24.65	0.501295	0.501295	BP	muscle organ development	NA
GO:0008238	92	14	8.41	0.0395266	0.501803	MF	exopeptidase activity	NA
GO:0008028	29	3	2.65	0.502409	0.502409	MF	monocarboxylic acid transmembrane transporter activity	NA
GO:0008034	29	3	2.65	0.502409	0.502409	MF	lipoprotein binding	NA
GO:0043178	29	3	2.65	0.502409	0.502409	MF	alcohol binding	NA
GO:0008415	210	26	19.2	0.0690251	0.502509	MF	acyltransferase activity	NA
GO:0010975	124	12	11.66	0.503717	0.503717	BP	regulation of neuron projection development	NA
GO:0005518	40	4	3.66	0.503801	0.503801	MF	collagen binding	NA
GO:0017048	40	4	3.66	0.503801	0.503801	MF	Rho GTPase binding	NA
GO:0032182	40	4	3.66	0.503801	0.503801	MF	small conjugating protein binding	NA
GO:0048011	220	21	20.7	0.505884	0.505884	BP	nerve growth factor receptor signaling pathway	NA
GO:0043534	39	4	3.67	0.50641	0.50641	BP	blood vessel endothelial cell migration	NA
GO:0016798	117	11	10.7	0.508133	0.508133	MF	hydrolase activity, acting on glycosyl bonds	NA
GO:0022607	1226	193	115.33	1.08686e-13	0.508212	BP	cellular component assembly	NA
GO:0030097	327	31	30.76	0.510029	0.510029	BP	hemopoiesis	NA
GO:0032259	114	11	10.72	0.511472	0.511472	BP	methylation	NA
GO:0016747	211	26	19.29	0.0721885	0.511618	MF	transferase activity, transferring acyl groups other than amino-acyl groups	NA
GO:0006275	82	8	7.71	0.511773	0.511773	BP	regulation of DNA replication	NA
GO:0030030	700	66	65.85	0.511996	0.511996	BP	cell projection organization	NA
GO:0009057	660	94	62.09	2.59871e-05	0.512854	BP	macromolecule catabolic process	NA
GO:0016460	20	2	1.69	0.514121	0.514121	CC	myosin II complex	NA
GO:0050900	189	18	17.78	0.514674	0.514674	BP	leukocyte migration	NA
GO:0051272	157	15	14.77	0.514872	0.514872	BP	positive regulation of cellular component movement	NA
GO:0002718	18	2	1.69	0.515452	0.515452	BP	regulation of cytokine production during immune response	NA
GO:0007528	18	2	1.69	0.515452	0.515452	BP	neuromuscular junction development	NA
GO:0010226	18	2	1.69	0.515452	0.515452	BP	response to lithium ion	NA
GO:0019098	18	2	1.69	0.515452	0.515452	BP	reproductive behavior	NA
GO:0030149	18	2	1.69	0.515452	0.515452	BP	sphingolipid catabolic process	NA
GO:0030325	18	2	1.69	0.515452	0.515452	BP	adrenal gland development	NA
GO:0030539	18	2	1.69	0.515452	0.515452	BP	male genitalia development	NA
GO:0030728	18	2	1.69	0.515452	0.515452	BP	ovulation	NA
GO:0031103	18	2	1.69	0.515452	0.515452	BP	axon regeneration	NA
GO:0032890	18	2	1.69	0.515452	0.515452	BP	regulation of organic acid transport	NA
GO:0033158	18	2	1.69	0.515452	0.515452	BP	regulation of protein import into nucleus, translocation	NA
GO:0035036	18	2	1.69	0.515452	0.515452	BP	sperm-egg recognition	NA
GO:0051279	18	2	1.69	0.515452	0.515452	BP	regulation of release of sequestered calcium ion into cytosol	NA
GO:0060322	18	2	1.69	0.515452	0.515452	BP	head development	NA
GO:0001883	1638	214	149.79	1.82285e-08	0.516417	MF	purine nucleoside binding	NA
GO:0017111	754	109	68.95	7.99122e-07	0.517443	MF	nucleoside-triphosphatase activity	NA
GO:0044306	44	4	3.72	0.517636	0.517636	CC	neuron projection terminus	NA
GO:0006914	61	6	5.74	0.517762	0.517762	BP	autophagy	NA
GO:0009791	61	6	5.74	0.517762	0.517762	BP	post-embryonic development	NA
GO:0000794	56	5	4.74	0.518874	0.518874	CC	condensed nuclear chromosome	NA
GO:0042277	217	20	19.84	0.519927	0.519927	MF	peptide binding	NA
GO:0031344	147	14	13.83	0.522075	0.522075	BP	regulation of cell projection organization	NA
GO:0042306	72	7	6.77	0.522103	0.522103	BP	regulation of protein import into nucleus	NA
GO:0043112	72	7	6.77	0.522103	0.522103	BP	receptor metabolic process	NA
GO:0001836	29	3	2.73	0.522137	0.522137	BP	release of cytochrome c from mitochondria	NA
GO:0002444	29	3	2.73	0.522137	0.522137	BP	myeloid leukocyte mediated immunity	NA
GO:0007435	29	3	2.73	0.522137	0.522137	BP	salivary gland morphogenesis	NA
GO:0048806	29	3	2.73	0.522137	0.522137	BP	genitalia development	NA
GO:0051897	29	3	2.73	0.522137	0.522137	BP	positive regulation of protein kinase B signaling cascade	NA
GO:0007059	115	11	10.82	0.523506	0.523506	BP	chromosome segregation	NA
GO:0045792	115	11	10.82	0.523506	0.523506	BP	negative regulation of cell size	NA
GO:0010639	127	20	11.95	0.0149778	0.524904	BP	negative regulation of organelle organization	NA
GO:0008408	30	3	2.74	0.52574	0.52574	MF	3'-5' exonuclease activity	NA
GO:0051896	40	4	3.76	0.526862	0.526862	BP	regulation of protein kinase B signaling cascade	NA
GO:0043062	169	16	15.9	0.528035	0.528035	BP	extracellular structure organization	NA
GO:0045137	169	16	15.9	0.528035	0.528035	BP	development of primary sexual characteristics	NA
GO:0008601	19	2	1.74	0.529244	0.529244	MF	protein phosphatase type 2A regulator activity	NA
GO:0015175	19	2	1.74	0.529244	0.529244	MF	neutral amino acid transmembrane transporter activity	NA
GO:0043168	19	2	1.74	0.529244	0.529244	MF	anion binding	NA
GO:0046906	142	36	12.99	1.10987e-08	0.529727	MF	tetrapyrrole binding	NA
GO:0033043	300	36	28.22	0.0763885	0.530715	BP	regulation of organelle organization	NA
GO:0031253	132	15	11.17	0.148192	0.531761	CC	cell projection membrane	NA
GO:0046903	625	87	58.79	0.000117663	0.532477	BP	secretion	NA
GO:0017053	45	4	3.81	0.535757	0.535757	CC	transcriptional repressor complex	NA
GO:0010564	223	45	20.98	6.46135e-07	0.536632	BP	regulation of cell cycle process	NA
GO:0006897	286	32	26.9	0.172577	0.537154	BP	endocytosis	NA
GO:0010324	286	32	26.9	0.172577	0.537154	BP	membrane invagination	NA
GO:0000902	716	67	67.35	0.538335	0.538335	BP	cell morphogenesis	NA
GO:0030660	33	8	2.79	0.0052678	0.538888	CC	Golgi-associated vesicle membrane	NA
GO:0032559	1520	180	139	0.000120276	0.539415	MF	adenyl ribonucleotide binding	NA
GO:0051271	84	8	7.9	0.539935	0.539935	BP	negative regulation of cellular component movement	NA
GO:0005771	21	2	1.78	0.540833	0.540833	CC	multivesicular body	NA
GO:0042221	1768	274	166.32	1.45209e-18	0.540989	BP	response to chemical stimulus	NA
GO:0016758	186	21	17.01	0.183708	0.543592	MF	transferase activity, transferring hexosyl groups	NA
GO:0009110	31	13	2.92	1.7444e-06	0.5437	BP	vitamin biosynthetic process	NA
GO:0030100	81	13	7.62	0.0385257	0.543757	BP	regulation of endocytosis	NA
GO:0008092	537	85	49.11	3.26456e-07	0.544076	MF	cytoskeletal protein binding	NA
GO:0005856	1519	181	128.55	8.26544e-07	0.544604	CC	cytoskeleton	NA
GO:0009056	1446	329	136.03	1.44098e-58	0.544743	BP	catabolic process	NA
GO:0000083	19	2	1.79	0.545174	0.545174	BP	regulation of transcription involved in G1/S-phase of mitotic cell cycle	NA
GO:0005979	19	2	1.79	0.545174	0.545174	BP	regulation of glycogen biosynthetic process	NA
GO:0006656	19	2	1.79	0.545174	0.545174	BP	phosphatidylcholine biosynthetic process	NA
GO:0010962	19	2	1.79	0.545174	0.545174	BP	regulation of glucan biosynthetic process	NA
GO:0014014	19	2	1.79	0.545174	0.545174	BP	negative regulation of gliogenesis	NA
GO:0016601	19	2	1.79	0.545174	0.545174	BP	Rac protein signal transduction	NA
GO:0032885	19	2	1.79	0.545174	0.545174	BP	regulation of polysaccharide biosynthetic process	NA
GO:0040018	19	2	1.79	0.545174	0.545174	BP	positive regulation of multicellular organism growth	NA
GO:0042771	19	2	1.79	0.545174	0.545174	BP	DNA damage response, signal transduction by p53 class mediator resulting in induction of apoptosis	NA
GO:0046466	19	2	1.79	0.545174	0.545174	BP	membrane lipid catabolic process	NA
GO:0051225	19	2	1.79	0.545174	0.545174	BP	spindle assembly	NA
GO:0051926	19	2	1.79	0.545174	0.545174	BP	negative regulation of calcium ion transport	NA
GO:0060334	19	2	1.79	0.545174	0.545174	BP	regulation of interferon-gamma-mediated signaling pathway	NA
GO:0060441	19	2	1.79	0.545174	0.545174	BP	branching involved in lung morphogenesis	NA
GO:0060840	19	2	1.79	0.545174	0.545174	BP	artery development	NA
GO:0000184	30	3	2.82	0.545628	0.545628	BP	nuclear-transcribed mRNA catabolic process, nonsense-mediated decay	NA
GO:0003044	30	3	2.82	0.545628	0.545628	BP	regulation of systemic arterial blood pressure mediated by a chemical signal	NA
GO:0003158	30	3	2.82	0.545628	0.545628	BP	endothelium development	NA
GO:0006476	30	3	2.82	0.545628	0.545628	BP	protein amino acid deacetylation	NA
GO:0043297	30	3	2.82	0.545628	0.545628	BP	apical junction assembly	NA
GO:0045777	30	3	2.82	0.545628	0.545628	BP	positive regulation of blood pressure	NA
GO:0001909	41	4	3.86	0.546893	0.546893	BP	leukocyte mediated cytotoxicity	NA
GO:0002200	41	4	3.86	0.546893	0.546893	BP	somatic diversification of immune receptors	NA
GO:0021549	41	4	3.86	0.546893	0.546893	BP	cerebellum development	NA
GO:0051101	257	24	24.18	0.546917	0.546917	BP	regulation of DNA binding	NA
GO:0001837	52	5	4.89	0.548486	0.548486	BP	epithelial to mesenchymal transition	NA
GO:0032388	52	5	4.89	0.548486	0.548486	BP	positive regulation of intracellular transport	NA
GO:0071495	331	35	31.14	0.256254	0.549366	BP	cellular response to endogenous stimulus	NA
GO:0009411	63	6	5.93	0.550215	0.550215	BP	response to UV	NA
GO:0010741	63	6	5.93	0.550215	0.550215	BP	negative regulation of protein kinase cascade	NA
GO:0007292	74	7	6.96	0.551992	0.551992	BP	female gamete generation	NA
GO:0010001	85	8	8	0.553777	0.553777	BP	glial cell differentiation	NA
GO:0000267	1083	181	91.66	7.14283e-20	0.555106	CC	cell fraction	NA
GO:0015935	57	31	4.82	5.82838e-19	0.556198	CC	small ribosomal subunit	4
GO:0015662	54	5	4.94	0.556866	0.556866	MF	ATPase activity, coupled to transmembrane movement of ions, phosphorylative mechanism	NA
GO:0005546	20	2	1.83	0.557538	0.557538	MF	phosphatidylinositol-4,5-bisphosphate binding	NA
GO:0007565	118	11	11.1	0.559011	0.559011	BP	female pregnancy	NA
GO:0001871	166	15	15.18	0.559046	0.559046	MF	pattern binding	NA
GO:0030247	166	15	15.18	0.559046	0.559046	MF	polysaccharide binding	NA
GO:0016323	239	28	20.23	0.0492244	0.55939	CC	basolateral plasma membrane	NA
GO:0009628	463	43	43.55	0.559823	0.559823	BP	response to abiotic stimulus	NA
GO:0032870	311	33	29.26	0.25718	0.561003	BP	cellular response to hormone stimulus	NA
GO:0031099	94	15	8.84	0.0289288	0.561771	BP	regeneration	NA
GO:0022403	719	87	67.64	0.00821807	0.56202	BP	cell cycle phase	NA
GO:0003678	43	4	3.93	0.562315	0.562315	MF	DNA helicase activity	NA
GO:0051052	140	13	13.17	0.562347	0.562347	BP	regulation of DNA metabolic process	NA
GO:0043244	53	13	4.99	0.00100001	0.564343	BP	regulation of protein complex disassembly	NA
GO:0015837	162	15	15.24	0.565553	0.565553	BP	amine transport	NA
GO:0030099	162	15	15.24	0.565553	0.565553	BP	myeloid cell differentiation	NA
GO:0032412	53	5	4.99	0.565909	0.565909	BP	regulation of ion transmembrane transporter activity	NA
GO:0032606	53	5	4.99	0.565909	0.565909	BP	type I interferon production	NA
GO:0019915	42	4	3.95	0.566471	0.566471	BP	lipid storage	NA
GO:0030850	42	4	3.95	0.566471	0.566471	BP	prostate gland development	NA
GO:0001533	22	2	1.86	0.566508	0.566508	CC	cornified envelope	NA
GO:0005801	22	2	1.86	0.566508	0.566508	CC	cis-Golgi network	NA
GO:0019005	22	2	1.86	0.566508	0.566508	CC	SCF ubiquitin ligase complex	NA
GO:0006338	75	7	7.06	0.566629	0.566629	BP	chromatin remodeling	NA
GO:0030902	75	7	7.06	0.566629	0.566629	BP	hindbrain development	NA
GO:0043967	31	3	2.92	0.568429	0.568429	BP	histone H4 acetylation	NA
GO:0022890	162	35	14.81	1.16488e-06	0.568795	MF	inorganic cation transmembrane transporter activity	NA
GO:0008217	108	10	10.16	0.569482	0.569482	BP	regulation of blood pressure	NA
GO:0005903	47	4	3.98	0.570932	0.570932	CC	brush border	NA
GO:0010876	194	29	18.25	0.00827394	0.571106	BP	lipid localization	NA
GO:0030301	52	10	4.89	0.0214553	0.571531	BP	cholesterol transport	NA
GO:0008333	20	2	1.88	0.573598	0.573598	BP	endosome to lysosome transport	NA
GO:0009584	20	2	1.88	0.573598	0.573598	BP	detection of visible light	NA
GO:0032651	20	2	1.88	0.573598	0.573598	BP	regulation of interleukin-1 beta production	NA
GO:0032881	20	2	1.88	0.573598	0.573598	BP	regulation of polysaccharide metabolic process	NA
GO:0032964	20	2	1.88	0.573598	0.573598	BP	collagen biosynthetic process	NA
GO:0043500	20	2	1.88	0.573598	0.573598	BP	muscle adaptation	NA
GO:0048538	20	2	1.88	0.573598	0.573598	BP	thymus development	NA
GO:0048662	20	2	1.88	0.573598	0.573598	BP	negative regulation of smooth muscle cell proliferation	NA
GO:0050000	20	2	1.88	0.573598	0.573598	BP	chromosome localization	NA
GO:0051145	20	2	1.88	0.573598	0.573598	BP	smooth muscle cell differentiation	NA
GO:0051303	20	2	1.88	0.573598	0.573598	BP	establishment of chromosome localization	NA
GO:0051492	20	2	1.88	0.573598	0.573598	BP	regulation of stress fiber assembly	NA
GO:0055017	20	2	1.88	0.573598	0.573598	BP	cardiac muscle tissue growth	NA
GO:0060038	20	2	1.88	0.573598	0.573598	BP	cardiac muscle cell proliferation	NA
GO:0070303	20	2	1.88	0.573598	0.573598	BP	negative regulation of stress-activated protein kinase signaling pathway	NA
GO:0070873	20	2	1.88	0.573598	0.573598	BP	regulation of glycogen metabolic process	NA
GO:0071359	20	2	1.88	0.573598	0.573598	BP	cellular response to dsRNA	NA
GO:0035257	89	8	8.14	0.57418	0.57418	MF	nuclear hormone receptor binding	NA
GO:0051656	86	18	8.09	0.000922604	0.574233	BP	establishment of organelle localization	NA
GO:0005902	50	8	4.23	0.057336	0.576328	CC	microvillus	NA
GO:0016769	30	9	2.74	0.00105907	0.576612	MF	transferase activity, transferring nitrogenous groups	NA
GO:0005529	203	28	18.56	0.0183074	0.579292	MF	sugar binding	NA
GO:0006396	618	107	58.14	2.49061e-10	0.580816	BP	RNA processing	NA
GO:0035264	76	7	7.15	0.581043	0.581043	BP	multicellular organism growth	NA
GO:0043296	109	9	9.22	0.581059	0.581059	CC	apical junction complex	NA
GO:0060538	98	9	9.22	0.581112	0.581112	BP	skeletal muscle organ development	NA
GO:0050839	41	8	3.75	0.0300486	0.582933	MF	cell adhesion molecule binding	NA
GO:0016579	54	5	5.08	0.582981	0.582981	BP	protein deubiquitination	NA
GO:0051427	101	9	9.24	0.583148	0.583148	MF	hormone receptor binding	NA
GO:0019319	62	27	5.83	1.62992e-12	0.583176	BP	hexose biosynthetic process	NA
GO:0030331	21	2	1.92	0.584597	0.584597	MF	estrogen receptor binding	NA
GO:0031418	21	2	1.92	0.584597	0.584597	MF	L-ascorbic acid binding	NA
GO:0031683	21	2	1.92	0.584597	0.584597	MF	G-protein beta/gamma-subunit binding	NA
GO:0003206	43	4	4.05	0.585573	0.585573	BP	cardiac chamber morphogenesis	NA
GO:0033762	43	4	4.05	0.585573	0.585573	BP	response to glucagon stimulus	NA
GO:0051297	43	4	4.05	0.585573	0.585573	BP	centrosome organization	NA
GO:0051781	43	4	4.05	0.585573	0.585573	BP	positive regulation of cell division	NA
GO:0060041	43	4	4.05	0.585573	0.585573	BP	retina development in camera-type eye	NA
GO:0000775	146	12	12.36	0.585788	0.585788	CC	chromosome, centromeric region	NA
GO:0000407	10	1	0.85	0.587091	0.587091	CC	pre-autophagosomal structure	NA
GO:0005868	10	1	0.85	0.587091	0.587091	CC	cytoplasmic dynein complex	NA
GO:0005952	10	1	0.85	0.587091	0.587091	CC	cAMP-dependent protein kinase complex	NA
GO:0008180	10	1	0.85	0.587091	0.587091	CC	signalosome	NA
GO:0016471	10	1	0.85	0.587091	0.587091	CC	vacuolar proton-transporting V-type ATPase complex	NA
GO:0017119	10	1	0.85	0.587091	0.587091	CC	Golgi transport complex	NA
GO:0031080	10	1	0.85	0.587091	0.587091	CC	Nup107-160 complex	NA
GO:0042581	10	1	0.85	0.587091	0.587091	CC	specific granule	NA
GO:0006778	38	10	3.57	0.00213275	0.58734	BP	porphyrin metabolic process	NA
GO:0033013	38	10	3.57	0.00213275	0.58734	BP	tetrapyrrole metabolic process	NA
GO:0007548	197	18	18.53	0.58811	0.58811	BP	sex differentiation	NA
GO:0005791	38	7	3.22	0.0379634	0.589659	CC	rough endoplasmic reticulum	NA
GO:0001659	32	3	3.01	0.590511	0.590511	BP	temperature homeostasis	1
GO:0006271	32	3	3.01	0.590511	0.590511	BP	DNA strand elongation during DNA replication	NA
GO:0006664	32	3	3.01	0.590511	0.590511	BP	glycolipid metabolic process	NA
GO:0007009	32	3	3.01	0.590511	0.590511	BP	plasma membrane organization	NA
GO:0007431	32	3	3.01	0.590511	0.590511	BP	salivary gland development	NA
GO:0010811	32	3	3.01	0.590511	0.590511	BP	positive regulation of cell-substrate adhesion	8
GO:0035303	32	3	3.01	0.590511	0.590511	BP	regulation of dephosphorylation	NA
GO:0043331	32	3	3.01	0.590511	0.590511	BP	response to dsRNA	NA
GO:0090263	32	3	3.01	0.590511	0.590511	BP	positive regulation of Wnt receptor signaling pathway through beta-catenin	NA
GO:0000149	33	3	3.02	0.591888	0.591888	MF	SNARE binding	NA
GO:0016814	33	3	3.02	0.591888	0.591888	MF	hydrolase activity, acting on carbon-nitrogen (but not peptide) bonds, in cyclic amidines	NA
GO:0030145	33	3	3.02	0.591888	0.591888	MF	manganese ion binding	9
GO:0051649	1372	220	129.06	1.70652e-16	0.593552	BP	establishment of localization in cell	NA
GO:0051270	274	25	25.78	0.595119	0.595119	BP	regulation of cellular component movement	NA
GO:0043176	122	26	11.16	3.42781e-05	0.596343	MF	amine binding	NA
GO:0051054	66	6	6.21	0.596927	0.596927	BP	positive regulation of DNA metabolic process	NA
GO:0016192	783	117	73.66	2.22749e-07	0.598053	BP	vesicle-mediated transport	NA
GO:0042826	45	4	4.12	0.599147	0.599147	MF	histone deacetylase binding	NA
GO:0070371	55	5	5.17	0.599684	0.599684	BP	ERK1 and ERK2 cascade	NA
GO:0000718	21	2	1.98	0.600702	0.600702	BP	nucleotide-excision repair, DNA damage removal	NA
GO:0001738	21	2	1.98	0.600702	0.600702	BP	morphogenesis of a polarized epithelium	NA
GO:0009988	21	2	1.98	0.600702	0.600702	BP	cell-cell recognition	NA
GO:0014855	21	2	1.98	0.600702	0.600702	BP	striated muscle cell proliferation	NA
GO:0021587	21	2	1.98	0.600702	0.600702	BP	cerebellum morphogenesis	NA
GO:0031102	21	2	1.98	0.600702	0.600702	BP	neuron projection regeneration	NA
GO:0035094	21	2	1.98	0.600702	0.600702	BP	response to nicotine	NA
GO:0045103	21	2	1.98	0.600702	0.600702	BP	intermediate filament-based process	NA
GO:0046676	21	2	1.98	0.600702	0.600702	BP	negative regulation of insulin secretion	NA
GO:0051453	21	2	1.98	0.600702	0.600702	BP	regulation of intracellular pH	NA
GO:0051130	275	25	25.87	0.602645	0.602645	BP	positive regulation of cellular component organization	NA
GO:0000209	44	4	4.14	0.604175	0.604175	BP	protein polyubiquitination	NA
GO:0003950	22	2	2.01	0.610412	0.610412	MF	NAD+ ADP-ribosyltransferase activity	NA
GO:0008093	22	2	2.01	0.610412	0.610412	MF	cytoskeletal adaptor activity	NA
GO:0015301	22	2	2.01	0.610412	0.610412	MF	anion:anion antiporter activity	NA
[truncated: 2,930 more rows]
