# Supplementary material for: Proteome-wide analyses of human hepatocytes during differentiation and dedifferentiation
Source: Hepatology. 2013 Jul 1;58(2):799–809. doi: 10.1002/hep.26414 (PMC3842115; doi:10.1002/hep.26414)
Supplement: Supplementary file 7 [file hep0058-0799-sd7.xlsx]

## Sheet: Legend
Rowe et al. Proteome-wide analyses of human hepatocytes during differentiation and de-differentiation
Supporting Dataset 3: The first 4 principal components scores for each protein identified and quantified in every sample in four iTRAQ experiments.

## Sheet: CommonLiverProteinsFirst4Pc
spId	spAccession	Name	Comp.1	Comp.2	Comp.3	Comp.4
CH10_HUMAN	P61604	10 kDa heat shock protein, mitochondrial	-0.511735	-0.601581	0.403469	-0.185591
FTHFD_HUMAN	O75891	10-formyltetrahydrofolate dehydrogenase	1.9592	0.192527	-0.801169	0.877803
1433E_HUMAN	P62258	14-3-3 protein epsilon	-1.1957	0.0901762	-0.195684	0.117004
1433Z_HUMAN	P63104	14-3-3 protein zeta/delta	-1.10011	-0.00242385	0.318892	0.711861
DHB13_HUMAN	Q7Z5P4	17-beta-hydroxysteroid dehydrogenase 13	3.08612	-0.30357	-0.0191846	0.886343
DECR_HUMAN	Q16698	2,4-dienoyl-CoA reductase, mitochondrial	1.55093	0.22749	0.424242	-0.524031
HACD3_HUMAN	Q9P035	3-hydroxyacyl-CoA dehydratase 3	-0.300935	-0.0671623	0.413392	0.191259
HCD2_HUMAN	Q99714	3-hydroxyacyl-CoA dehydrogenase type-2	1.15186	0.25623	0.439022	-0.460622
3HIDH_HUMAN	P31937	3-hydroxyisobutyrate dehydrogenase, mitochondrial	2.01766	-0.258811	-0.394953	-0.90869
HIBCH_HUMAN	Q6NVY1	3-hydroxyisobutyryl-CoA hydrolase, mitochondrial	1.15198	0.451467	0.446739	-0.804074
THIM_HUMAN	P42765	3-ketoacyl-CoA thiolase, mitochondrial	2.457	-0.299635	1.0766	-0.710422
THIK_HUMAN	P09110	3-ketoacyl-CoA thiolase, peroxisomal	1.13239	0.456854	0.792604	-0.396024
THTM_HUMAN	P25325	3-mercaptopyruvate sulfurtransferase	0.477776	0.640359	-0.450124	-0.314999
AK1D1_HUMAN	P51857	3-oxo-5-beta-steroid 4-dehydrogenase	1.26008	0.91877	-0.526893	0.87847
RS10_HUMAN	P46783	40S ribosomal protein S10	-2.22791	-0.588639	-0.408123	-0.317026
RS11_HUMAN	P62280	40S ribosomal protein S11	-0.563584	-0.00963701	-0.155386	-0.14602
RS13_HUMAN	P62277	40S ribosomal protein S13	-1.8802	-0.359788	-0.13572	-0.150074
RS14_HUMAN	P62263	40S ribosomal protein S14	-1.91348	-0.128622	-0.247887	-0.236207
RS15A_HUMAN	P62244	40S ribosomal protein S15a	-1.3344	-0.0395168	-0.26915	-0.245835
RS16_HUMAN	P62249	40S ribosomal protein S16	-1.47376	-0.7736	-0.56633	-0.397122
RS17_HUMAN	P08708	40S ribosomal protein S17	-1.51114	-0.308304	-0.375342	-0.109892
RS18_HUMAN	P62269	40S ribosomal protein S18	-1.65764	0.19869	-0.172078	-0.244583
RS19_HUMAN	P39019	40S ribosomal protein S19	-1.67626	-0.048945	-0.433537	-0.277236
RS20_HUMAN	P60866	40S ribosomal protein S20	-1.54072	-0.00167583	-0.173977	-0.333343
RS25_HUMAN	P62851	40S ribosomal protein S25	-1.84178	0.172296	-0.235619	-0.301508
RS28_HUMAN	P62857	40S ribosomal protein S28	-1.3811	0.173137	-0.157916	-0.605095
RS3_HUMAN	P23396	40S ribosomal protein S3	-1.38923	-0.0366158	-0.269786	-0.155685
RS4X_HUMAN	P62701	40S ribosomal protein S4, X isoform	-0.746078	-0.206873	-0.505527	-0.0685826
RS6_HUMAN	P62753	40S ribosomal protein S6	-1.70934	-0.277663	-0.267881	-0.336458
RS7_HUMAN	P62081	40S ribosomal protein S7	-1.12251	-0.11972	0.0772121	-0.358295
RSSA_HUMAN	P08865	40S ribosomal protein SA	-1.45848	-0.132276	-0.179349	-0.11447
GABT_HUMAN	P80404	4-aminobutyrate aminotransferase, mitochondrial	2.20842	-0.0820878	0.0201379	-0.618149
HPPD_HUMAN	P32754	4-hydroxyphenylpyruvate dioxygenase	2.7119	-0.0813218	-1.85056	-0.195883
AL9A1_HUMAN	P49189	4-trimethylaminobutyraldehyde dehydrogenase	1.23298	0.480372	-0.355045	-0.045941
CH60_HUMAN	P10809	60 kDa heat shock protein, mitochondrial	-0.826275	-1.58437	0.0662263	-0.550812
RLA0_HUMAN	P05388	60S acidic ribosomal protein P0	-1.45114	-0.533107	-0.246062	-0.354828
RLA1_HUMAN	P05386	60S acidic ribosomal protein P1	-1.68434	-0.0710843	-0.162143	-0.426078
RLA2_HUMAN	P05387	60S acidic ribosomal protein P2	-0.739719	0.293693	-0.0463143	-0.393329
RL10_HUMAN	P27635	60S ribosomal protein L10	-1.46331	-1.05533	-0.303526	0.01803
RL10A_HUMAN	P62906	60S ribosomal protein L10a	-1.32828	-0.198175	-0.279399	-0.30786
RL12_HUMAN	P30050	60S ribosomal protein L12	-1.29478	-0.369235	-0.374258	-0.279742
RL13_HUMAN	P26373	60S ribosomal protein L13	-1.54706	-0.18788	-0.137341	-0.438739
RL14_HUMAN	P50914	60S ribosomal protein L14	-1.52306	-0.402308	-0.182309	-0.327046
RL15_HUMAN	P61313	60S ribosomal protein L15	-1.48559	-0.147709	-0.595108	-0.0897771
RL17_HUMAN	P18621	60S ribosomal protein L17	-1.8263	-0.215347	-0.20867	-0.177264
RL18_HUMAN	Q07020	60S ribosomal protein L18	-1.04898	-0.38338	-0.272606	-0.258657
RL18A_HUMAN	Q02543	60S ribosomal protein L18a	-1.71837	-0.488666	-0.403175	-0.159262
RL23A_HUMAN	P62750	60S ribosomal protein L23a	-1.85528	0.184673	-0.12842	-0.619512
RL24_HUMAN	P83731	60S ribosomal protein L24	-1.84349	0.0725878	-0.0476952	-0.409518
RL27_HUMAN	P61353	60S ribosomal protein L27	-1.07459	-0.293115	-0.0644291	-0.331666
RL27A_HUMAN	P46776	60S ribosomal protein L27a	-1.46591	-0.48004	-0.178254	-0.196795
RL3_HUMAN	P39023	60S ribosomal protein L3	-1.97739	-0.476235	-0.16911	-0.435652
RL36_HUMAN	Q9Y3U8	60S ribosomal protein L36	-1.8125	-0.286942	-0.433272	-0.269308
RL4_HUMAN	P36578	60S ribosomal protein L4	-1.16123	0.00646469	-0.152541	-0.324151
RL6_HUMAN	Q02878	60S ribosomal protein L6	-1.32126	-0.348689	-0.144566	-0.335557
RL7_HUMAN	P18124	60S ribosomal protein L7	-1.66872	-0.157303	-0.0607459	-0.317061
RL7A_HUMAN	P62424	60S ribosomal protein L7a	-1.2298	-0.264108	-0.327462	-0.310486
K6PL_HUMAN	P17858	6-phosphofructokinase, liver type	-0.835556	-0.258006	-0.417113	0.306721
6PGD_HUMAN	P52209	6-phosphogluconate dehydrogenase, decarboxylating	-1.0292	0.104735	-0.335567	0.449606
GRP78_HUMAN	P11021	78 kDa glucose-regulated protein	-1.14738	0.0614361	0.240763	-0.103331
THIC_HUMAN	Q9BWD1	Acetyl-CoA acetyltransferase, cytosolic	-0.496014	0.664413	-0.175384	0.469903
THIL_HUMAN	P24752	Acetyl-CoA acetyltransferase, mitochondrial	2.43594	-0.0264581	0.000531766	-0.840636
ACON_HUMAN	Q99798	Aconitate hydratase, mitochondrial	-0.0743093	-0.332388	0.411554	-0.643735
ACBP_HUMAN	P07108	Acyl-CoA-binding protein	-0.601986	1.05742	-0.616846	0.414407
ACS2B_HUMAN	Q68CK6	Acyl-coenzyme A synthetase ACSM2B, mitochondrial	3.44753	-0.39864	0.915742	-0.217076
ADK_HUMAN	P55263	Adenosine kinase	0.305553	0.348045	-0.612906	-0.231595
SAHH_HUMAN	P23526	Adenosylhomocysteinase	-1.16378	-0.147329	-0.661076	0.00962358
KAD2_HUMAN	P54819	Adenylate kinase 2, mitochondrial	0.555667	-0.338817	0.176367	-0.486918
KAD4_HUMAN	P27144	Adenylate kinase isoenzyme 4, mitochondrial	0.368485	-0.150644	0.0885886	-0.347697
CAP1_HUMAN	Q01518	Adenylyl cyclase-associated protein 1	-1.12223	-0.925823	-0.300579	0.504965
ADT2_HUMAN	P05141	ADP/ATP translocase 2	0.40473	-0.453313	0.642519	-0.535984
ADX_HUMAN	P10109	Adrenodoxin, mitochondrial	0.84421	0.20536	-0.470701	-0.563834
ARK73_HUMAN	O95154	Aflatoxin B1 aldehyde reductase member 3	2.31058	-0.238281	-0.769844	0.11178
AK1A1_HUMAN	P14550	Alcohol dehydrogenase [NADP+]	0.876037	0.14248	-0.878089	0.408657
ADH1B_HUMAN	P00325	Alcohol dehydrogenase 1B	3.00293	0.0206105	-1.36794	-0.0088328
ADH1G_HUMAN	P00326	Alcohol dehydrogenase 1C	2.83229	0.159202	-1.4669	0.573321
ADH4_HUMAN	P08319	Alcohol dehydrogenase 4	2.67716	0.491344	-1.99679	-0.475057
ADH6_HUMAN	P28332	Alcohol dehydrogenase 6	1.51794	0.77908	-1.43744	-0.168979
ADHX_HUMAN	P11766	Alcohol dehydrogenase class-3	-0.310927	0.115685	-0.770723	0.641914
AL1B1_HUMAN	P30837	Aldehyde dehydrogenase X, mitochondrial	1.38861	-0.97558	0.534167	-0.326721
ALDH2_HUMAN	P05091	Aldehyde dehydrogenase, mitochondrial	2.21983	0.249627	-0.200153	-0.679184
AK1BA_HUMAN	O60218	Aldo-keto reductase family 1 member B10	1.54523	-1.87828	1.07958	3.41456
AK1C2_HUMAN	P52895	Aldo-keto reductase family 1 member C2	1.60924	-0.234331	-0.265147	2.83759
AK1C4_HUMAN	P17516	Aldo-keto reductase family 1 member C4	2.78651	-0.166181	-1.42454	0.3793
ACTN1_HUMAN	P12814	Alpha-actinin-1	-0.538944	-0.53271	0.697354	0.056524
ACTN4_HUMAN	O43707	Alpha-actinin-4	0.197868	-0.637692	1.19206	-0.0889678
AL7A1_HUMAN	P49419	Alpha-aminoadipic semialdehyde dehydrogenase	0.963541	0.0669692	-0.366469	-0.356058
ENOA_HUMAN	P06733	Alpha-enolase	-1.60004	-1.89667	-0.821336	0.59418
FETA_HUMAN	P02771	Alpha-fetoprotein	-2.72335	1.67203	-0.0609262	0.306155
AOFA_HUMAN	P21397	Amine oxidase [flavin-containing] A	1.50983	0.00118766	0.524142	0.161109
AOFB_HUMAN	P27338	Amine oxidase [flavin-containing] B	1.56257	0.151407	0.443932	-0.102836
ACY1_HUMAN	Q03154	Aminoacylase-1	1.11164	0.198961	-0.992941	0.151918
ANXA2_HUMAN	P07355	Annexin A2	0.565002	-0.0744001	1.95217	1.08265
ANXA4_HUMAN	P09525	Annexin A4	-0.043473	-0.836018	-0.657251	0.759836
ANXA5_HUMAN	P08758	Annexin A5	-1.83084	-0.0312715	0.354442	1.28806
ANXA6_HUMAN	P08133	Annexin A6	0.621352	0.566916	-0.489702	0.701072
APOA1_HUMAN	P02647	Apolipoprotein A-I	-0.705809	0.266496	0.641318	1.36973
AIFM1_HUMAN	O95831	Apoptosis-inducing factor 1, mitochondrial	1.12294	0.000799461	0.404891	-0.376859
ARGI1_HUMAN	P05089	Arginase-1	1.58307	0.751259	-0.748406	0.526426
ARLY_HUMAN	P04424	Argininosuccinate lyase	1.56799	0.374929	-0.70985	0.28232
ASSY_HUMAN	P00966	Argininosuccinate synthase	1.15541	0.835578	-1.20782	-0.0274164
AAAD_HUMAN	P22760	Arylacetamide deacetylase	0.972288	0.128063	0.437809	0.212165
ARSE_HUMAN	P51690	Arylsulfatase E	-0.503406	1.01649	0.744106	-0.479065
AATC_HUMAN	P17174	Aspartate aminotransferase, cytoplasmic	0.32347	0.0718588	-0.735491	0.448469
AATM_HUMAN	P00505	Aspartate aminotransferase, mitochondrial	0.75363	0.377135	0.0907084	-0.201629
ATPA_HUMAN	P25705	ATP synthase subunit alpha, mitochondrial	0.678226	-0.132524	0.298799	-0.550749
AT5F1_HUMAN	P24539	ATP synthase subunit b, mitochondrial	1.07823	-1.38939	0.797577	0.184921
ATPB_HUMAN	P06576	ATP synthase subunit beta, mitochondrial	0.574482	-0.111017	0.227366	-0.533163
ATP5H_HUMAN	O75947	ATP synthase subunit d, mitochondrial	0.376529	0.056485	0.655917	-0.340471
ATPK_HUMAN	P56134	ATP synthase subunit f, mitochondrial	1.24344	-0.343894	0.492665	-0.470547
ATPG_HUMAN	P36542	ATP synthase subunit gamma, mitochondrial	0.219659	-0.100492	0.0807685	-0.132868
ATPO_HUMAN	P48047	ATP synthase subunit O, mitochondrial	0.567547	-0.20064	0.269525	-0.552174
ATP5J_HUMAN	P18859	ATP synthase-coupling factor 6, mitochondrial	-0.0511717	0.281127	0.577881	-0.725814
ABCD3_HUMAN	P28288	ATP-binding cassette sub-family D member 3	0.586697	-0.000658902	0.981911	-0.149733
DHX9_HUMAN	Q08211	ATP-dependent RNA helicase A	-0.467578	-0.218128	-0.0888468	-0.101811
B3AT_HUMAN	P02730	Band 3 anion transport protein	-1.93896	1.94279	0.338332	0.11601
ENOB_HUMAN	P13929	Beta-enolase	1.67432	0.569207	-1.04958	-0.463591
DHAK_HUMAN	Q3LXA3	Bifunctional ATP-dependent dihydroxyacetone kinase/FAD-AMP lyase (cyclizing)	2.09075	-0.177179	-1.45276	0.0141252
BAAT_HUMAN	Q14032	Bile acid-CoA:amino acid N-acyltransferase	2.69841	-0.421946	1.23878	0.364542
S27A5_HUMAN	Q9Y2P5	Bile acyl-CoA synthetase	2.11175	0.150976	-0.59258	-0.069571
ST2A1_HUMAN	Q06520	Bile salt sulfotransferase	1.40697	-0.112938	-1.01706	0.408326
C1TC_HUMAN	P11586	C-1-tetrahydrofolate synthase, cytoplasmic	1.44441	-0.179626	-1.07093	0.193828
CMC2_HUMAN	Q9UJS0	Calcium-binding mitochondrial carrier protein Aralar2	1.08833	0.167253	0.342861	-0.173214
CHSP1_HUMAN	Q9Y2V2	Calcium-regulated heat stable protein 1	-1.0771	-0.52754	-0.716125	0.314331
CALX_HUMAN	P27824	Calnexin	-0.80255	0.385083	0.551162	0.296214
CALR_HUMAN	P27797	Calreticulin	-0.790394	0.0486949	0.361638	-0.10448
CPSM_HUMAN	P31327	Carbamoyl-phosphate synthase [ammonia], mitochondrial	1.3767	0.815876	-0.1734	-0.670165
CAH2_HUMAN	P00918	Carbonic anhydrase 2	0.467956	0.977031	-0.882119	0.22248
CBR1_HUMAN	P16152	Carbonyl reductase [NADPH] 1	1.10796	-0.0503761	-0.574539	0.627429
EST2_HUMAN	O00748	Carboxylesterase 2	2.33114	-0.634799	1.48418	-0.0407601
CATA_HUMAN	P04040	Catalase	1.55733	0.319566	-0.191305	-0.133292
CTNA1_HUMAN	P35221	Catenin alpha-1	-1.24351	-1.78055	0.346465	-0.537875
CTND1_HUMAN	O60716	Catenin delta-1	0.405303	-0.0307212	0.295004	-0.157936
CATD_HUMAN	P07339	Cathepsin D	1.05799	-0.061435	1.06492	0.678428
CLIC1_HUMAN	O00299	Chloride intracellular channel protein 1	-2.65885	-1.48166	-0.307233	0.458659
CISY_HUMAN	O75390	Citrate synthase, mitochondrial	-0.748121	-0.968575	0.377776	-0.324752
CLH1_HUMAN	Q00610	Clathrin heavy chain 1	-0.924331	-0.426405	0.273431	0.189039
CLUS_HUMAN	P10909	Clusterin	2.1256	-0.568755	2.70476	1.8736
COF1_HUMAN	P23528	Cofilin-1	-1.6439	-0.203879	-0.0250496	0.701279
C1QBP_HUMAN	Q07021	Complement component 1 Q subcomponent-binding protein, mitochondrial	-0.936223	-1.17961	1.1667	-0.393225
CGL_HUMAN	P32929	Cystathionine gamma-lyase	2.18914	0.0724261	-1.81807	-0.19902
CYB5_HUMAN	P00167	Cytochrome b5	1.49793	0.0650849	-0.100332	-0.247045
QCR1_HUMAN	P31930	Cytochrome b-c1 complex subunit 1, mitochondrial	0.478146	-0.41765	0.494135	-0.00820282
QCR2_HUMAN	P22695	Cytochrome b-c1 complex subunit 2, mitochondrial	0.590841	-0.118291	-0.0277553	-0.196143
QCR7_HUMAN	P14927	Cytochrome b-c1 complex subunit 7	0.0995274	-0.0702443	0.478163	-0.324853
COX2_HUMAN	P00403	Cytochrome c oxidase subunit 2	0.451669	0.146072	0.385466	-0.407789
COX41_HUMAN	P13073	Cytochrome c oxidase subunit 4 isoform 1, mitochondrial	0.422788	0.218481	0.191657	-0.642769
COX5A_HUMAN	P20674	Cytochrome c oxidase subunit 5A, mitochondrial	0.333248	0.263839	0.545792	-0.632693
COX5B_HUMAN	P10606	Cytochrome c oxidase subunit 5B, mitochondrial	0.323826	0.373836	0.669414	-0.791629
CY1_HUMAN	P08574	Cytochrome c1, heme protein, mitochondrial	0.757424	-0.15897	0.611008	-0.301892
CP2A6_HUMAN	P11509	Cytochrome P450 2A6	3.16984	0.102901	-0.828052	0.174529
CP2C8_HUMAN	P10632	Cytochrome P450 2C8	1.62329	0.0805127	-0.74803	-0.253924
CP2E1_HUMAN	P05181	Cytochrome P450 2E1	1.81235	-0.0857452	-0.83564	0.0816963
CP3A4_HUMAN	P08684	Cytochrome P450 3A4	2.60816	-0.585382	1.52928	0.360543
CP3A7_HUMAN	P24462	Cytochrome P450 3A7	-2.00064	1.67625	0.444197	0.871949
ACOC_HUMAN	P21399	Cytoplasmic aconitate hydratase	0.664112	0.249832	-1.23766	-0.18164
AMPL_HUMAN	P28838	Cytosol aminopeptidase	0.686019	-0.37018	-0.887006	0.213916
CNDP2_HUMAN	Q96KP4	Cytosolic non-specific dipeptidase	0.529424	0.192987	-0.704237	0.35183
SERA_HUMAN	O43175	D-3-phosphoglycerate dehydrogenase	-1.15472	1.07331	-0.414539	-0.0255536
BDH_HUMAN	Q02338	D-beta-hydroxybutyrate dehydrogenase, mitochondrial	1.46174	0.216562	0.0375814	-0.191651
ECH1_HUMAN	Q13011	Delta(3,5)-Delta(2,4)-dienoyl-CoA isomerase, mitochondrial	1.1275	0.396247	0.744021	0.0876907
AL4A1_HUMAN	P30038	Delta-1-pyrroline-5-carboxylate dehydrogenase, mitochondrial	0.873683	0.00335063	-0.142838	-0.456951
RCL_HUMAN	O43598	Deoxyribonucleoside 5'-monophosphate N-glycosidase	-0.272909	0.422398	-0.545793	0.288986
DLDH_HUMAN	P09622	Dihydrolipoyl dehydrogenase, mitochondrial	0.461885	0.161779	0.344104	-0.281114
DPYS_HUMAN	Q14117	Dihydropyrimidinase	0.864129	0.429918	-0.79231	0.0298995
FMO3_HUMAN	P31513	Dimethylaniline monooxygenase [N-oxide-forming] 3	1.58676	-0.526441	-0.883041	-0.129753
OST48_HUMAN	P39656	Dolichyl-diphosphooligosaccharide--protein glycosyltransferase 48 kDa subunit	-0.403782	-0.516773	0.14698	0.0610829
RPN1_HUMAN	P04843	Dolichyl-diphosphooligosaccharide--protein glycosyltransferase subunit 1	-0.201369	-0.103962	0.181556	0.209076
RPN2_HUMAN	P04844	Dolichyl-diphosphooligosaccharide--protein glycosyltransferase subunit 2	-0.0689807	-0.0632343	0.230818	0.353972
ETFA_HUMAN	P13804	Electron transfer flavoprotein subunit alpha, mitochondrial	1.19565	0.0822866	0.444116	-0.662208
ETFB_HUMAN	P38117	Electron transfer flavoprotein subunit beta	0.551979	0.238419	0.302732	-0.416198
EF1A1_HUMAN	P68104	Elongation factor 1-alpha 1	-1.34586	-0.0660398	-0.430813	0.212062
EF1D_HUMAN	P29692	Elongation factor 1-delta	-1.26355	0.683818	0.428171	-0.223658
EF1G_HUMAN	P26641	Elongation factor 1-gamma	-1.46612	-0.201604	0.055588	0.140151
EF2_HUMAN	P13639	Elongation factor 2	-1.47288	-0.455321	-0.514569	0.153541
EFTU_HUMAN	P49411	Elongation factor Tu, mitochondrial	-0.679184	-0.960346	0.0610942	-0.740395
ERP29_HUMAN	P30040	Endoplasmic reticulum resident protein 29	-0.34842	-0.129984	0.513255	-0.295098
ENPL_HUMAN	P14625	Endoplasmin	-0.737172	-0.0206865	-0.0476834	-0.0390306
ECHD2_HUMAN	Q86YB7	Enoyl-CoA hydratase domain-containing protein 2, mitochondrial	1.3564	0.14899	-0.191007	-0.540569
ECHD3_HUMAN	Q96DC8	Enoyl-CoA hydratase domain-containing protein 3, mitochondrial	2.16269	-0.172238	0.856864	-0.657092
ECHM_HUMAN	P30084	Enoyl-CoA hydratase, mitochondrial	2.02573	-0.0397815	0.306404	-0.743456
HYEP_HUMAN	P07099	Epoxide hydrolase 1	1.94821	0.212265	0.0991593	0.398288
HYES_HUMAN	P34913	Epoxide hydrolase 2	1.49176	0.611532	-0.674644	-0.210854
ES1_HUMAN	P30042	ES1 protein homolog, mitochondrial	0.740211	0.539432	0.030311	-0.828429
DHB11_HUMAN	Q8NBQ5	Estradiol 17-beta-dehydrogenase 11	-0.338205	0.565626	0.480919	0.371692
DHB12_HUMAN	Q53GQ0	Estradiol 17-beta-dehydrogenase 12	-0.834303	0.655865	0.416584	0.247686
IF4A1_HUMAN	P60842	Eukaryotic initiation factor 4A-I	-1.55002	-0.267654	-0.188202	0.152393
IF5A1_HUMAN	P63241	Eukaryotic translation initiation factor 5A-1	-1.13302	-0.0535069	-0.459786	-0.0374347
CAZA1_HUMAN	P52907	F-actin-capping protein subunit alpha-1	-0.944121	0.115555	0.119905	0.138046
FPPS_HUMAN	P14324	Farnesyl pyrophosphate synthase	-0.405467	0.646854	-0.212279	0.755383
FAS_HUMAN	P49327	Fatty acid synthase	0.362904	0.0474397	-0.318307	0.916038
FABPL_HUMAN	P07148	Fatty acid-binding protein, liver	-0.804434	1.69416	-0.252832	0.341539
AL3A2_HUMAN	P51648	Fatty aldehyde dehydrogenase	1.01997	0.0650188	0.0301969	-0.0885559
FRIL_HUMAN	P02792	Ferritin light chain	-1.99873	2.18043	0.700911	0.525145
FIBB_HUMAN	P02675	Fibrinogen beta chain	0.944948	0.202527	0.665323	1.94645
FIBG_HUMAN	P02679	Fibrinogen gamma chain	1.20534	-0.125668	0.291233	1.73122
FINC_HUMAN	P02751	Fibronectin	-1.09192	0.375492	0.924465	0.57205
FLNB_HUMAN	O75369	Filamin-B	0.127931	-0.238452	1.09578	-0.183985
BLVRB_HUMAN	P30043	Flavin reductase	-0.634416	1.58361	-0.585169	0.274778
FTCD_HUMAN	O95954	Formimidoyltransferase-cyclodeaminase	2.28662	0.341684	-0.831686	0.531242
F16P1_HUMAN	P09467	Fructose-1,6-bisphosphatase 1	1.33453	0.0077899	-1.46996	0.0577059
ALDOA_HUMAN	P04075	Fructose-bisphosphate aldolase A	-2.49162	-2.41086	-0.646539	-0.0106985
ALDOB_HUMAN	P05062	Fructose-bisphosphate aldolase B	1.64486	0.562204	-0.962548	0.0618529
FUMH_HUMAN	P07954	Fumarate hydratase, mitochondrial	0.843816	0.358268	0.207132	-0.194315
FAAA_HUMAN	P16930	Fumarylacetoacetase	1.36708	0.181583	-1.66361	-0.146621
GALK1_HUMAN	P51570	Galactokinase	-0.0955894	0.723804	0.0199151	0.379591
G6PI_HUMAN	P06744	Glucose-6-phosphate isomerase	0.176209	-2.17296	-1.43544	0.562989
GLU2B_HUMAN	P14314	Glucosidase 2 subunit beta	-0.793284	0.44153	0.413619	-0.0712274
DHE3_HUMAN	P00367	Glutamate dehydrogenase 1, mitochondrial	0.796462	0.260824	-0.0686944	-0.204076
GSTK1_HUMAN	Q9Y2Q3	Glutathione S-transferase kappa 1	1.31433	0.232113	0.774869	-0.408017
GSTO1_HUMAN	P78417	Glutathione S-transferase omega-1	0.458824	0.217032	-0.764669	0.584436
GSTP1_HUMAN	P09211	Glutathione S-transferase P	-2.00686	2.14186	0.119877	0.562869
G3P_HUMAN	P04406	Glyceraldehyde-3-phosphate dehydrogenase	-0.682938	-0.497348	-0.772254	0.723068
GPDA_HUMAN	P21695	Glycerol-3-phosphate dehydrogenase [NAD+], cytoplasmic	2.28434	0.245365	-1.07893	0.432607
GATM_HUMAN	P50440	Glycine amidinotransferase, mitochondrial	1.34381	0.36438	0.833989	-0.542591
GCSP_HUMAN	P23378	Glycine dehydrogenase [decarboxylating], mitochondrial	1.63755	0.130805	0.164663	-0.894902
GLYAT_HUMAN	Q6IB77	Glycine N-acyltransferase	2.30917	0.109867	-0.335896	-0.750801
GDE_HUMAN	P35573	Glycogen debranching enzyme	2.18136	0.0528948	-0.336819	0.133699
PYGL_HUMAN	P06737	Glycogen phosphorylase, liver form	1.09334	0.151925	-0.517321	-0.134788
GRHPR_HUMAN	Q9UBQ7	Glyoxylate reductase/hydroxypyruvate reductase	1.63497	0.185181	-0.653565	-0.0272385
SAR1B_HUMAN	Q9Y6B6	GTP-binding protein SAR1b	-0.280979	-0.163246	-0.0439742	0.290143
HSP71_HUMAN	P08107	Heat shock 70 kDa protein 1A/1B	-1.07358	-1.3159	-0.358561	0.256755
HSP7C_HUMAN	P11142	Heat shock cognate 71 kDa protein	-1.19439	0.118008	-0.0258966	0.0611496
HSPB1_HUMAN	P04792	Heat shock protein beta-1	0.915337	0.251071	0.824742	1.37543
HS90A_HUMAN	P07900	Heat shock protein HSP 90-alpha	-1.80213	-0.179329	-0.416288	0.0856778
HS90B_HUMAN	P08238	Heat shock protein HSP 90-beta	-2.25742	-1.44701	-0.682535	-0.10915
HBA_HUMAN	P69905	Hemoglobin subunit alpha	-3.20641	3.42509	0.137633	-0.0246164
HBB_HUMAN	P68871	Hemoglobin subunit beta	-2.12186	2.48961	0.159216	-0.131869
HBE_HUMAN	P02100	Hemoglobin subunit epsilon	-2.34114	2.41659	0.184742	-0.846091
HBG1_HUMAN	P69891	Hemoglobin subunit gamma-1	-3.15077	3.31792	0.209985	0.201104
HBG2_HUMAN	P69892	Hemoglobin subunit gamma-2	-3.08768	3.24927	0.148027	0.317613
HBM_HUMAN	Q6B0K9	Hemoglobin subunit mu	-2.21062	2.41389	-0.261563	-0.205236
HBAZ_HUMAN	P02008	Hemoglobin subunit zeta	-2.60886	2.35742	0.0770125	-0.655618
HDGF_HUMAN	P51858	Hepatoma-derived growth factor	-1.14214	-0.120301	-0.0625296	-0.215363
ROA3_HUMAN	P51991	Heterogeneous nuclear ribonucleoprotein A3	-1.4459	-0.48951	0.1979	-0.228297
HNRPK_HUMAN	P61978	Heterogeneous nuclear ribonucleoprotein K	-1.91015	-0.328562	0.251224	-0.118756
HNRPL_HUMAN	P14866	Heterogeneous nuclear ribonucleoprotein L	-1.84309	-0.75278	0.0842345	-0.190242
HNRPM_HUMAN	P52272	Heterogeneous nuclear ribonucleoprotein M	-1.57981	-0.521596	0.166003	-0.133016
HNRPU_HUMAN	Q00839	Heterogeneous nuclear ribonucleoprotein U	-1.7331	-0.926654	0.0952341	-0.181571
ROA2_HUMAN	P22626	Heterogeneous nuclear ribonucleoproteins A2/B1	-1.51926	-0.162849	0.284838	-0.445389
HNRPC_HUMAN	P07910	Heterogeneous nuclear ribonucleoproteins C1/C2	-1.51628	-0.374256	-0.0577001	-0.299241
HMGB1_HUMAN	P09429	High mobility group protein B1	-2.36301	0.682679	-0.229749	-0.403863
HUTH_HUMAN	P42357	Histidine ammonia-lyase	-1.0822	1.98049	-0.154021	-0.0559886
HINT2_HUMAN	Q9BX68	Histidine triad nucleotide-binding protein 2, mitochondrial	0.837052	0.466823	0.948395	-0.717747
H10_HUMAN	P07305	Histone H1.0	-1.35595	-0.554081	0.0533644	-0.560342
H12_HUMAN	P16403	Histone H1.2	-2.89531	1.21521	0.0250506	-0.666817
H15_HUMAN	P16401	Histone H1.5	-2.19336	2.10423	0.0737878	-0.148206
H4_HUMAN	P62805	Histone H4	-2.34365	0.737621	0.0670852	-0.237673
HAOX1_HUMAN	Q9UJM8	Hydroxyacid oxidase 1	2.90948	-0.309619	1.19313	-0.0955505
HCDH_HUMAN	Q16836	Hydroxyacyl-coenzyme A dehydrogenase, mitochondrial	1.87229	0.264676	-0.118789	-0.720294
HMGCL_HUMAN	P35914	Hydroxymethylglutaryl-CoA lyase, mitochondrial	2.83488	0.164249	0.27084	-0.673377
HMCS2_HUMAN	P54868	Hydroxymethylglutaryl-CoA synthase, mitochondrial	2.32026	0.346708	-0.210286	-0.793521
HSDL2_HUMAN	Q6YN16	Hydroxysteroid dehydrogenase-like protein 2	0.868463	0.141192	0.197824	-0.677124
HYOU1_HUMAN	Q9Y4L1	Hypoxia up-regulated protein 1	-0.973829	-0.53023	0.36393	-0.0339272
ITB1_HUMAN	P05556	Integrin beta-1	-0.951366	0.200697	0.48045	0.133447
ILF2_HUMAN	Q12905	Interleukin enhancer-binding factor 2	-1.87127	-1.05036	0.0937202	-0.352856
ILF3_HUMAN	Q12906	Interleukin enhancer-binding factor 3	-1.70897	-0.549836	0.131491	-0.357484
ISOC1_HUMAN	Q96CN7	Isochorismatase domain-containing protein 1	-0.0539366	0.61728	-0.140591	0.36195
IDHC_HUMAN	O75874	Isocitrate dehydrogenase [NADP] cytoplasmic	0.0137111	-0.123808	-0.9535	0.307388
IDHP_HUMAN	P48735	Isocitrate dehydrogenase [NADP], mitochondrial	1.89482	-0.355675	0.961768	-0.290629
IDI1_HUMAN	Q13907	Isopentenyl-diphosphate Delta-isomerase 1	-2.16809	1.32641	0.109561	1.10411
IVD_HUMAN	P26440	Isovaleryl-CoA dehydrogenase, mitochondrial	1.19989	0.0895898	0.243417	-0.393961
K1C18_HUMAN	P05783	Keratin, type I cytoskeletal 18	1.05812	-1.1069	2.67363	-0.182866
K1C19_HUMAN	P08727	Keratin, type I cytoskeletal 19	-1.9842	-1.20849	0.594145	0.155003
K2C8_HUMAN	P05787	Keratin, type II cytoskeletal 8	0.765203	-0.926794	2.45653	-0.128424
KHK_HUMAN	P50053	Ketohexokinase	1.17117	0.0432427	-0.962243	-0.0914534
KHDR1_HUMAN	Q07666	KH domain-containing, RNA-binding, signal transduction-associated protein 1	-1.69663	-1.18751	0.0762986	-0.186082
LGUL_HUMAN	Q04760	Lactoylglutathione lyase	-0.833	0.604827	-0.546681	0.553511
CRYL1_HUMAN	Q9Y2S2	Lambda-crystallin homolog	0.934612	0.301877	-0.744548	0.73786
LMNB1_HUMAN	P20700	Lamin-B1	-1.87505	-0.22167	0.230338	-0.179006
ERG7_HUMAN	P48449	Lanosterol synthase	0.305115	0.727736	1.04414	0.57651
LPPRC_HUMAN	P42704	Leucine-rich PPR motif-containing protein, mitochondrial	-1.18432	-1.28099	-0.503126	-0.325025
CP4F2_HUMAN	P78329	Leukotriene-B(4) omega-hydroxylase 1	1.59613	0.134721	-0.132635	-0.227949
EST1_HUMAN	P23141	Liver carboxylesterase 1	2.73262	-0.115743	-0.07631	-0.505651
LDHA_HUMAN	P00338	L-lactate dehydrogenase A chain	-0.572258	-1.14975	-0.887921	0.559203
ACSL1_HUMAN	P33121	Long-chain-fatty-acid--CoA ligase 1	2.55784	0.0396468	0.546566	0.070208
LA_HUMAN	P05455	Lupus La protein	-3.01943	-2.40915	-0.894187	-0.250304
DCXR_HUMAN	Q7Z4W1	L-xylulose reductase	3.02592	0.105242	-1.21709	-0.484986
LAMP2_HUMAN	P13473	Lysosome-associated membrane glycoprotein 2	0.177524	-0.208942	1.91726	0.011998
MDHC_HUMAN	P40925	Malate dehydrogenase, cytoplasmic	-0.295185	-0.285942	-0.678023	0.394792
MDHM_HUMAN	P40926	Malate dehydrogenase, mitochondrial	0.532206	-0.163719	0.506719	-0.211282
MOGS_HUMAN	Q13724	Mannosyl-oligosaccharide glucosidase	-0.762845	-1.20995	0.0811774	0.175722
MATR3_HUMAN	P43243	Matrin-3	-1.21914	-0.496077	0.017413	0.0280442
ACADM_HUMAN	P11310	Medium-chain specific acyl-CoA dehydrogenase, mitochondrial	1.25861	0.198625	0.220433	-0.468159
PGRC1_HUMAN	O00264	Membrane-associated progesterone receptor component 1	1.48757	0.237621	0.392507	0.0611305
PGRC2_HUMAN	O15173	Membrane-associated progesterone receptor component 2	-0.279801	0.795025	0.921709	0.0377368
MMSA_HUMAN	Q02252	Methylmalonate-semialdehyde dehydrogenase [acylating], mitochondrial	1.09015	0.664766	-0.514703	-0.681378
MUTA_HUMAN	P22033	Methylmalonyl-CoA mutase, mitochondrial	1.08283	0.311872	0.0604347	-0.70489
MET7A_HUMAN	Q9H8H3	Methyltransferase-like protein 7A	1.44659	0.276498	0.0826517	-0.485888
MTP_HUMAN	P55157	Microsomal triglyceride transfer protein large subunit	0.683974	0.492101	0.418378	-0.00344119
MTCH2_HUMAN	Q9Y6C9	Mitochondrial carrier homolog 2	1.17785	-0.249619	0.372324	-0.0792371
FIS1_HUMAN	Q9Y3D6	Mitochondrial fission 1 protein	0.754416	0.50085	0.251301	-0.383573
IMMT_HUMAN	Q16891	Mitochondrial inner membrane protein	-0.209975	-0.449837	0.257171	-0.12603
MOES_HUMAN	P26038	Moesin	-0.336267	0.562817	0.367795	1.42113
MYL6_HUMAN	P60660	Myosin light polypeptide 6	0.0432651	0.223212	1.80578	-0.0182571
MYH9_HUMAN	P35579	Myosin-9	0.426078	0.120145	1.37055	0.29144
MARCS_HUMAN	P29966	Myristoylated alanine-rich C-kinase substrate	-3.14363	0.888722	0.242894	-0.202853
DDAH1_HUMAN	O94760	N(G),N(G)-dimethylarginine dimethylaminohydrolase 1	-0.292383	0.056435	-0.327218	0.174073
NDUA5_HUMAN	Q16718	NADH dehydrogenase [ubiquinone] 1 alpha subcomplex subunit 5	-0.266616	-0.067923	-0.0316544	-0.597838
NDUV1_HUMAN	P49821	NADH dehydrogenase [ubiquinone] flavoprotein 1, mitochondrial	0.397953	-0.154106	-0.0557777	-0.252432
NDUS3_HUMAN	O75489	NADH dehydrogenase [ubiquinone] iron-sulfur protein 3, mitochondrial	-0.644829	0.188923	0.00606594	-0.384949
NB5R3_HUMAN	P00387	NADH-cytochrome b5 reductase 3	-0.0636561	-0.156994	0.923862	0.324804
NCPR_HUMAN	P16435	NADPH--cytochrome P450 reductase	1.03853	-0.79926	1.34072	0.251437
AHNK_HUMAN	Q09666	Neuroblast differentiation-associated protein AHNAK	-0.0218689	-0.0165289	1.59543	-0.255593
GANAB_HUMAN	Q14697	Neutral alpha-glucosidase AB	-0.356629	0.196839	0.210871	0.186157
NLTP_HUMAN	P22307	Non-specific lipid-transfer protein	1.21617	-0.0281476	1.10709	-0.145057
NSF1C_HUMAN	Q9UNZ2	NSFL1 cofactor p47	-1.59063	-0.173051	0.244229	0.0994452
YBOX1_HUMAN	P67809	Nuclease-sensitive element-binding protein 1	-2.19397	0.124536	0.0170195	-0.443247
NUCL_HUMAN	P19338	Nucleolin	-2.50368	-1.13268	-0.22701	-0.519709
NPM_HUMAN	P06748	Nucleophosmin	-2.05961	-1.29811	0.221284	-0.679422
OTC_HUMAN	P00480	Ornithine carbamoyltransferase, mitochondrial	1.97335	0.218814	0.120342	-0.563819
PTMS_HUMAN	P20962	Parathymosin	0.110514	0.922422	-0.629854	-0.13076
PPIA_HUMAN	P62937	Peptidyl-prolyl cis-trans isomerase A	-1.30239	0.160011	-0.236748	0.424035
PPIB_HUMAN	P23284	Peptidyl-prolyl cis-trans isomerase B	-0.670276	0.286878	0.300603	0.107659
PPIF_HUMAN	P30405	Peptidyl-prolyl cis-trans isomerase F, mitochondrial	0.149426	-0.495565	0.107134	-0.661849
FKBP2_HUMAN	P26885	Peptidyl-prolyl cis-trans isomerase FKBP2	-0.226391	0.820249	0.200477	-0.0232101
PRDX1_HUMAN	Q06830	Peroxiredoxin-1	-0.962292	-0.44677	-0.401787	0.412806
PRDX2_HUMAN	P32119	Peroxiredoxin-2	-1.6424	1.4124	-0.0690277	0.0462927
PRDX5_HUMAN	P30044	Peroxiredoxin-5, mitochondrial	-0.0335129	0.332201	0.0361071	-0.0664215
PRDX6_HUMAN	P30041	Peroxiredoxin-6	-0.0545484	0.581069	-0.900592	0.263751
ECHP_HUMAN	Q08426	Peroxisomal bifunctional enzyme	2.18079	-0.0775714	0.808747	-0.196584
DHB4_HUMAN	P51659	Peroxisomal multifunctional enzyme type 2	0.694425	0.456288	0.647075	-0.230399
PECR_HUMAN	Q9BY49	Peroxisomal trans-2-enoyl-CoA reductase	0.859765	-0.0291938	0.832465	-0.354567
PBLD_HUMAN	P30039	Phenazine biosynthesis-like domain-containing protein	1.1216	1.18012	-0.96518	0.00105049
PH4H_HUMAN	P00439	Phenylalanine-4-hydroxylase	0.209895	0.424393	-0.496955	0.235688
MPCP_HUMAN	Q00325	Phosphate carrier protein, mitochondrial	0.738171	-0.362745	1.23161	-0.0968752
PEBP1_HUMAN	P30086	Phosphatidylethanolamine-binding protein 1	0.226874	0.548358	-0.809745	0.310555
PCKGM_HUMAN	Q16822	Phosphoenolpyruvate carboxykinase [GTP], mitochondrial	1.24374	0.387778	-0.0841483	-0.969569
PGM1_HUMAN	P36871	Phosphoglucomutase-1	0.749294	0.462912	-0.946149	0.116421
PGK1_HUMAN	P00558	Phosphoglycerate kinase 1	-0.906154	-1.264	-0.649048	0.73194
PGAM1_HUMAN	P18669	Phosphoglycerate mutase 1	-0.679572	-0.838846	-0.794153	0.355601
SERC_HUMAN	Q9Y617	Phosphoserine aminotransferase	-0.760714	-0.329822	-0.529874	-0.0146241
PAIRB_HUMAN	Q8NC51	Plasminogen activator inhibitor 1 RNA-binding protein	-1.66157	0.0167393	0.0660924	0.0323598
PCBP1_HUMAN	Q15365	Poly(rC)-binding protein 1	-1.06042	-0.732463	-0.905323	0.0837687
PTBP1_HUMAN	P26599	Polypyrimidine tract-binding protein 1	-1.93083	-0.608	-0.140639	-0.0807592
LMNA_HUMAN	P02545	Prelamin-A/C	-0.251081	-0.659929	0.881109	-0.156543
SAP_HUMAN	P07602	Proactivator polypeptide	-0.314583	0.487129	1.33617	0.282929
SCPDH_HUMAN	Q8NBX0	Probable saccharopine dehydrogenase	1.17102	0.361037	-0.0781777	0.0101042
PROF1_HUMAN	P07737	Profilin-1	-1.18871	-0.0977381	-0.290145	0.381525
PHB_HUMAN	P35232	Prohibitin	0.549001	-0.441952	0.310224	-0.10777
PHB2_HUMAN	Q99623	Prohibitin-2	0.46731	-0.628466	0.383779	-0.295818
PCCB_HUMAN	P05166	Propionyl-CoA carboxylase beta chain, mitochondrial	1.26884	-0.112411	0.211389	0.0494041
PTGR1_HUMAN	Q14914	Prostaglandin reductase 1	1.1428	0.480768	-0.53923	1.51029
PSME1_HUMAN	Q06323	Proteasome activator complex subunit 1	-0.805447	-1.27191	-0.870376	0.0998499
PSME2_HUMAN	Q9UL46	Proteasome activator complex subunit 2	-0.846826	-1.92804	-1.14863	0.261199
PSA1_HUMAN	P25786	Proteasome subunit alpha type-1	-0.87186	-0.633257	-0.273353	0.356306
PSA5_HUMAN	P28066	Proteasome subunit alpha type-5	-0.645997	-1.15572	-0.999762	0.30436
PDIA1_HUMAN	P07237	Protein disulfide-isomerase	-0.0758532	-0.0991203	0.795587	0.00902547
PDIA3_HUMAN	P30101	Protein disulfide-isomerase A3	-0.791054	-0.054451	0.0665362	-0.0927949
PDIA4_HUMAN	P13667	Protein disulfide-isomerase A4	-1.03998	0.177195	-0.144681	-0.167119
PDIA6_HUMAN	Q15084	Protein disulfide-isomerase A6	-1.33954	-0.59663	-0.135457	-0.222
PARK7_HUMAN	Q99497	Protein DJ-1	-0.699791	0.134774	-0.587982	0.210933
LMAN1_HUMAN	P49257	Protein ERGIC-53	-0.270704	-0.261992	-0.127357	-0.016416
NIPS1_HUMAN	Q9BPW8	Protein NipSnap homolog 1	0.532726	0.439498	0.363851	-0.234899
TGM2_HUMAN	P21980	Protein-glutamine gamma-glutamyltransferase 2	0.546303	-0.0632862	-0.372048	0.535834
PYC_HUMAN	P11498	Pyruvate carboxylase, mitochondrial	0.72928	0.344697	-0.00729607	-0.410772
ODPB_HUMAN	P11177	Pyruvate dehydrogenase E1 component subunit beta, mitochondrial	-0.0288009	-0.449073	0.966046	-0.498162
KPYR_HUMAN	P30613	Pyruvate kinase isozymes R/L	1.05885	0.0474822	-0.807412	0.545391
QOR_HUMAN	Q08257	Quinone oxidoreductase	0.700682	-0.0168381	0.0966819	0.343804
GDIB_HUMAN	P50395	Rab GDP dissociation inhibitor beta	-1.05439	-0.397087	-0.537335	0.0996548
RADI_HUMAN	P35241	Radixin	-0.174991	0.231587	0.552741	-0.197734
IQGA2_HUMAN	Q13576	Ras GTPase-activating-like protein IQGAP2	1.32431	-0.284452	0.10081	0.414719
REEP6_HUMAN	Q96HR9	Receptor expression-enhancing protein 6	1.98017	0.117728	0.196675	0.215559
RTN4_HUMAN	Q9NQC3	Reticulon-4	-0.712492	-0.28214	0.720369	0.130524
AL1A1_HUMAN	P00352	Retinal dehydrogenase 1	1.38292	0.115694	-0.593183	1.03981
RDH16_HUMAN	O75452	Retinol dehydrogenase 16	2.7659	0.234252	-0.902942	-0.293154
RET4_HUMAN	P02753	Retinol-binding protein 4	2.01595	-0.98293	1.90696	0.699866
GDIR1_HUMAN	P52565	Rho GDP-dissociation inhibitor 1	-0.981066	-0.830254	-0.618472	0.595302
RRBP1_HUMAN	Q9P2E9	Ribosome-binding protein 1	-1.12879	0.598533	0.134722	-0.503564
METK1_HUMAN	Q00266	S-adenosylmethionine synthase isoform type-1	0.882789	-0.0297786	-1.01007	0.0339534
SBP1_HUMAN	Q13228	Selenium-binding protein 1	1.50796	0.608669	-0.74792	0.151574
GLYC_HUMAN	P34896	Serine hydroxymethyltransferase, cytosolic	2.22498	0.0287397	-0.889068	0.242345
GLYM_HUMAN	P34897	Serine hydroxymethyltransferase, mitochondrial	0.405007	-0.673714	0.152382	-0.659173
SPYA_HUMAN	P21549	Serine--pyruvate aminotransferase	1.8873	0.0966271	0.300337	-0.311754
TRFE_HUMAN	P02787	Serotransferrin	-0.313579	0.979587	0.143332	0.0907574
SERPH_HUMAN	P50454	Serpin H1	-2.24199	0.174522	0.37319	-0.059533
ALBU_HUMAN	P02768	Serum albumin	-0.426183	1.26247	0.378744	0.71168
ESTD_HUMAN	P10768	S-formylglutathione hydrolase	-0.333937	-0.0790043	-0.501565	0.225631
ACDSB_HUMAN	P45954	Short/branched chain specific acyl-CoA dehydrogenase, mitochondrial	0.19507	0.70117	-0.324695	-0.383542
ACADS_HUMAN	P16219	Short-chain specific acyl-CoA dehydrogenase, mitochondrial	2.32934	0.108852	0.0868335	-0.588001
AT1A1_HUMAN	P05023	Sodium/potassium-transporting ATPase subunit alpha-1	-0.86529	-1.41082	-0.171338	0.204714
DHSO_HUMAN	Q00796	Sorbitol dehydrogenase	1.20524	0.505588	-1.22616	-0.0611305
SPTA2_HUMAN	Q13813	Spectrin alpha chain, brain	0.306641	-0.440902	1.22662	-0.484962
SPTB2_HUMAN	Q01082	Spectrin beta chain, brain 1	-0.0117129	-1.02064	1.04826	-0.346346
SND1_HUMAN	Q7KZF4	Staphylococcal nuclease domain-containing protein 1	-0.769314	0.264648	-0.17569	0.0967409
GRP75_HUMAN	P38646	Stress-70 protein, mitochondrial	-0.477666	-0.389189	0.401855	-0.476307
DHSA_HUMAN	P31040	Succinate dehydrogenase [ubiquinone] flavoprotein subunit, mitochondrial	1.14832	-0.0913535	0.219488	-0.435672
DHSB_HUMAN	P21912	Succinate dehydrogenase [ubiquinone] iron-sulfur subunit, mitochondrial	1.16177	0.00897416	0.00779581	-0.57869
SSDH_HUMAN	P51649	Succinate-semialdehyde dehydrogenase, mitochondrial	1.36245	-0.139796	-0.249884	-0.591592
ST1A1_HUMAN	P50225	Sulfotransferase 1A1	1.33311	-0.336982	-1.24772	0.137574
SODC_HUMAN	P00441	Superoxide dismutase [Cu-Zn]	1.24731	0.240749	-1.11434	0.0148808
TLN1_HUMAN	Q9Y490	Talin-1	-1.62597	0.800996	0.154156	0.412339
TCPB_HUMAN	P78371	T-complex protein 1 subunit beta	-1.05576	-0.901056	-0.0698236	0.289238
TCPD_HUMAN	P50991	T-complex protein 1 subunit delta	-1.58112	-0.851229	-0.197168	0.0389361
TCPE_HUMAN	P48643	T-complex protein 1 subunit epsilon	-2.15506	-1.05229	-0.18044	-0.179795
TCPH_HUMAN	Q99832	T-complex protein 1 subunit eta	-1.36087	-0.696038	-0.0877891	0.0839752
TCPZ_HUMAN	P40227	T-complex protein 1 subunit zeta	-1.77258	-0.605162	-0.0140511	0.0713595
THIO_HUMAN	P10599	Thioredoxin	-1.11578	0.163354	-0.148188	0.507974
TXND5_HUMAN	Q8NBS9	Thioredoxin domain-containing protein 5	-1.05631	-0.330807	0.34798	-0.148961
PRDX3_HUMAN	P30048	Thioredoxin-dependent peroxide reductase, mitochondrial	0.163057	0.314474	0.813212	-0.119499
THTR_HUMAN	Q16762	Thiosulfate sulfurtransferase	1.15795	0.494036	0.358413	-0.921894
TYPH_HUMAN	P19971	Thymidine phosphorylase	2.29057	-0.0770699	-0.117593	1.39648
TALDO_HUMAN	P37837	Transaldolase	-0.990473	-0.747233	-0.527283	0.159861
TAGL2_HUMAN	P37802	Transgelin-2	-0.481363	0.933823	1.08183	1.59966
TERA_HUMAN	P55072	Transitional endoplasmic reticulum ATPase	-1.3749	-0.130095	0.170102	0.212483
TKT_HUMAN	P29401	Transketolase	-2.00947	-0.245665	-0.258012	0.495826
TMEDA_HUMAN	P49755	Transmembrane emp24 domain-containing protein 10	-0.216732	-0.232163	0.523871	0.0932542
TM205_HUMAN	Q6UW68	Transmembrane protein 205	0.85421	0.403444	0.656029	0.437017
ECHA_HUMAN	P40939	Trifunctional enzyme subunit alpha, mitochondrial	1.57538	-0.308228	0.437145	-0.489839
ECHB_HUMAN	P55084	Trifunctional enzyme subunit beta, mitochondrial	0.912984	-0.159278	0.421309	-0.322047
TPIS_HUMAN	P60174	Triosephosphate isomerase	-0.639584	-0.383744	-0.678777	0.354267
TPP1_HUMAN	O14773	Tripeptidyl-peptidase 1	0.436927	0.39296	0.624122	-0.205241
TPM3_HUMAN	P06753	Tropomyosin alpha-3 chain	-0.737116	0.204527	1.20243	-0.295819
TBB5_HUMAN	P07437	Tubulin beta chain	-1.51418	-0.63012	-0.283046	0.12509
TBB2C_HUMAN	P68371	Tubulin beta-2C chain	-1.09613	-0.377927	-0.205236	0.500461
UGDH_HUMAN	O60701	UDP-glucose 6-dehydrogenase	-1.29501	-2.59051	-0.874954	0.517774
UD14_HUMAN	P22310	UDP-glucuronosyltransferase 1-4	3.03729	0.040255	-0.305174	0.472572
UD2B7_HUMAN	P16662	UDP-glucuronosyltransferase 2B7	2.23784	-0.00888784	-0.0156321	0.099706
KCY_HUMAN	P30085	UMP-CMP kinase	-0.389695	0.0781876	-0.462013	0.406613
CE033_HUMAN	Q4G0N4	UPF0465 protein C5orf33	0.944789	0.378242	0.036144	-0.105459
CJ058_HUMAN	Q9BRX8	UPF0765 protein C10orf58	0.0172297	0.288997	0.859583	0.0370263
UGPA_HUMAN	Q16851	UTP--glucose-1-phosphate uridylyltransferase	1.94455	0.177328	-0.888083	0.238168
RD23B_HUMAN	P54727	UV excision repair protein RAD23 homolog B	-1.68405	0.414642	-0.0859388	0.100331
ACADV_HUMAN	P49748	Very long-chain specific acyl-CoA dehydrogenase, mitochondrial	0.805014	0.214259	0.738458	-0.293832
SC22B_HUMAN	O75396	Vesicle-trafficking protein SEC22b	-0.197262	-0.184679	0.364445	0.335593
VIGLN_HUMAN	Q00341	Vigilin	-1.22433	-0.170543	-0.430967	-0.0199514
VIME_HUMAN	P08670	Vimentin	-1.77216	1.63703	1.12081	1.38506
VTNC_HUMAN	P04004	Vitronectin	1.5656	-0.101129	2.80385	1.5519
VDAC1_HUMAN	P21796	Voltage-dependent anion-selective channel protein 1	0.0519817	-0.453623	0.922902	0.0574812
XRCC5_HUMAN	P13010	X-ray repair cross-complementing protein 5	-1.7867	-1.47632	-0.0505639	-0.289633
XRCC6_HUMAN	P12956	X-ray repair cross-complementing protein 6	-1.9606	-0.908213	-0.0863277	-0.100728
PLEC_HUMAN	Q15149	Plectin	0.177239	-0.228062	0.946101	-0.179399
