# Supplementary material for: Proteome-wide analyses of human hepatocytes during differentiation and dedifferentiation
Source: Hepatology. 2013 Jul 1;58(2):799–809. doi: 10.1002/hep.26414 (PMC3842115; doi:10.1002/hep.26414)
Supplement: Supplementary file 8 [file hep0058-0799-sd8.xlsx]

## Sheet: Legend
Rowe et al. Proteome-wide analyses of human hepatocytes during differentiation and de-differentiation
Supporting Dataset 4: Enrichment significance of GO terms (across three ontologies) using the distribution of principal component scores 1-4. Terms were tested using either the Wilcoxon test, the Kolmogorov-Smirnov test or the Wilcoxon test on absolute scores, each following the elimination algorithm on the GO ontology. Results from Biological Process (BP), Molecular Function (MF) and Cellular Co…

## Sheet: scoreGoWithClusterByPc.1
goTerm	Wilcoxon	elimWilcoxon	KS	elimKS	absWilcoxon	elimAbsWilcoxon	ontology	description	number	bestCluster
GO:0003723	9.51267e-18	1.92289e-15	1.02587e-19	2.3381e-17	0.000522683	0.000522683	MF	RNA binding	61	NA
GO:0006414	2.72462e-14	2.72462e-14	4.47946e-17	4.47946e-17	0.000603041	0.000603041	BP	translational elonga...	45	4
GO:0055114	1.12215e-13	1.12215e-13	0.998414	0.998414	0.883363	0.883363	BP	oxidation reduction	105	NA
GO:0006415	3.61041e-13	3.61041e-13	9.99303e-16	9.99303e-16	0.000520861	0.000520861	BP	translational termin...	40	4
GO:0019083	5.46668e-13	5.46668e-13	3.18214e-15	3.18214e-15	0.000445828	0.000445828	BP	viral transcription	39	4
GO:0003824	2.20886e-29	1.77913e-12	0.996981	0.996981	0.932647	0.932647	MF	catalytic activity	258	NA
GO:0031018	2.49191e-12	2.49191e-12	1.49872e-14	1.49872e-14	0.000584899	0.000584899	BP	endocrine pancreas d...	40	4
GO:0003735	6.66323e-12	6.66323e-12	4.19143e-14	4.19143e-14	0.00168634	0.00168634	MF	structural constitue...	37	4
GO:0005759	2.27149e-09	2.27149e-09	0.986176	0.986176	0.775701	0.775701	CC	mitochondrial matrix	62	NA
GO:0005515	1.95318e-09	2.34342e-09	1.81927e-09	1.56697e-06	0.241723	0.241723	MF	protein binding	259	NA
GO:0030529	9.16722e-22	3.27512e-09	7.55002e-24	2.50707e-09	1.5148e-05	0.0112152	CC	ribonucleoprotein co...	65	NA
GO:0005654	5.39578e-08	5.39578e-08	2.36787e-08	2.36787e-08	0.00214488	0.00214488	CC	nucleoplasm	24	NA
GO:0016616	2.02448e-07	2.02448e-07	0.992346	0.992346	0.0470944	0.0470944	MF	oxidoreductase activ...	39	NA
GO:0006631	2.35756e-10	2.15567e-07	1	1	0.00645378	0.00645378	BP	fatty acid metabolic...	36	NA
GO:0006805	3.43356e-07	3.43356e-07	0.996943	0.996943	5.36822e-06	5.36822e-06	BP	xenobiotic metabolic...	28	NA
GO:0006725	5.97074e-07	5.97074e-07	0.999774	0.999774	0.0137956	0.0137956	BP	cellular aromatic co...	19	NA
GO:0022627	6.51836e-07	6.51836e-07	4.23895e-07	4.23895e-07	0.00596236	0.00596236	CC	cytosolic small ribo...	18	4
GO:0003677	1.93793e-09	3.24701e-06	1.79073e-08	2.12106e-05	0.00166527	0.00166527	MF	DNA binding	31	NA
GO:0006066	4.98166e-06	4.98166e-06	0.985895	0.985895	0.257129	0.257129	BP	alcohol metabolic pr...	66	NA
GO:0022625	5.12354e-06	5.12354e-06	1.18112e-06	1.18112e-06	0.0165445	0.0165445	CC	cytosolic large ribo...	16	4
GO:0005743	5.44559e-06	5.44559e-06	0.799289	0.799289	0.999954	0.999954	CC	mitochondrial inner ...	54	NA
GO:0005694	8.55901e-06	8.55901e-06	9.24876e-06	9.24876e-06	0.000521152	0.000521152	CC	chromosome	10	NA
GO:0044445	2.1573e-16	9.46424e-06	3.02033e-16	9.3038e-05	3.2108e-05	0.000971471	CC	cytosolic part	52	NA
GO:0032787	1.05306e-13	1.07425e-05	0.999834	0.999834	0.0326618	0.390888	BP	monocarboxylic acid ...	75	NA
GO:0005730	2.58431e-05	2.58431e-05	7.34391e-05	7.34391e-05	0.00936483	0.00936483	CC	nucleolus	29	NA
GO:0031328	3.38956e-05	3.38956e-05	0.000124181	0.000124181	0.00839679	0.00839679	BP	positive regulation ...	11	NA
GO:0042493	4.2984e-05	4.2984e-05	0.999774	0.999774	0.0225443	0.0225443	BP	response to drug	19	NA
GO:0009063	6.42779e-05	6.42779e-05	0.961052	0.961052	0.461995	0.461995	BP	cellular amino acid ...	23	NA
GO:0010605	6.44082e-05	6.44082e-05	4.86828e-05	4.86828e-05	0.196835	0.196835	BP	negative regulation ...	19	NA
GO:0000398	0.000101774	0.000101774	0.000166583	0.000166583	0.0232412	0.0232412	BP	nuclear mRNA splicin...	11	6
GO:0043566	0.000115883	0.000115883	0.000143715	0.000143715	0.0161761	0.0161761	MF	structure-specific D...	10	NA
GO:0051082	0.000127554	0.000127554	6.93456e-06	6.93456e-06	0.558473	0.558473	MF	unfolded protein bin...	20	NA
GO:0043234	0.000144933	0.000144933	0.00163393	0.00163393	0.556759	0.556759	CC	protein complex	98	NA
GO:0016740	2.3598e-06	0.000157409	0.974284	0.974284	0.421513	0.421513	MF	transferase activity	59	NA
GO:0016491	1.04959e-12	0.00018426	0.987113	0.987113	0.398388	0.398388	MF	oxidoreductase activ...	113	NA
GO:0006364	0.000210678	0.000210678	1.64056e-05	1.64056e-05	0.0217759	0.0217759	BP	rRNA processing	10	4
GO:0006457	0.000212219	0.000212219	7.12061e-07	7.12061e-07	0.957308	0.957308	BP	protein folding	28	NA
GO:0010038	0.000239683	0.000239683	0.905289	0.905289	0.426347	0.426347	BP	response to metal io...	19	NA
GO:0034622	0.000244549	0.000244549	0.00082434	0.00082434	0.0581266	0.0581266	BP	cellular macromolecu...	23	NA
GO:0046394	4.21921e-06	0.000245466	0.979011	0.979011	0.324996	0.324996	BP	carboxylic acid bios...	35	NA
GO:0030528	0.000256367	0.000256367	0.000389282	0.000389282	0.0410513	0.0410513	MF	transcription regula...	13	NA
GO:0006635	0.00034573	0.00034573	0.931884	0.931884	0.215849	0.215849	BP	fatty acid beta-oxid...	15	1
GO:0005792	0.000363743	0.000363743	0.999685	0.999685	0.0375932	0.0375932	CC	microsome	27	NA
GO:0019842	0.000411536	0.000411536	0.96194	0.96194	0.262769	0.262769	MF	vitamin binding	17	NA
GO:0001889	0.000450192	0.000450192	0.882917	0.882917	0.000625792	0.000625792	BP	liver development	11	NA
GO:0007165	0.000497136	0.000497136	0.000345673	0.000345673	0.77112	0.77112	BP	signal transduction	49	NA
GO:0006732	0.000501466	0.000501466	0.992883	0.992883	0.169272	0.169272	BP	coenzyme metabolic p...	36	NA
GO:0005739	7.65724e-15	0.000510413	0.779889	0.779889	0.99972	0.99972	CC	mitochondrion	146	NA
GO:0008202	0.000528595	0.000528595	0.982211	0.982211	0.0697937	0.0697937	BP	steroid metabolic pr...	30	NA
GO:0006357	0.000660977	0.000660977	0.00238721	0.00238721	0.0407955	0.0407955	BP	regulation of transc...	10	NA
GO:0008610	0.000679827	0.000679827	0.984097	0.984097	0.371534	0.371534	BP	lipid biosynthetic p...	27	NA
GO:0045934	0.00068697	0.00068697	0.00238721	0.00238721	0.0387602	0.0387602	BP	negative regulation ...	10	NA
GO:0044248	1.46013e-08	0.000705152	0.964112	0.973657	0.861844	0.861844	BP	cellular catabolic p...	113	NA
GO:0005634	1.46649e-11	0.000747601	1.82116e-09	0.00204739	0.121962	0.738803	CC	nucleus	117	NA
GO:0006081	0.000884554	0.000884554	0.99191	0.99191	0.282176	0.282176	BP	cellular aldehyde me...	19	NA
GO:0051173	0.000908367	0.000908367	0.000285185	0.000285185	0.00839679	0.00839679	BP	positive regulation ...	11	NA
GO:0003729	0.00093543	0.00093543	0.00139361	0.00139361	0.122693	0.122693	MF	mRNA binding	14	NA
GO:0050662	1.40339e-07	0.000978442	0.981897	0.981897	0.149845	0.149845	MF	coenzyme binding	41	NA
GO:0006766	0.00105642	0.00105642	0.968328	0.968328	0.314697	0.314697	BP	vitamin metabolic pr...	14	NA
GO:0016043	9.00396e-10	0.00120959	1.70632e-11	0.451205	0.00862004	0.517535	BP	cellular component o...	134	NA
GO:0048037	7.31687e-10	0.0012896	0.974362	0.974362	0.221577	0.221577	MF	cofactor binding	56	NA
GO:0010942	0.00149269	0.00149269	0.000509859	0.0274343	0.101033	0.101033	BP	positive regulation ...	16	NA
GO:0008415	0.0014986	0.0014986	0.978892	0.978892	0.184491	0.184491	MF	acyltransferase acti...	11	NA
GO:0019904	0.0015306	0.0015306	0.000348854	0.000348854	0.109527	0.109527	MF	protein domain speci...	10	NA
GO:0006575	0.00168164	0.00168164	0.9629	0.9629	0.451994	0.451994	BP	cellular amino acid ...	25	NA
GO:0006928	0.00169643	0.00169643	0.00286256	0.00286256	0.834986	0.834986	BP	cellular component m...	33	NA
GO:0008289	0.00173945	0.00173945	0.978037	0.978037	0.610583	0.610583	MF	lipid binding	37	NA
GO:0042981	0.00186402	0.00186402	4.14754e-05	0.0563894	0.949274	0.949274	BP	regulation of apopto...	53	NA
GO:0010604	0.00196586	0.00196586	0.000122413	0.000122413	0.22875	0.22875	BP	positive regulation ...	15	NA
GO:0005840	5.74761e-14	0.0019953	2.30734e-16	0.000218312	0.000242132	0.322665	CC	ribosome	41	4
GO:0042594	0.00211881	0.00211881	0.994325	0.994325	0.0219134	0.0219134	BP	response to starvati...	10	NA
GO:0050660	0.00222927	0.00222927	0.942294	0.942294	0.550041	0.550041	MF	FAD binding	12	NA
GO:0009055	0.00264385	0.00264385	0.999574	0.999574	0.264772	0.264772	MF	electron carrier act...	35	NA
GO:0005856	0.00272086	0.00272086	0.00109586	0.00109586	0.79906	0.79906	CC	cytoskeleton	45	NA
GO:0005789	0.00272612	0.00272612	0.999545	0.999545	0.448895	0.448895	CC	endoplasmic reticulu...	38	NA
GO:0044424	0.00189614	0.00289583	0.00718053	0.0991831	0.940903	0.964885	CC	intracellular part	420	NA
GO:0044282	2.26378e-09	0.00290982	0.999015	0.999015	0.193081	0.193081	BP	small molecule catab...	72	NA
GO:0006629	5.33079e-14	0.00298454	1	1	0.0654652	0.542245	BP	lipid metabolic proc...	80	NA
GO:0016071	1.82442e-06	0.00305034	5.48415e-07	0.000378735	0.0645175	0.0645175	BP	mRNA metabolic proce...	24	NA
GO:0016627	0.00307425	0.00307425	0.912503	0.912503	0.654259	0.654259	MF	oxidoreductase activ...	14	NA
GO:0051384	0.00310711	0.00310711	0.945518	0.945518	0.070696	0.070696	BP	response to glucocor...	12	NA
GO:0009636	0.00330726	0.00330726	0.983196	0.983196	0.0740187	0.0740187	BP	response to toxin	12	NA
GO:0045471	0.00333678	0.00333678	0.945086	0.945086	0.0336329	0.0336329	BP	response to ethanol	11	NA
GO:0044428	1.97948e-11	0.00339083	4.32841e-10	0.00214029	0.00312743	0.487171	CC	nuclear part	56	NA
GO:0009064	0.00341168	0.00341168	0.799243	0.799243	0.583605	0.583605	BP	glutamine family ami...	12	NA
GO:0043434	0.00350156	0.00350156	0.92517	0.92517	0.0284556	0.0284556	BP	response to peptide ...	15	NA
GO:0032991	2.68701e-24	0.00351744	1.67923e-23	0.00204892	0.000334831	0.0166505	CC	macromolecular compl...	161	NA
GO:0005782	0.0042049	0.0042049	0.995984	0.995984	0.195572	0.195572	CC	peroxisomal matrix	10	NA
GO:0022403	0.00436404	0.00436404	0.000993491	0.000993491	0.683155	0.683155	BP	cell cycle phase	15	NA
GO:0046872	0.00445766	0.00445766	0.45727	0.996876	0.787826	0.994832	MF	metal ion binding	99	NA
GO:0003676	3.57742e-23	0.0045867	8.6208e-25	0.00165674	6.9741e-05	0.352476	MF	nucleic acid binding	81	NA
GO:0016620	0.00465068	0.00465068	0.973305	0.973305	0.419794	0.419794	MF	oxidoreductase activ...	12	NA
GO:0042254	3.10739e-06	0.00472694	5.41849e-08	0.0020979	0.00411325	0.00411325	BP	ribosome biogenesis	15	4
GO:0007586	0.0048034	0.0048034	0.980563	0.980563	0.0939156	0.0939156	BP	digestion	10	NA
GO:0014070	0.00512678	0.00512678	0.959354	0.959354	0.17197	0.17197	BP	response to organic ...	11	NA
GO:0044446	0.431835	0.00517808	0.444819	0.99932	0.646859	0.97432	CC	intracellular organe...	269	NA
GO:0046483	0.00542709	0.00542709	0.988415	0.988415	0.902535	0.902535	BP	heterocycle metaboli...	41	NA
GO:0002520	0.00546488	0.00546488	0.0128804	0.0128804	0.129166	0.129166	BP	immune system develo...	13	NA
GO:0006355	1.1877e-05	0.00550808	2.52567e-05	0.00458952	0.0104704	0.0104704	BP	regulation of transc...	15	NA
GO:0044255	1.7617e-11	0.00564289	1	1	0.0128505	0.348108	BP	cellular lipid metab...	54	NA
GO:0008652	0.00570066	0.00570066	0.862556	0.862556	0.587664	0.587664	BP	cellular amino acid ...	16	NA
GO:0016829	0.00609694	0.00609694	0.947708	0.947708	0.0932085	0.0932085	MF	lyase activity	32	NA
GO:0005198	1.46382e-12	0.00610012	2.4514e-13	0.0055689	0.0538305	0.89146	MF	structural molecule ...	55	NA
GO:0000278	0.00610301	0.00610301	0.00120989	0.00120989	0.604189	0.604189	BP	mitotic cell cycle	12	NA
GO:0051287	0.00660592	0.00660592	0.957353	0.957353	0.522586	0.522586	MF	NAD or NADH binding	19	NA
GO:0051246	0.00692996	0.00692996	0.00262189	0.156069	0.647322	0.647322	BP	regulation of protei...	21	NA
GO:0042803	0.00709062	0.00709062	0.972555	0.972555	0.0665664	0.0665664	MF	protein homodimeriza...	25	NA
GO:0006974	0.0070941	0.0070941	0.00427357	0.00427357	0.119183	0.119183	BP	response to DNA dama...	13	NA
GO:0007409	0.00727939	0.00727939	0.00575813	0.00575813	0.76597	0.76597	BP	axonogenesis	15	NA
GO:0006082	6.4001e-19	0.00731382	0.989766	0.989766	0.189749	0.653823	BP	organic acid metabol...	116	NA
GO:0051262	0.00751526	0.00751526	0.909714	0.909714	0.0694334	0.0694334	BP	protein tetramerizat...	11	NA
GO:0016597	0.00758999	0.00758999	0.917338	0.917338	0.37456	0.37456	MF	amino acid binding	12	NA
GO:0023034	0.00763119	0.00763119	0.00507596	0.00507596	0.509764	0.509764	BP	intracellular signal...	17	NA
GO:0050877	0.00777132	0.00777132	0.844563	0.844563	0.78743	0.78743	BP	neurological system ...	17	NA
GO:0007596	0.00778436	0.00778436	0.00745902	0.00745902	0.507973	0.507973	BP	blood coagulation	31	NA
GO:0034641	2.54647e-07	0.00827381	0.98436	0.98436	0.163628	0.163628	BP	cellular nitrogen co...	72	NA
GO:0031966	1.35779e-07	0.00827964	0.83755	0.83755	0.999922	0.999922	CC	mitochondrial membra...	63	NA
GO:0006986	0.00847026	0.00847026	0.00795902	0.00795902	0.266453	0.266453	BP	response to unfolded...	10	NA
GO:0045333	0.00850493	0.00850493	0.276439	0.276439	1	1	BP	cellular respiration	36	NA
GO:0042470	0.00856882	0.00856882	0.000374486	0.000374486	0.997922	0.997922	CC	melanosome	30	NA
GO:0016042	8.99592e-06	0.00905949	0.990118	0.990118	0.197708	0.197708	BP	lipid catabolic proc...	23	NA
GO:0044444	0.00047331	0.00943971	0.92828	0.972528	0.994262	0.99904	CC	cytoplasmic part	372	NA
GO:0006996	0.00975204	0.00975204	0.0328088	0.0217498	0.291302	0.291302	BP	organelle organizati...	53	NA
GO:0044419	0.00996143	0.00996143	0.0108427	0.0108427	0.744072	0.744072	BP	interspecies interac...	18	NA
GO:0044283	3.78585e-07	0.0108521	0.95966	0.95966	0.251484	0.251484	BP	small molecule biosy...	63	NA
GO:0051260	0.0121303	0.0121303	0.944459	0.944459	0.00644723	0.00644723	BP	protein homooligomer...	15	NA
GO:0030170	0.0122373	0.0122373	0.90577	0.90577	0.424195	0.424195	MF	pyridoxal phosphate ...	11	NA
GO:0070279	0.0122373	0.0122373	0.90577	0.90577	0.424195	0.424195	MF	vitamin B6 binding	11	NA
GO:0043065	0.0124897	0.0124897	0.00220634	0.00220634	0.290474	0.290474	BP	positive regulation ...	14	NA
GO:0043068	0.0124897	0.0124897	0.00220634	1	0.290474	0.290474	BP	positive regulation ...	14	NA
GO:0006259	0.012683	0.012683	0.00904191	0.00904191	0.0576662	0.0576662	BP	DNA metabolic proces...	17	NA
GO:0005496	0.012698	0.012698	0.933279	0.933279	0.579896	0.579896	MF	steroid binding	13	NA
GO:0051789	0.271259	0.0128093	0.125695	0.984268	0.0613566	0.0613566	BP	response to protein ...	13	NA
GO:0044265	0.0138113	0.0138113	0.00305159	0.170232	0.431231	0.431231	BP	cellular macromolecu...	16	NA
GO:0009890	0.0141229	0.0141229	0.0304835	0.0304835	0.0701076	0.0701076	BP	negative regulation ...	11	NA
GO:0006396	2.40923e-09	0.0141973	7.57898e-11	0.00601367	0.000268579	0.00574143	BP	RNA processing	27	NA
GO:0044430	0.0142707	0.0142707	0.0250192	0.0250192	0.706842	0.706842	CC	cytoskeletal part	29	NA
GO:0032868	0.0144685	0.0144685	0.940104	0.940104	0.0187135	0.0187135	BP	response to insulin ...	12	NA
GO:0043167	0.00100577	0.0147005	0.490814	0.999037	0.662334	0.982442	MF	ion binding	102	NA
GO:0016032	6.13008e-14	0.0152945	1.27942e-15	0.00866233	0.0021521	0.615482	BP	viral reproduction	47	4
GO:0008270	0.0159186	0.0159186	0.994456	0.994456	0.899014	0.899014	MF	zinc ion binding	19	NA
GO:0022900	0.0159553	0.0159553	0.204856	0.204856	0.999986	0.999986	BP	electron transport c...	29	NA
GO:0051289	0.0160135	0.0160135	0.894389	0.894389	0.0912918	0.0912918	BP	protein homotetramer...	10	NA
GO:0006916	0.0160369	0.0160369	0.00488427	0.00488427	0.376277	0.376277	BP	anti-apoptosis	19	NA
GO:0007411	0.0164143	0.0164143	0.0166494	0.0166494	0.705982	0.705982	BP	axon guidance	12	NA
GO:0032268	0.0165625	0.0165625	0.00506221	0.00506221	0.75901	0.75901	BP	regulation of cellul...	20	NA
GO:0016054	2.25817e-09	0.016959	0.981133	0.981133	0.194647	0.194647	BP	organic acid catabol...	42	NA
GO:0046395	2.25817e-09	0.016959	0.981133	0.981133	0.194647	0.194647	BP	carboxylic acid cata...	42	NA
GO:0010608	0.0180121	0.0180121	0.00239073	0.00239073	0.773864	0.773864	BP	posttranscriptional ...	15	NA
GO:0007584	0.0180893	0.0180893	0.970705	0.970705	0.0722271	0.0722271	BP	response to nutrient	10	NA
GO:0009056	4.84786e-09	0.0186124	0.92558	0.936807	0.771414	0.771414	BP	catabolic process	136	NA
GO:0030097	0.0189818	0.0189818	0.0225312	0.0225312	0.170689	0.170689	BP	hemopoiesis	11	NA
GO:0048534	0.0189818	0.0189818	0.0225312	0.0225312	0.170689	0.170689	BP	hemopoietic or lymph...	11	NA
GO:0022008	0.000380184	0.0194391	0.000736467	0.024071	0.399942	0.399942	BP	neurogenesis	22	NA
GO:0044267	5.30074e-16	0.0196173	3.69347e-18	0.0961034	0.73465	0.999218	BP	cellular protein met...	103	NA
GO:0030029	0.0196458	0.0196458	0.00196011	0.242747	0.971953	0.971953	BP	actin filament-based...	18	NA
GO:0022904	0.0196587	0.0196587	0.155189	0.155189	0.999994	0.999994	BP	respiratory electron...	26	NA
GO:0019058	3.1018e-14	0.0201407	9.65771e-17	0.0151991	0.000159294	0.0780311	BP	viral infectious cyc...	42	4
GO:0022415	3.1018e-14	0.0201407	9.65771e-17	0.0151991	0.000159294	0.0780311	BP	viral reproductive p...	42	4
GO:0019395	2.92272e-05	0.0208756	0.992795	0.992795	0.0640499	0.0640499	BP	fatty acid oxidation	17	1
GO:0034440	2.92272e-05	0.0208756	0.992795	0.992795	0.0640499	0.0640499	BP	lipid oxidation	17	1
GO:0005996	0.0215765	0.0215765	0.893084	0.893084	0.639061	0.639061	BP	monosaccharide metab...	39	NA
GO:0019318	0.0215765	0.0215765	0.893084	0.893084	0.639061	0.639061	BP	hexose metabolic pro...	39	NA
GO:0006694	0.0224624	0.0224624	0.983861	0.983861	0.3978	0.3978	BP	steroid biosynthetic...	17	NA
GO:0005777	0.000350297	0.023107	0.990492	0.990492	0.350229	0.350229	CC	peroxisome	23	NA
GO:0042579	0.000350297	0.023107	0.990492	0.990492	0.350229	0.350229	CC	microbody	23	NA
GO:0048513	2.09701e-06	0.0231781	2.603e-07	0.286441	0.0152409	0.917261	BP	organ development	93	NA
GO:0050896	0.329021	0.0235864	0.604224	0.985327	0.0026163	0.100436	BP	response to stimulus	150	NA
GO:0051252	8.97578e-07	0.0249027	4.00986e-06	0.0429883	0.00682965	0.00682965	BP	regulation of RNA me...	19	NA
GO:0019226	0.0252269	0.0252269	0.888885	0.888885	0.566587	0.566587	BP	transmission of nerv...	12	NA
GO:0042180	2.33771e-18	0.025436	0.990531	0.990531	0.184096	0.650556	BP	cellular ketone meta...	114	NA
GO:0044257	0.0259688	0.0259688	0.00540745	1	0.712361	0.712361	BP	cellular protein cat...	10	NA
GO:0051603	0.0259688	0.0259688	0.00540745	0.00540745	0.712361	0.712361	BP	proteolysis involved...	10	NA
GO:0016836	0.0260928	0.0260928	0.849371	0.849371	0.706321	0.706321	MF	hydro-lyase activity	13	NA
GO:0044281	3.42679e-23	0.0261964	1	1	0.416517	0.751417	BP	small molecule metab...	186	NA
GO:0009308	2.97022e-07	0.026356	0.907652	0.907652	0.414248	0.414248	BP	amine metabolic proc...	52	NA
GO:0019825	0.0275181	0.0275181	0.000285771	0.000285771	1.65336e-05	1.65336e-05	MF	oxygen binding	13	NA
GO:0006006	0.028031	0.028031	0.906002	0.906002	0.540104	0.540104	BP	glucose metabolic pr...	37	NA
GO:0010467	3.83998e-21	0.0284322	9.59126e-24	0.461927	3.34428e-05	0.181255	BP	gene expression	84	NA
GO:0003779	0.0290892	0.0290892	0.00597786	0.00597786	0.930752	0.930752	MF	actin binding	19	NA
GO:0010468	6.44038e-06	0.0296264	3.30929e-06	0.267187	0.153755	0.153755	BP	regulation of gene e...	32	NA
GO:0019748	0.0298479	0.0298479	0.920106	0.920106	0.0299198	0.0299198	BP	secondary metabolic ...	19	NA
GO:0031224	0.0305647	0.0305647	0.994074	0.994074	0.975745	0.975745	CC	intrinsic to membran...	53	NA
GO:0000166	0.872892	0.0307644	0.607351	0.607351	0.199658	0.199658	MF	nucleotide binding	101	NA
GO:0008283	0.031085	0.031085	0.0128726	0.0128726	0.808733	0.808733	BP	cell proliferation	26	NA
GO:0031981	1.44796e-10	0.0332404	2.22502e-10	0.0674962	0.00142231	0.341457	CC	nuclear lumen	51	NA
GO:0005975	0.0343287	0.0343287	0.771386	0.834118	0.964658	0.964658	BP	carbohydrate metabol...	57	NA
GO:0006767	0.0343502	0.0343502	0.912966	0.912966	0.778149	0.778149	BP	water-soluble vitami...	10	NA
GO:0043603	0.0351141	0.0351141	0.996791	0.996791	0.251088	0.251088	BP	cellular amide metab...	17	NA
GO:0051171	3.3733e-07	0.0352025	1.2755e-06	0.0100141	0.0276457	0.765275	BP	regulation of nitrog...	34	NA
GO:0030036	0.0354419	0.0354419	0.00575813	0.00575813	0.954235	0.954235	BP	actin cytoskeleton o...	15	NA
GO:0046700	0.0358193	0.0358193	0.990954	0.990954	0.893545	0.893545	BP	heterocycle cataboli...	23	NA
GO:0023052	0.0396932	0.0362386	0.0225283	0.786319	0.798767	0.798767	BP	signaling	74	NA
GO:0001505	0.03642	0.03642	0.906942	0.906942	0.390441	0.390441	BP	regulation of neurot...	10	NA
GO:0044260	5.42806e-23	0.0390937	8.2457e-23	0.760577	0.0855279	0.972894	BP	cellular macromolecu...	145	NA
GO:0009888	0.0397409	0.0397409	0.951914	0.951914	0.693566	0.693566	BP	tissue development	13	NA
GO:0050790	0.0403039	0.0403039	0.0151339	0.0151339	0.734892	0.734892	BP	regulation of cataly...	28	NA
GO:0007166	0.0408757	0.0408757	0.021002	0.021002	0.735052	0.735052	BP	cell surface recepto...	15	NA
GO:0031406	0.00101	0.042654	0.984942	0.984942	0.775147	0.775147	MF	carboxylic acid bind...	26	NA
GO:0030163	0.0427418	0.0427418	0.0175758	0.708444	0.812192	0.812192	BP	protein catabolic pr...	11	NA
GO:0007268	0.0430003	0.0430003	0.89789	0.89789	0.595469	0.595469	BP	synaptic transmissio...	11	NA
GO:0044106	4.12127e-07	0.0455407	0.915322	0.915322	0.430545	0.430545	BP	cellular amine metab...	48	NA
GO:0043169	0.00168128	0.046021	0.479653	0.998918	0.709134	0.988255	MF	cation binding	101	NA
GO:0019752	4.18058e-18	0.0463263	0.990905	0.990905	0.179962	0.648057	BP	carboxylic acid meta...	113	NA
GO:0043436	4.18058e-18	0.0463263	0.990905	0.990905	0.179962	0.648057	BP	oxoacid metabolic pr...	113	NA
GO:0043648	0.0465209	0.0465209	0.654779	0.654779	0.991607	0.991607	BP	dicarboxylic acid me...	15	NA
GO:0000267	0.000187754	0.0467846	0.999179	0.999179	0.740492	0.740492	CC	cell fraction	64	NA
GO:0033554	0.00114027	0.0468987	0.00144574	0.0182269	0.496205	0.496205	BP	cellular response to...	29	NA
GO:0016021	0.0472863	0.0472863	0.994201	0.994201	0.983498	0.983498	CC	integral to membrane	52	NA
GO:0009628	0.047319	0.047319	0.945086	0.945086	0.732934	0.732934	BP	response to abiotic ...	11	NA
GO:0015629	0.0522784	0.0522784	0.0109532	0.0109532	0.941871	0.941871	CC	actin cytoskeleton	17	NA
GO:0070013	0.858858	0.0541885	0.424247	0.998258	0.207057	0.800111	CC	intracellular organe...	140	NA
GO:0033293	0.0542564	0.0542564	0.99277	0.99277	0.756752	0.756752	MF	monocarboxylic acid ...	12	NA
GO:0023046	0.0455746	0.0544503	0.0310451	0.826111	0.599565	0.599565	BP	signaling process	64	NA
GO:0023060	0.0455746	0.0544503	0.0310451	0.826111	0.599565	0.599565	BP	signal transmission	64	NA
GO:0030016	0.0554194	0.0554194	0.056754	0.056754	0.77692	0.77692	CC	myofibril	10	NA
GO:0030017	0.0554194	0.0554194	0.056754	0.056754	0.77692	0.77692	CC	sarcomere	10	NA
GO:0043292	0.0554194	0.0554194	0.056754	0.056754	0.77692	0.77692	CC	contractile fiber	10	NA
GO:0044449	0.0554194	0.0554194	0.056754	0.056754	0.77692	0.77692	CC	contractile fiber pa...	10	NA
GO:0048699	0.000993922	0.058007	0.00150872	0.055211	0.502943	0.502943	BP	generation of neuron...	21	NA
GO:0060548	0.0580086	0.0580086	0.0128808	0.400639	0.725273	0.725273	BP	negative regulation ...	30	NA
GO:0051179	0.0580903	0.0580903	0.0192422	0.081899	0.967529	0.967529	BP	localization	132	NA
GO:0065009	0.0583322	0.0583322	0.0173178	0.0173178	0.81855	0.81855	BP	regulation of molecu...	32	NA
GO:0019867	0.0584521	0.0584521	0.959627	0.959627	0.73731	0.73731	CC	outer membrane	10	NA
GO:0031968	0.0584521	0.0584521	0.959627	0.959627	0.73731	0.73731	CC	organelle outer memb...	10	NA
GO:0012505	0.0970583	0.0589714	0.485747	0.485747	0.740715	0.740715	CC	endomembrane system	49	NA
GO:0044085	0.000577062	0.0592208	0.000124138	0.553123	0.00604774	0.45594	BP	cellular component b...	64	NA
GO:0048468	0.0010619	0.0598963	0.00334296	0.0668187	0.372171	0.372171	BP	cell development	26	NA
GO:0033036	0.0608259	0.0608259	0.0101121	0.1742	0.990277	0.990277	BP	macromolecule locali...	46	NA
GO:0044262	0.0620944	0.0620944	0.791924	0.855398	0.978584	0.978584	BP	cellular carbohydrat...	54	NA
GO:0006886	0.063859	0.063859	0.0147717	0.0147717	0.841998	0.841998	BP	intracellular protei...	16	NA
GO:0034613	0.063859	0.063859	0.0147717	0.0147717	0.841998	0.841998	BP	cellular protein loc...	16	NA
GO:0070727	0.063859	0.063859	0.0147717	0.0147717	0.841998	0.841998	BP	cellular macromolecu...	16	NA
GO:0042592	0.0639645	0.0639645	0.0897141	0.0897141	0.744208	0.744208	BP	homeostatic process	43	NA
GO:0008092	0.0643819	0.0643819	0.0172333	0.851427	0.950306	0.950306	MF	cytoskeletal protein...	23	NA
GO:0043066	0.0647341	0.0647341	0.018758	0.538111	0.674887	0.674887	BP	negative regulation ...	29	NA
GO:0043069	0.0647341	0.0647341	0.018758	0.538111	0.674887	0.674887	BP	negative regulation ...	29	NA
GO:0060255	9.28732e-08	0.0658502	1.40924e-08	0.294975	0.200014	0.800794	BP	regulation of macrom...	47	NA
GO:0044242	5.74301e-05	0.0664897	0.99191	0.99191	0.238299	0.238299	BP	cellular lipid catab...	19	1
GO:0055086	0.0666744	0.0666744	0.895816	0.895816	0.948832	0.948832	BP	nucleobase, nucleosi...	43	NA
GO:0032870	0.0679535	0.0679535	0.940104	0.940104	0.174279	0.174279	BP	cellular response to...	12	NA
GO:0071495	0.0679535	0.0679535	0.940104	0.940104	0.174279	0.174279	BP	cellular response to...	12	NA
GO:0008152	0.000850196	0.0689676	0.999191	0.998044	0.00280247	0.169107	BP	metabolic process	359	NA
GO:0033279	1.03314e-12	0.0695907	4.66943e-14	0.0627046	0.000234473	0.00713933	CC	ribosomal subunit	36	4
GO:0006790	0.0703333	0.0703333	0.871154	0.871154	0.446937	0.446937	BP	sulfur metabolic pro...	11	NA
GO:0030234	0.0706379	0.0706379	0.0522964	0.0522964	0.883575	0.883575	MF	enzyme regulator act...	18	NA
GO:0051336	0.0710958	0.0710958	0.0235327	0.0235327	0.422172	0.422172	BP	regulation of hydrol...	16	NA
GO:0008104	0.0713565	0.0713565	0.00169248	0.238091	0.995741	0.995741	BP	protein localization	33	NA
GO:0048523	0.0042101	0.0722925	0.00189409	0.0998712	0.891998	0.891998	BP	negative regulation ...	67	NA
GO:0006397	1.86911e-05	0.0725097	1.25621e-05	0.0544729	0.0114647	0.0114647	BP	mRNA processing	13	NA
GO:0046907	0.0735439	0.0735439	0.0110354	0.0110354	0.998301	0.998301	BP	intracellular transp...	39	NA
GO:0048869	0.00252066	0.0743747	0.00843697	0.0933144	0.406004	0.406004	BP	cellular development...	42	NA
GO:0022607	0.0249261	0.0811929	0.0146362	0.659727	0.0232992	0.190971	BP	cellular component a...	55	NA
GO:0005625	0.0822128	0.0822128	0.545719	0.545719	0.986638	0.986638	CC	soluble fraction	30	NA
GO:0007010	0.0836367	0.0836367	0.062216	0.58632	0.797148	0.797148	BP	cytoskeleton organiz...	20	NA
GO:0001775	0.0847164	0.0847164	0.0285402	0.0285402	0.936634	0.936634	BP	cell activation	26	NA
GO:0015934	1.0725e-06	0.0848369	1.42156e-07	0.0758699	0.0101266	0.0101266	CC	large ribosomal subu...	18	4
GO:0031667	0.000588317	0.0875817	0.990205	0.990205	0.0157826	0.0157826	BP	response to nutrient...	17	NA
GO:0009060	0.0891553	0.0891553	0.676766	0.676766	0.999296	0.999296	BP	aerobic respiration	16	NA
GO:0010035	0.054855	0.0900502	0.855769	0.855769	0.472192	0.472192	BP	response to inorgani...	29	NA
GO:0016192	0.0900539	0.0900539	0.0349732	0.0349732	0.974369	0.974369	BP	vesicle-mediated tra...	36	NA
GO:0016614	6.05977e-08	0.0916128	0.99213	0.99213	0.027012	0.027012	MF	oxidoreductase activ...	40	NA
GO:0032501	3.86549e-06	0.0921328	7.79701e-06	0.705628	0.0691297	0.768207	BP	multicellular organi...	163	NA
GO:0016462	0.0933037	0.0933037	0.0120457	0.0120457	0.987114	0.987114	MF	pyrophosphatase acti...	26	NA
GO:0016817	0.0933037	0.0933037	0.0120457	0.0120457	0.987114	0.987114	MF	hydrolase activity, ...	26	NA
GO:0016818	0.0933037	0.0933037	0.0120457	0.0120457	0.987114	0.987114	MF	hydrolase activity, ...	26	NA
GO:0017111	0.0933037	0.0933037	0.0120457	0.0120457	0.987114	0.987114	MF	nucleoside-triphosph...	26	NA
GO:0032502	9.2208e-08	0.0935544	2.90402e-07	0.3114	0.0671017	0.910917	BP	developmental proces...	122	NA
GO:0009062	9.76464e-05	0.0944883	0.993234	0.993234	0.11918	0.11918	BP	fatty acid catabolic...	16	1
GO:0030258	7.29442e-05	0.0947587	0.992353	0.992353	0.0983408	0.0983408	BP	lipid modification	18	1
GO:0031016	5.90961e-13	0.0952673	4.75319e-15	0.144847	0.000260324	0.0595158	BP	pancreas development	41	4
GO:0005829	4.32596e-07	0.0963787	1.2936e-09	0.00788742	0.0122401	0.265769	CC	cytosol	173	NA
GO:0006810	0.0969318	0.0969318	0.0361731	0.152644	0.943137	0.943137	BP	transport	125	NA
GO:0051234	0.0969318	0.0969318	0.0361731	0.152644	0.943137	0.943137	BP	establishment of loc...	125	NA
GO:0009109	0.097476	0.097476	0.774389	0.774389	0.991484	0.991484	BP	coenzyme catabolic p...	13	NA
GO:0019219	1.47326e-06	0.0974967	5.67422e-06	0.129431	0.0163567	0.497876	BP	regulation of nucleo...	25	NA
GO:0043176	0.0019334	0.0977465	0.903796	0.903796	0.285762	0.285762	MF	amine binding	14	NA
GO:0009059	1.99684e-15	0.0984304	7.61902e-16	0.286195	0.0101188	0.494086	BP	macromolecule biosyn...	84	NA
GO:0031175	0.00253939	0.103225	0.00402766	0.15139	0.62799	0.62799	BP	neuron projection de...	16	NA
GO:0006461	0.913139	0.103234	0.465969	0.465969	0.0308177	0.355948	BP	protein complex asse...	35	NA
GO:0070271	0.913139	0.103234	0.465969	0.465969	0.0308177	0.355948	BP	protein complex biog...	35	NA
GO:0006090	0.103733	0.103733	0.822757	0.822757	0.889432	0.889432	BP	pyruvate metabolic p...	24	NA
GO:0043233	0.829344	0.104546	0.409166	0.996596	0.175715	0.742062	CC	organelle lumen	146	NA
GO:0030154	0.0036386	0.105588	0.00543423	0.139948	0.456654	0.456654	BP	cell differentiation	40	NA
GO:0050789	3.71244e-08	0.10687	1.94632e-08	0.523682	0.988528	0.99962	BP	regulation of biolog...	149	NA
GO:0050794	3.67938e-08	0.107567	1.49071e-08	0.00175718	0.983956	0.999562	BP	regulation of cellul...	140	NA
GO:0051128	0.108171	0.108171	0.0343061	0.0343061	0.904508	0.904508	BP	regulation of cellul...	21	NA
GO:0006366	0.000189376	0.112191	0.0010256	0.158488	0.0193908	0.0193908	BP	transcription from R...	11	NA
GO:0022411	1.75813e-12	0.117273	4.91462e-13	0.085633	0.0101513	0.852116	BP	cellular component d...	52	NA
GO:0034637	0.119465	0.119465	0.801592	0.801592	0.548267	0.548267	BP	cellular carbohydrat...	27	NA
GO:0071375	0.11948	0.11948	0.887869	0.887869	0.147909	0.147909	BP	cellular response to...	10	NA
GO:0015031	0.121351	0.121351	0.00558774	0.00558774	0.994362	0.994362	BP	protein transport	30	NA
GO:0045184	0.121351	0.121351	0.00558774	1	0.994362	0.994362	BP	establishment of pro...	30	NA
GO:0043412	0.121396	0.121396	0.00103565	0.191054	0.99995	0.99995	BP	macromolecule modifi...	35	NA
GO:0043933	8.22325e-10	0.122518	2.03858e-12	0.568808	1.01257e-05	0.0756864	BP	macromolecular compl...	80	NA
GO:0044438	0.00117554	0.124835	0.994744	0.994744	0.233806	0.233806	CC	microbody part	13	NA
GO:0044439	0.00117554	0.124835	0.994744	0.994744	0.233806	0.233806	CC	peroxisomal part	13	NA
GO:0007275	1.19102e-07	0.12526	2.21849e-07	0.183685	0.0903282	0.951926	BP	multicellular organi...	117	NA
GO:0052547	0.126523	0.126523	0.187782	0.187782	0.358473	0.358473	BP	regulation of peptid...	10	NA
GO:0052548	0.126523	0.126523	0.187782	0.187782	0.358473	0.358473	BP	regulation of endope...	10	NA
GO:0022402	0.00160442	0.126817	0.000472634	0.169591	0.558846	0.558846	BP	cell cycle process	16	NA
GO:0043086	0.129706	0.129706	0.0464357	0.0464357	0.831219	0.831219	BP	negative regulation ...	11	NA
GO:0048856	9.32546e-08	0.129781	7.33969e-08	0.304171	0.0580611	0.923661	BP	anatomical structure...	115	NA
GO:0043170	1.36828e-21	0.130243	2.24855e-21	0.286795	0.252992	0.991545	BP	macromolecule metabo...	160	NA
GO:0051187	0.132076	0.132076	0.758793	0.758793	0.994606	0.994606	BP	cofactor catabolic p...	14	NA
GO:0044455	0.133601	0.133601	0.176153	0.176153	0.999961	0.999961	CC	mitochondrial membra...	18	NA
GO:0007267	0.133873	0.133873	0.827164	0.827164	0.449976	0.449976	BP	cell-cell signaling	19	NA
GO:0006800	0.133886	0.133886	0.245283	0.245283	0.318005	0.318005	BP	oxygen and reactive ...	10	NA
GO:0007242	0.134803	0.134803	0.0209346	0.0209346	0.97011	0.97011	BP	intracellular signal...	26	NA
GO:0019319	0.135665	0.135665	0.851333	0.851333	0.734255	0.734255	BP	hexose biosynthetic ...	20	NA
GO:0006952	0.140287	0.140287	0.0435974	0.0435974	0.744998	0.744998	BP	defense response	17	NA
GO:0016788	0.14395	0.14395	0.979186	0.979186	0.753982	0.753982	MF	hydrolase activity, ...	15	NA
GO:0009309	0.00194078	0.144293	0.846061	0.846061	0.543856	0.543856	BP	amine biosynthetic p...	18	NA
GO:0005938	0.145808	0.145808	0.0921133	0.0921133	0.893813	0.893813	CC	cell cortex	11	NA
GO:0031324	0.000516065	0.145998	0.000732708	0.110938	0.273466	0.273466	BP	negative regulation ...	18	NA
GO:0008380	3.37642e-05	0.146347	4.61112e-05	0.183705	0.0132567	0.0132567	BP	RNA splicing	12	6
GO:0006605	0.148116	0.148116	0.051135	0.051135	0.761329	0.761329	BP	protein targeting	10	NA
GO:0051259	0.387954	0.150183	0.48469	0.48469	0.00171901	0.0599389	BP	protein oligomerizat...	22	NA
GO:0019866	8.20781e-05	0.151431	0.74903	0.74903	0.999933	0.999933	CC	organelle inner memb...	58	NA
GO:0015078	0.153172	0.153172	0.257404	0.257404	0.999957	0.999957	MF	hydrogen ion transme...	14	NA
GO:0000302	0.15572	0.15572	0.169944	0.169944	0.526089	0.526089	BP	response to reactive...	11	NA
GO:0031967	1.74632e-05	0.15598	0.730655	0.730655	0.999814	0.999814	CC	organelle envelope	72	NA
GO:0016651	0.156872	0.156872	0.782388	0.782388	0.992245	0.992245	MF	oxidoreductase activ...	11	NA
GO:0044092	0.158636	0.158636	0.0524214	0.0524214	0.778453	0.778453	BP	negative regulation ...	14	NA
GO:0051649	0.160373	0.160373	0.0453074	0.0453074	0.990716	0.990716	BP	establishment of loc...	70	NA
GO:0032553	0.160643	0.160643	0.15132	0.15132	0.731274	0.731274	MF	ribonucleotide bindi...	56	NA
GO:0032555	0.160643	0.160643	0.15132	0.15132	0.731274	0.731274	MF	purine ribonucleotid...	56	NA
GO:0006753	0.160725	0.160725	0.929044	0.929044	0.945176	0.945176	BP	nucleoside phosphate...	37	NA
GO:0009117	0.160725	0.160725	0.929044	0.929044	0.945176	0.945176	BP	nucleotide metabolic...	37	NA
GO:0006869	0.162678	0.162678	0.874361	0.874361	0.79726	0.79726	BP	lipid transport	10	NA
GO:0010876	0.162678	0.162678	0.874361	0.874361	0.79726	0.79726	BP	lipid localization	10	NA
GO:0048193	0.165072	0.165072	0.0309286	0.0309286	0.947973	0.947973	BP	Golgi vesicle transp...	10	NA
GO:0016477	0.16643	0.16643	0.100794	0.100794	0.81043	0.81043	BP	cell migration	12	NA
GO:0051641	0.167152	0.167152	0.0358898	0.0358898	0.994571	0.994571	BP	cellular localizatio...	71	NA
GO:0030168	0.170274	0.170274	0.0724398	0.0724398	0.838921	0.838921	BP	platelet activation	20	NA
GO:0005788	0.170746	0.170746	0.0058507	0.0058507	0.923171	0.923171	CC	endoplasmic reticulu...	19	NA
GO:0031399	0.170914	0.170914	0.0526122	0.0526122	0.894986	0.894986	BP	regulation of protei...	11	NA
GO:0003001	0.173182	0.173182	0.866392	0.866392	0.0928439	0.0928439	BP	generation of a sign...	12	NA
GO:0008203	0.173791	0.173791	0.956995	0.956995	0.541592	0.541592	BP	cholesterol metaboli...	13	NA
GO:0016125	0.173791	0.173791	0.956995	0.956995	0.541592	0.541592	BP	sterol metabolic pro...	13	NA
GO:0046914	0.17484	0.17484	0.152594	0.91631	0.148508	0.965863	MF	transition metal ion...	44	NA
GO:0006887	0.175217	0.175217	0.0509101	0.0509101	0.902934	0.902934	BP	exocytosis	21	NA
GO:0010817	0.175798	0.175798	0.654779	0.654779	0.0561721	0.0561721	BP	regulation of hormon...	15	NA
GO:0016051	0.178694	0.178694	0.794588	0.794588	0.52666	0.52666	BP	carbohydrate biosynt...	28	NA
GO:0022857	0.179033	0.179033	0.462205	0.462205	0.997091	0.997091	MF	transmembrane transp...	26	NA
GO:0016772	0.180154	0.180154	0.827797	0.827797	0.953564	0.953564	MF	transferase activity...	12	NA
GO:0051345	0.18172	0.18172	0.0474498	0.0474498	0.494215	0.494215	BP	positive regulation ...	10	NA
GO:0048731	1.07684e-07	0.182384	5.18756e-08	0.291114	0.0519726	0.934402	BP	system development	110	NA
GO:0005886	0.183298	0.183298	0.0383436	0.0383436	0.99634	0.99634	CC	plasma membrane	70	NA
GO:0051129	0.183847	0.183847	0.0681571	0.0681571	0.834996	0.834996	BP	negative regulation ...	11	NA
GO:0005815	0.187501	0.187501	0.0864069	0.0864069	0.0474773	0.0474773	CC	microtubule organizi...	10	NA
GO:0006084	0.188105	0.188105	0.573566	0.573566	0.99754	0.99754	BP	acetyl-CoA metabolic...	12	NA
GO:0006099	0.188105	0.188105	0.573566	0.573566	0.99754	0.99754	BP	tricarboxylic acid c...	12	NA
GO:0046356	0.188105	0.188105	0.573566	0.573566	0.99754	0.99754	BP	acetyl-CoA catabolic...	12	NA
GO:0043085	0.189218	0.189218	0.020926	0.020926	0.831375	0.831375	BP	positive regulation ...	18	NA
GO:0048522	0.000121419	0.189894	3.85771e-05	0.0664923	0.496514	0.853123	BP	positive regulation ...	58	NA
GO:0016705	0.190685	0.190685	0.92071	0.92071	0.577154	0.577154	MF	oxidoreductase activ...	15	NA
GO:0044425	0.00597341	0.191681	0.91275	0.91275	0.999974	0.999974	CC	membrane part	102	NA
GO:0042060	0.0174047	0.192026	0.0144421	0.971153	0.444868	0.444868	BP	wound healing	32	NA
GO:0006094	0.193014	0.193014	0.858539	0.858539	0.750173	0.750173	BP	gluconeogenesis	19	NA
GO:0006119	0.193296	0.193296	0.166496	0.166496	0.999988	0.999988	BP	oxidative phosphoryl...	16	NA
GO:0044238	0.938949	0.196342	0.127693	0.994256	0.0196999	0.459282	BP	primary metabolic pr...	298	NA
GO:0051186	0.00020916	0.197108	0.992231	0.992231	0.155993	0.155993	BP	cofactor metabolic p...	39	NA
GO:0043687	0.199107	0.199107	0.00337697	0.00337697	0.999924	0.999924	BP	post-translational p...	32	NA
GO:0019725	0.201046	0.201046	0.0602952	0.0602952	0.986074	0.986074	BP	cellular homeostasis	26	NA
GO:0006464	0.205275	0.205275	0.00154328	0.332668	0.999989	0.999989	BP	protein modification...	34	NA
GO:0022626	2.40051e-12	0.208652	1.59794e-13	0.224667	0.000299046	0.00939388	CC	cytosolic ribosome	35	4
GO:0005773	0.208774	0.208774	0.725703	0.725703	0.984547	0.984547	CC	vacuole	11	NA
GO:0023033	0.00338627	0.208861	0.00130404	0.197474	0.499228	0.499228	BP	signaling pathway	19	NA
GO:0050793	0.21177	0.21177	0.215947	0.215947	0.47132	0.47132	BP	regulation of develo...	13	NA
GO:0016903	0.00197739	0.21565	0.994191	0.994191	0.432475	0.432475	MF	oxidoreductase activ...	14	NA
GO:0044429	2.63686e-13	0.216579	0.921527	0.921527	0.999634	0.999634	CC	mitochondrial part	101	NA
GO:0008324	0.219076	0.219076	0.204195	0.204195	0.999958	0.999958	MF	cation transmembrane...	15	NA
GO:0015077	0.219076	0.219076	0.204195	0.204195	0.999958	0.999958	MF	monovalent inorganic...	15	NA
GO:0022890	0.219076	0.219076	0.204195	0.204195	0.999958	0.999958	MF	inorganic cation tra...	15	NA
GO:0009310	3.07873e-05	0.220212	0.959293	0.959293	0.414646	0.414646	BP	amine catabolic proc...	24	NA
GO:0065003	0.0575915	0.220368	0.0189064	0.679151	0.00161469	0.0295454	BP	macromolecular compl...	45	NA
GO:0002576	0.222284	0.222284	0.102032	0.102032	0.837567	0.837567	BP	platelet degranulati...	19	NA
GO:0000323	0.224544	0.224544	0.747687	0.747687	0.971456	0.971456	CC	lytic vacuole	10	NA
GO:0005764	0.224544	0.224544	0.747687	0.747687	0.971456	0.971456	CC	lysosome	10	NA
GO:0005740	6.60411e-08	0.226253	0.82607	0.82607	0.999876	0.999876	CC	mitochondrial envelo...	64	NA
GO:0009057	0.226309	0.226309	0.109204	0.82579	0.466193	0.466193	BP	macromolecule catabo...	21	NA
GO:0031323	2.87523e-05	0.229704	3.12229e-05	0.662832	0.242503	0.910314	BP	regulation of cellul...	56	NA
GO:0045454	0.234689	0.234689	0.0633295	0.0633295	0.98992	0.98992	BP	cell redox homeostas...	13	NA
GO:0017076	0.930542	0.23578	0.44224	0.44224	0.734114	0.734114	MF	purine nucleotide bi...	68	NA
GO:0030182	0.00345004	0.242103	0.00604389	0.266909	0.602999	0.602999	BP	neuron differentiati...	19	NA
GO:0009991	0.00236888	0.249113	0.989607	0.989607	0.0106877	0.0106877	BP	response to extracel...	18	NA
GO:0000003	8.55027e-11	0.255585	1.17078e-11	0.178726	0.00472871	0.570914	BP	reproduction	57	NA
GO:0022414	8.55027e-11	0.255585	1.17078e-11	0.178726	0.00472871	0.570914	BP	reproductive process	57	NA
GO:0034645	1.26057e-14	0.256156	4.81677e-15	0.729962	0.0152475	0.598709	BP	cellular macromolecu...	82	NA
GO:0005543	0.259198	0.259198	0.8088	0.8088	0.784777	0.784777	MF	phospholipid binding	11	NA
GO:0009820	0.260339	0.260339	0.909666	0.909666	0.246975	0.246975	BP	alkaloid metabolic p...	12	NA
GO:0042623	0.26378	0.26378	0.0411944	0.0411944	0.957607	0.957607	MF	ATPase activity, cou...	12	NA
GO:0006915	0.00114016	0.274592	4.08119e-05	0.0171806	0.989495	0.989495	BP	apoptosis	63	NA
GO:0012501	0.00114016	0.274592	4.08119e-05	0.0171806	0.989495	0.989495	BP	programmed cell deat...	63	NA
GO:0010556	4.06969e-05	0.275715	0.0001015	0.452975	0.0340424	0.0340424	BP	regulation of macrom...	24	NA
GO:0031974	0.654834	0.275852	0.45819	0.995597	0.196575	0.758444	CC	membrane-enclosed lu...	149	NA
GO:0009653	0.0142296	0.276376	0.0121412	0.259365	0.596827	0.596827	BP	anatomical structure...	41	NA
GO:0032989	0.0040795	0.277478	0.011461	0.330088	0.565592	0.565592	BP	cellular component m...	20	NA
GO:0009892	0.000562635	0.280367	0.000506508	0.831186	0.233143	0.233143	BP	negative regulation ...	21	NA
GO:0009719	0.000267148	0.284155	0.884306	0.884306	0.0571754	0.0571754	BP	response to endogeno...	31	NA
GO:0007610	0.286181	0.286181	0.900748	0.900748	0.696888	0.696888	BP	behavior	10	NA
GO:0015630	0.28631	0.28631	0.391383	0.391383	0.25699	0.25699	CC	microtubule cytoskel...	19	NA
GO:0043227	0.023805	0.286407	0.880525	0.978136	0.99913	0.999967	CC	membrane-bounded org...	313	NA
GO:0043231	0.023805	0.286407	0.880525	0.978136	0.99913	0.999967	CC	intracellular membra...	313	NA
GO:0016070	4.3166e-13	0.288457	2.18938e-14	1	0.000884795	0.796148	BP	RNA metabolic proces...	48	NA
GO:0022892	0.288634	0.288634	0.0351474	0.0351474	0.871862	0.871862	MF	substrate-specific t...	36	NA
GO:0048870	0.289878	0.289878	0.194403	0.194403	0.789705	0.789705	BP	cell motility	13	NA
GO:0051674	0.289878	0.289878	0.194403	0.194403	0.789705	0.789705	BP	localization of cell	13	NA
GO:0044093	0.291184	0.291184	0.10431	0.10431	0.831107	0.831107	BP	positive regulation ...	24	NA
GO:0016209	0.293341	0.293341	0.166899	0.166899	0.786962	0.786962	MF	antioxidant activity	11	NA
GO:0015980	0.00465607	0.29493	0.352555	0.352555	0.999997	0.999997	BP	energy derivation by...	49	NA
GO:0016044	0.295191	0.295191	0.143287	0.143287	0.879139	0.879139	BP	cellular membrane or...	16	NA
GO:0061024	0.295191	0.295191	0.143287	0.143287	0.879139	0.879139	BP	membrane organizatio...	16	NA
GO:0006955	0.295385	0.295385	0.0719229	0.0719229	0.49105	0.49105	BP	immune response	17	NA
GO:0007049	0.00240028	0.297369	0.000732708	0.287168	0.548574	0.548574	BP	cell cycle	18	NA
GO:0046164	0.297663	0.297663	0.94422	0.94422	0.437227	0.437227	BP	alcohol catabolic pr...	25	NA
GO:0015672	0.30195	0.30195	0.406806	0.406806	0.998309	0.998309	BP	monovalent inorganic...	10	NA
GO:0034220	0.30195	0.30195	0.406806	0.406806	0.998309	0.998309	BP	ion transmembrane tr...	10	NA
GO:0006807	0.000497159	0.302635	1.87906e-06	0.955611	0.000708221	0.208392	BP	nitrogen compound me...	179	NA
GO:0016835	0.304547	0.304547	0.816756	0.816756	0.440754	0.440754	MF	carbon-oxygen lyase ...	16	NA
GO:0070469	0.305037	0.305037	0.312522	0.312522	0.997845	0.997845	CC	respiratory chain	10	3
GO:0016310	0.30573	0.30573	0.119309	0.119309	0.999997	0.999997	BP	phosphorylation	29	NA
GO:0031975	1.06261e-05	0.310812	0.718509	0.718509	0.999771	0.999771	CC	envelope	73	NA
GO:0006163	0.3122	0.3122	0.358243	0.358243	0.971355	0.971355	BP	purine nucleotide me...	23	NA
GO:0006793	0.312565	0.312565	0.136185	0.136185	0.999986	0.999986	BP	phosphorus metabolic...	32	NA
GO:0006796	0.312565	0.312565	0.136185	0.136185	0.999986	0.999986	BP	phosphate metabolic ...	32	NA
GO:0034599	0.31701	0.31701	0.245283	0.245283	0.673484	0.673484	BP	cellular response to...	10	NA
GO:0034614	0.31701	0.31701	0.245283	0.245283	0.673484	0.673484	BP	cellular response to...	10	NA
GO:0009887	0.317665	0.317665	0.365614	0.365614	0.363218	0.363218	BP	organ morphogenesis	11	NA
GO:0006486	0.318885	0.318885	0.00352483	1	0.999816	0.999816	BP	protein amino acid g...	11	NA
GO:0006487	0.318885	0.318885	0.00352483	1	0.999816	0.999816	BP	protein amino acid N...	11	NA
GO:0009100	0.318885	0.318885	0.00352483	1	0.999816	0.999816	BP	glycoprotein metabol...	11	NA
GO:0009101	0.318885	0.318885	0.00352483	1	0.999816	0.999816	BP	glycoprotein biosynt...	11	NA
GO:0018196	0.318885	0.318885	0.00352483	1	0.999816	0.999816	BP	peptidyl-asparagine ...	11	NA
GO:0018279	0.318885	0.318885	0.00352483	0.00352483	0.999816	0.999816	BP	protein amino acid N...	11	NA
GO:0043413	0.318885	0.318885	0.00352483	1	0.999816	0.999816	BP	macromolecule glycos...	11	NA
GO:0070085	0.318885	0.318885	0.00352483	1	0.999816	0.999816	BP	glycosylation	11	NA
GO:0048667	0.0191581	0.323195	0.0192268	0.913561	0.741449	0.741449	BP	cell morphogenesis i...	16	NA
GO:0007155	0.325019	0.325019	0.0800747	0.0800747	0.944704	0.944704	BP	cell adhesion	14	NA
GO:0022610	0.325019	0.325019	0.0800747	0.0800747	0.944704	0.944704	BP	biological adhesion	14	NA
GO:0016301	0.326667	0.326667	0.639165	0.639165	0.981821	0.981821	MF	kinase activity	11	NA
GO:0002376	0.0131544	0.330186	0.0161447	0.0161447	0.470107	0.470107	BP	immune system proces...	32	NA
GO:0006412	8.06235e-14	0.334204	3.46781e-16	0.318473	0.00193211	0.657248	BP	translation	50	NA
GO:0044237	0.098916	0.337728	0.771157	0.996998	0.0161275	0.606743	BP	cellular metabolic p...	334	NA
GO:0006091	0.0101793	0.341269	0.303722	0.303722	0.999994	0.999994	BP	generation of precur...	66	NA
GO:0005524	0.342713	0.342713	0.344988	0.344988	0.703242	0.703242	MF	ATP binding	49	NA
GO:0032559	0.342713	0.342713	0.344988	0.344988	0.703242	0.703242	MF	adenyl ribonucleotid...	49	NA
GO:0005576	0.347941	0.347941	0.147782	0.147782	0.912188	0.912188	CC	extracellular region	37	NA
GO:0016052	0.349812	0.349812	0.808621	0.808621	0.65031	0.65031	BP	carbohydrate catabol...	26	NA
GO:0046165	0.350148	0.350148	0.822757	0.822757	0.686434	0.686434	BP	alcohol biosynthetic...	24	NA
GO:0046364	0.350148	0.350148	0.822757	0.822757	0.686434	0.686434	BP	monosaccharide biosy...	24	NA
GO:0006164	0.353882	0.353882	0.41104	0.41104	0.976259	0.976259	BP	purine nucleotide bi...	15	NA
GO:0009295	0.359583	0.359583	0.651102	0.651102	0.980975	0.980975	CC	nucleoid	11	NA
GO:0042645	0.359583	0.359583	0.651102	0.651102	0.980975	0.980975	CC	mitochondrial nucleo...	11	NA
GO:0051239	0.359847	0.359847	0.284649	0.284649	0.56201	0.56201	BP	regulation of multic...	22	NA
GO:0009142	0.369058	0.369058	0.307936	0.307936	0.987066	0.987066	BP	nucleoside triphosph...	13	NA
GO:0009145	0.369058	0.369058	0.307936	0.307936	0.987066	0.987066	BP	purine nucleoside tr...	13	NA
GO:0051704	0.247419	0.373799	0.186492	0.186492	0.177738	0.177738	BP	multi-organism proce...	36	NA
GO:0044249	0.0124226	0.375093	0.00279272	0.900302	0.0678645	0.71122	BP	cellular biosyntheti...	166	NA
GO:0006754	0.383076	0.383076	0.338039	0.338039	0.972381	0.972381	BP	ATP biosynthetic pro...	12	NA
GO:0009152	0.383076	0.383076	0.338039	0.338039	0.972381	0.972381	BP	purine ribonucleotid...	12	NA
GO:0009201	0.383076	0.383076	0.338039	0.338039	0.972381	0.972381	BP	ribonucleoside triph...	12	NA
GO:0009206	0.383076	0.383076	0.338039	0.338039	0.972381	0.972381	BP	purine ribonucleosid...	12	NA
GO:0016887	0.388182	0.388182	0.0593822	0.0593822	0.989281	0.989281	MF	ATPase activity	20	NA
GO:0007154	0.390179	0.390179	0.656027	0.656027	0.681938	0.681938	BP	cell communication	40	NA
GO:0048519	0.00790525	0.390879	0.0030449	0.410156	0.909379	0.909379	BP	negative regulation ...	70	NA
GO:0042995	0.392205	0.392205	0.105818	0.105818	0.876616	0.876616	CC	cell projection	22	NA
GO:0005623	0.0228238	0.392857	0.0378944	0.152847	0.946947	0.962282	CC	cell	425	NA
GO:0044464	0.0228238	0.392857	0.0378944	0.152847	0.946947	0.962282	CC	cell part	425	NA
GO:0009165	0.400342	0.400342	0.386477	0.386477	0.987303	0.987303	BP	nucleotide biosynthe...	16	NA
GO:0009605	0.967909	0.400454	0.566406	0.948236	0.0550419	0.0550419	BP	response to external...	54	NA
GO:0000902	0.00518219	0.404186	0.00956783	0.38929	0.612864	0.612864	BP	cell morphogenesis	18	NA
GO:0006007	0.406443	0.406443	0.130083	0.130083	0.715351	0.715351	BP	glucose catabolic pr...	17	NA
GO:0006112	0.410465	0.410465	0.713281	0.713281	0.288154	0.288154	BP	energy reserve metab...	11	NA
GO:0022891	0.414239	0.414239	0.189517	0.189517	0.998711	0.998711	MF	substrate-specific t...	23	NA
GO:0044275	0.414788	0.414788	0.815677	0.815677	0.616888	0.616888	BP	cellular carbohydrat...	25	NA
GO:0044432	0.0469059	0.415558	0.423132	0.999542	0.716126	0.716126	CC	endoplasmic reticulu...	54	NA
GO:0009260	0.420792	0.420792	0.280385	0.280385	0.993514	0.993514	BP	ribonucleotide biosy...	14	NA
GO:0009058	0.0233593	0.42123	0.00663425	0.887632	0.0884711	0.737754	BP	biosynthetic process	175	NA
GO:0042127	0.421597	0.421597	0.131015	0.131015	0.832676	0.832676	BP	regulation of cell p...	17	NA
GO:0016746	0.00123005	0.423347	0.974982	0.974982	0.151227	0.151227	MF	transferase activity...	13	NA
GO:0042175	0.00488011	0.424052	0.999532	0.999532	0.444385	0.444385	CC	nuclear envelope-end...	39	NA
GO:0016023	0.01416	0.427877	7.73418e-05	0.0371187	0.999995	0.999995	CC	cytoplasmic membrane...	50	NA
GO:0031988	0.01416	0.427877	7.73418e-05	0.0371187	0.999995	0.999995	CC	membrane-bounded ves...	50	NA
GO:0008219	0.000530883	0.435168	9.02683e-05	0.0113838	0.979366	0.979366	BP	cell death	67	NA
GO:0016265	0.000530883	0.435168	9.02683e-05	0.0113838	0.979366	0.979366	BP	death	67	NA
GO:0016787	0.438501	0.438501	0.544768	0.544768	0.994899	0.994899	MF	hydrolase activity	68	NA
GO:0005794	0.438764	0.438764	0.546037	0.546037	0.988298	0.988298	CC	Golgi apparatus	21	NA
GO:0031090	6.88783e-08	0.450034	0.998405	0.998405	0.999727	0.999727	CC	organelle membrane	109	NA
GO:0001883	0.561776	0.456186	0.620867	0.620867	0.707161	0.707161	MF	purine nucleoside bi...	61	NA
GO:0030554	0.561776	0.456186	0.620867	0.620867	0.707161	0.707161	MF	adenyl nucleotide bi...	61	NA
GO:0009966	0.456484	0.456484	0.262033	0.262033	0.876958	0.876958	BP	regulation of signal...	20	NA
GO:0023051	0.456484	0.456484	0.262033	0.262033	0.876958	0.876958	BP	regulation of signal...	20	NA
GO:0071212	0.0459801	0.457118	0.510535	0.999528	0.780932	0.780932	CC	subsynaptic reticulu...	55	NA
GO:0006979	0.461957	0.461957	0.220182	0.220182	0.682914	0.682914	BP	response to oxidativ...	14	NA
GO:0003008	0.154992	0.462654	0.72677	0.72677	0.809157	0.809157	BP	system process	31	NA
GO:0048878	0.467415	0.467415	0.683039	0.683039	0.886491	0.886491	BP	chemical homeostasis	21	NA
GO:0006195	0.472935	0.472935	0.542807	0.542807	0.99395	0.99395	BP	purine nucleotide ca...	14	NA
GO:0006508	0.477287	0.477287	0.158214	0.568984	0.900185	0.900185	BP	proteolysis	20	NA
GO:0001882	0.55006	0.478829	0.596073	0.596073	0.773215	0.773215	MF	nucleoside binding	62	NA
GO:0006839	0.47884	0.47884	0.338039	0.338039	0.990886	0.990886	BP	mitochondrial transp...	12	NA
GO:0040007	0.480616	0.480616	0.703747	0.703747	0.537287	0.537287	BP	growth	10	NA
GO:0045449	2.6793e-05	0.493547	3.73188e-05	0.44898	0.0123648	0.0123648	BP	regulation of transc...	19	NA
GO:0006733	0.493573	0.493573	0.741976	0.741976	0.402582	0.402582	BP	oxidoreduction coenz...	11	NA
GO:0006769	0.493573	0.493573	0.741976	0.741976	0.402582	0.402582	BP	nicotinamide metabol...	11	NA
GO:0019362	0.493573	0.493573	0.741976	0.741976	0.402582	0.402582	BP	pyridine nucleotide ...	11	NA
GO:0046496	0.493573	0.493573	0.741976	0.741976	0.402582	0.402582	BP	nicotinamide nucleot...	11	NA
GO:0031325	0.00161331	0.499419	0.000429354	0.21841	0.231743	0.847269	BP	positive regulation ...	26	NA
GO:0006519	4.43731e-07	0.500077	0.982872	0.982872	0.458936	0.458936	BP	cellular amino acid ...	58	NA
GO:0006139	6.4902e-13	0.504798	1.19784e-13	0.637461	0.00486347	0.699909	BP	nucleobase, nucleosi...	129	NA
GO:0009166	0.506057	0.506057	0.463822	0.463822	0.997451	0.997451	BP	nucleotide catabolic...	15	NA
GO:0050801	0.519822	0.519822	0.719841	0.719841	0.910005	0.910005	BP	ion homeostasis	16	NA
GO:0044459	0.533522	0.533522	0.124383	0.124383	0.986242	0.986242	CC	plasma membrane part	31	NA
GO:0035270	2.6463e-12	0.535328	6.50529e-14	0.396781	0.00103085	0.758641	BP	endocrine system dev...	41	4
GO:0071310	0.53655	0.53655	0.915225	0.915225	0.277086	0.277086	BP	cellular response to...	17	NA
GO:0040011	0.544684	0.544684	0.322646	0.322646	0.652843	0.652843	BP	locomotion	14	NA
GO:0006662	0.549289	0.549289	0.73646	0.73646	0.58364	0.58364	BP	glycerol ether metab...	13	NA
GO:0018904	0.549289	0.549289	0.73646	0.73646	0.58364	0.58364	BP	organic ether metabo...	13	NA
GO:0044271	0.0101548	0.550104	0.840634	0.840634	0.185301	0.185301	BP	cellular nitrogen co...	25	NA
GO:0032879	0.552751	0.552751	0.448901	0.448901	0.678461	0.678461	BP	regulation of locali...	20	NA
GO:0005102	0.553882	0.553882	0.187771	0.187771	0.967428	0.967428	MF	receptor binding	23	NA
GO:0006520	5.11119e-06	0.556516	0.928504	0.928504	0.409478	0.409478	BP	cellular amino acid ...	41	NA
GO:0010033	0.0333431	0.556529	0.922407	0.950371	0.0648372	0.0648372	BP	response to organic ...	56	NA
GO:0034470	0.000285949	0.559748	2.92909e-05	0.384243	0.00985004	0.00985004	BP	ncRNA processing	12	4
GO:0034660	0.000285949	0.559748	2.92909e-05	0.384243	0.00985004	0.00985004	BP	ncRNA metabolic proc...	12	4
GO:0019222	1.18439e-05	0.562638	2.38654e-06	0.560332	0.336468	0.925842	BP	regulation of metabo...	62	NA
GO:0070011	0.562918	0.562918	0.4411	0.4411	0.96736	0.96736	MF	peptidase activity, ...	12	NA
GO:0032984	2.07157e-12	0.571965	2.18306e-13	0.153342	0.0096498	0.992868	BP	macromolecular compl...	44	4
GO:0034623	2.07157e-12	0.571965	2.18306e-13	0.153342	0.0096498	0.992868	BP	cellular macromolecu...	44	4
GO:0043241	2.07157e-12	0.571965	2.18306e-13	0.153342	0.0096498	0.992868	BP	protein complex disa...	44	4
GO:0043624	2.07157e-12	0.571965	2.18306e-13	0.153342	0.0096498	0.992868	BP	cellular protein com...	44	4
GO:0031410	0.0224146	0.573247	0.000201069	0.0791535	0.999993	0.999993	CC	cytoplasmic vesicle	51	NA
GO:0031982	0.0224146	0.573247	0.000201069	0.0791535	0.999993	0.999993	CC	vesicle	51	NA
GO:0032535	0.575278	0.575278	0.0993547	0.0993547	0.977948	0.977948	BP	regulation of cellul...	10	NA
GO:0016020	0.000267031	0.580422	0.74108	0.74108	0.999917	0.999917	CC	membrane	166	NA
GO:0048471	0.582108	0.582108	0.359804	0.359804	0.956389	0.956389	CC	perinuclear region o...	14	NA
GO:0005215	0.583815	0.583815	0.0945942	0.0945942	0.846632	0.846632	MF	transporter activity	39	NA
GO:0030141	0.587273	0.587273	0.202915	0.202915	0.985539	0.985539	CC	secretory granule	16	NA
GO:0019220	0.58793	0.58793	0.298686	0.298686	0.883585	0.883585	BP	regulation of phosph...	10	NA
GO:0051174	0.58793	0.58793	0.298686	0.298686	0.883585	0.883585	BP	regulation of phosph...	10	NA
GO:0007417	0.59013	0.59013	0.77398	0.77398	0.215396	0.215396	BP	central nervous syst...	11	NA
GO:0004871	0.590609	0.590609	0.511718	0.511718	0.642511	0.642511	MF	signal transducer ac...	10	NA
GO:0060089	0.590609	0.590609	0.511718	0.511718	0.642511	0.642511	MF	molecular transducer...	10	NA
GO:0006096	0.595061	0.595061	0.245612	0.245612	0.874703	0.874703	BP	glycolysis	13	NA
GO:0032990	0.0139739	0.604822	0.0192268	0.78426	0.810816	0.810816	BP	cell part morphogene...	16	NA
GO:0055085	0.605554	0.605554	0.263003	0.263003	0.999254	0.999254	BP	transmembrane transp...	21	NA
GO:0065008	0.087667	0.610594	0.0326772	0.192313	0.893118	0.893118	BP	regulation of biolog...	106	NA
GO:0015075	0.61423	0.61423	0.101302	0.101302	0.999723	0.999723	MF	ion transmembrane tr...	19	NA
GO:0043623	0.621711	0.621711	0.426518	0.426518	0.893661	0.893661	BP	cellular protein com...	12	NA
GO:0003006	0.632253	0.632253	0.798632	0.798632	0.871278	0.871278	BP	reproductive develop...	10	NA
GO:0005488	0.000896759	0.633122	0.000928483	0.965011	0.0739774	0.362479	MF	binding	368	NA
GO:0030054	0.635406	0.635406	0.283739	0.283739	0.887338	0.887338	CC	cell junction	11	NA
GO:0005506	0.648252	0.648252	0.0130033	0.328052	0.0108894	0.960794	MF	iron ion binding	26	NA
GO:0030003	0.649233	0.649233	0.58447	0.58447	0.92179	0.92179	BP	cellular cation home...	10	NA
GO:0055080	0.649233	0.649233	0.58447	0.58447	0.92179	0.92179	BP	cation homeostasis	10	NA
GO:0009986	0.649688	0.649688	0.599266	0.599266	0.77826	0.77826	CC	cell surface	17	NA
GO:0006200	0.650975	0.650975	0.338039	0.338039	0.993635	0.993635	BP	ATP catabolic proces...	12	NA
GO:0030030	0.00735772	0.651885	0.0135807	0.410908	0.603773	0.603773	BP	cell projection orga...	17	NA
GO:0048666	0.00735772	0.651885	0.0135807	0.410908	0.603773	0.603773	BP	neuron development	17	NA
GO:0048518	0.00111088	0.656726	0.000413654	0.361513	0.438089	0.776203	BP	positive regulation ...	62	NA
GO:0042221	3.0984e-06	0.659048	0.912367	0.978901	0.000564675	0.0916832	BP	response to chemical...	103	NA
GO:0008233	0.66068	0.66068	0.397358	0.397358	0.977196	0.977196	MF	peptidase activity	13	NA
GO:0019320	0.6635	0.6635	0.343417	0.343417	0.851062	0.851062	BP	hexose catabolic pro...	20	NA
GO:0046365	0.6635	0.6635	0.343417	0.343417	0.851062	0.851062	BP	monosaccharide catab...	20	NA
GO:0043228	6.68511e-18	0.665296	3.74145e-17	0.276479	0.002153	0.633747	CC	non-membrane-bounded...	114	NA
GO:0043232	6.68511e-18	0.665296	3.74145e-17	0.276479	0.002153	0.633747	CC	intracellular non-me...	114	NA
GO:0018193	0.684812	0.684812	0.00562651	0.666385	0.999764	0.999764	BP	peptidyl-amino acid ...	17	NA
GO:0009893	0.00161331	0.686343	0.000429354	0.371746	0.231743	0.817162	BP	positive regulation ...	26	NA
GO:0046983	0.0136759	0.686485	0.993004	0.993004	0.146812	0.146812	MF	protein dimerization...	27	NA
GO:0009611	0.0119533	0.68884	0.0150464	0.593608	0.482797	0.482797	BP	response to wounding	40	NA
GO:0009143	0.689733	0.689733	0.307936	0.307936	0.997382	0.997382	BP	nucleoside triphosph...	13	NA
GO:0009146	0.689733	0.689733	0.307936	0.307936	0.997382	0.997382	BP	purine nucleoside tr...	13	NA
GO:0009154	0.689733	0.689733	0.307936	0.307936	0.997382	0.997382	BP	purine ribonucleotid...	13	NA
GO:0009203	0.689733	0.689733	0.307936	0.307936	0.997382	0.997382	BP	ribonucleoside triph...	13	NA
GO:0009207	0.689733	0.689733	0.307936	0.307936	0.997382	0.997382	BP	purine ribonucleosid...	13	NA
GO:0009261	0.689733	0.689733	0.307936	0.307936	0.997382	0.997382	BP	ribonucleotide catab...	13	NA
GO:0051707	0.690681	0.690681	0.434311	0.434311	0.0495254	0.0495254	BP	response to other or...	16	NA
GO:0020037	0.715953	0.715953	0.00623758	0.00623758	7.6663e-05	7.6663e-05	MF	heme binding	19	NA
GO:0032940	0.719417	0.719417	0.338832	0.338832	0.721593	0.721593	BP	secretion by cell	35	NA
GO:0048545	0.0350073	0.719696	0.913702	0.913702	0.251057	0.251057	BP	response to steroid ...	19	NA
GO:0007399	0.0443363	0.733651	0.0386772	0.319356	0.468578	0.468578	BP	nervous system devel...	34	NA
GO:0016853	0.734122	0.734122	0.148599	0.148599	0.994803	0.994803	MF	isomerase activity	21	NA
GO:0009987	0.558124	0.751772	0.299971	0.919927	0.730397	0.977565	BP	cellular process	387	NA
GO:0032403	0.75311	0.75311	0.61038	0.61038	0.628683	0.628683	MF	protein complex bind...	13	NA
GO:0006950	0.0173097	0.756167	0.00437924	0.955174	0.33625	0.33625	BP	response to stress	90	NA
GO:0009889	2.69576e-05	0.763856	6.54436e-05	0.562473	0.0490843	0.362579	BP	regulation of biosyn...	32	NA
GO:0019899	0.771532	0.771532	0.584306	0.584306	0.438675	0.438675	MF	enzyme binding	34	NA
GO:0006350	1.11193e-16	0.781064	9.30277e-19	0.62448	3.44773e-05	0.0190121	BP	transcription	55	NA
GO:0044421	0.791061	0.791061	0.63821	0.63821	0.731771	0.731771	CC	extracellular region...	25	NA
GO:0006812	0.79132	0.79132	0.307936	0.307936	0.996982	0.996982	BP	cation transport	13	NA
GO:0009725	0.00093565	0.794071	0.895651	0.895651	0.0477486	0.0477486	BP	response to hormone ...	28	NA
GO:0046903	0.810634	0.810634	0.644877	0.644877	0.723801	0.723801	BP	secretion	39	NA
GO:0030246	0.811932	0.811932	0.372896	0.372896	0.914641	0.914641	MF	carbohydrate binding	17	NA
GO:0009141	0.817144	0.817144	0.180088	0.180088	0.994933	0.994933	BP	nucleoside triphosph...	18	NA
GO:0009144	0.817144	0.817144	0.180088	0.180088	0.994933	0.994933	BP	purine nucleoside tr...	18	NA
GO:0046034	0.823038	0.823038	0.232133	0.232133	0.97804	0.97804	BP	ATP metabolic proces...	16	NA
GO:0005509	0.824295	0.824295	0.149452	0.149452	0.998416	0.998416	MF	calcium ion binding	16	NA
GO:0005626	0.00320946	0.826563	0.997563	0.997563	0.262254	0.262254	CC	insoluble fraction	42	NA
GO:0009150	0.852746	0.852746	0.208882	0.208882	0.989414	0.989414	BP	purine ribonucleotid...	17	NA
GO:0009199	0.852746	0.852746	0.208882	0.208882	0.989414	0.989414	BP	ribonucleoside triph...	17	NA
GO:0009205	0.852746	0.852746	0.208882	0.208882	0.989414	0.989414	BP	purine ribonucleosid...	17	NA
GO:0046906	0.859445	0.859445	0.00869719	0.86651	0.000131443	0.56133	MF	tetrapyrrole binding	20	NA
GO:0009259	0.863325	0.863325	0.155037	0.155037	0.997404	0.997404	BP	ribonucleotide metab...	19	NA
GO:0009607	0.129655	0.866025	0.0573157	0.333437	0.033897	0.033897	BP	response to biotic s...	25	NA
GO:0005783	0.0342079	0.868901	0.701066	0.999411	0.727212	0.727212	CC	endoplasmic reticulu...	63	NA
GO:0061061	0.881575	0.881575	0.415159	0.415159	0.945106	0.945106	BP	muscle structure dev...	10	NA
GO:0031326	2.3465e-05	0.884374	7.52367e-05	0.387436	0.0753949	0.488505	BP	regulation of cellul...	30	NA
GO:0051716	0.0340271	0.884778	0.871349	0.96904	0.00313771	0.46743	BP	cellular response to...	68	NA
GO:0000904	0.0136619	0.891622	0.0135807	0.810833	0.747611	0.747611	BP	cell morphogenesis i...	17	NA
GO:0010646	0.89309	0.89309	0.607988	0.607988	0.71244	0.71244	BP	regulation of cell c...	27	NA
GO:0048583	0.897289	0.897289	0.338039	0.338039	0.643548	0.643548	BP	regulation of respon...	12	NA
GO:0019538	3.25405e-13	0.897549	1.54626e-13	0.353724	0.829984	0.999487	BP	protein metabolic pr...	114	NA
GO:0005615	0.909125	0.909125	0.733312	0.733312	0.742266	0.742266	CC	extracellular space	22	NA
GO:0044433	0.911664	0.911664	0.343026	0.343026	0.990601	0.990601	CC	cytoplasmic vesicle ...	14	NA
GO:0070887	0.000513439	0.927921	0.905466	0.905466	0.000536425	0.38344	BP	cellular response to...	54	NA
GO:0007599	0.00938386	0.939663	0.00844896	0.635391	0.619933	0.619933	BP	hemostasis	32	NA
GO:0050878	0.00938386	0.939663	0.00844896	0.635391	0.619933	0.619933	BP	regulation of body f...	32	NA
GO:0005737	0.081839	0.941101	0.770231	0.817308	0.998899	0.999587	CC	cytoplasm	404	NA
GO:0006811	0.94958	0.94958	0.158214	0.158214	0.994601	0.994601	BP	ion transport	20	NA
GO:0042802	0.0439355	0.951113	0.96213	0.96213	0.0895084	0.0895084	MF	identical protein bi...	44	NA
GO:0005529	0.958925	0.958925	0.668615	0.668615	0.888409	0.888409	MF	sugar binding	12	NA
GO:0043226	0.183576	0.960131	0.0165955	0.893146	0.9911	0.999728	CC	organelle	352	NA
GO:0043229	0.183576	0.960131	0.0165955	0.893146	0.9911	0.999728	CC	intracellular organe...	352	NA
GO:0048646	0.973897	0.973897	0.462118	0.462118	0.548083	0.548083	BP	anatomical structure...	11	NA
GO:0060341	0.982119	0.982119	0.747994	0.747994	0.236226	0.236226	BP	regulation of cellul...	10	NA
GO:0005624	0.00413169	0.98221	0.997059	0.997059	0.237513	0.237513	CC	membrane fraction	41	NA
GO:0051049	0.987434	0.987434	0.750627	0.750627	0.577006	0.577006	BP	regulation of transp...	16	NA
GO:0065007	2.10643e-06	0.988264	1.78708e-06	0.876202	0.94474	0.993504	BP	biological regulatio...	181	NA
GO:0006873	0.995533	0.995533	0.322646	0.322646	0.968063	0.968063	BP	cellular ion homeost...	14	NA
GO:0055082	0.995533	0.995533	0.322646	0.322646	0.968063	0.968063	BP	cellular chemical ho...	14	NA
GO:0009790	0.997992	0.997992	0.728554	0.728554	0.286439	0.286439	BP	embryonic developmen...	11	NA
GO:0080090	2.73816e-05	0.998107	1.36278e-05	0.579056	0.0943584	0.558463	BP	regulation of primar...	51	NA
GO:0090066	0.999107	0.999107	0.521146	0.521146	0.852427	0.852427	BP	regulation of anatom...	14	NA
GO:0000375	0.000101774	1	0.000166583	1	0.0232412	0.0232412	BP	RNA splicing, via tr...	11	6
GO:0000377	0.000101774	1	0.000166583	1	0.0232412	0.0232412	BP	RNA splicing, via tr...	11	6
GO:0006351	1.1877e-05	1	2.52567e-05	1	0.0104704	0.0104704	BP	transcription, DNA-d...	15	NA
GO:0008150	1	1	1	1	1	1	BP	biological_process	420	NA
GO:0009410	3.43356e-07	1	0.996943	0.996943	5.36822e-06	1	BP	response to xenobiot...	28	NA
GO:0009891	3.38956e-05	1	0.000124181	1	0.00839679	1	BP	positive regulation ...	11	NA
GO:0010941	0.000407148	1	1.24553e-05	0.0258985	0.881406	0.881406	BP	regulation of cell d...	55	NA
GO:0016053	4.21921e-06	1	0.979011	0.979011	0.324996	0.324996	BP	organic acid biosynt...	35	NA
GO:0016072	0.000210678	1	1.64056e-05	1	0.0217759	0.0217759	BP	rRNA metabolic proce...	10	4
GO:0019080	5.46668e-13	1	3.18214e-15	1	0.000445828	1	BP	viral genome express...	39	4
GO:0022613	3.10739e-06	1	5.41849e-08	1	0.00411325	1	BP	ribonucleoprotein co...	15	4
GO:0031960	0.00310711	1	0.945518	0.945518	0.070696	0.070696	BP	response to corticos...	12	NA
GO:0032774	1.1877e-05	1	2.52567e-05	1	0.0104704	0.0104704	BP	RNA biosynthetic pro...	15	NA
GO:0034621	1.30118e-14	1	8.37975e-16	1	0.000583785	0.168058	BP	cellular macromolecu...	58	NA
GO:0043067	0.00186402	1	4.14754e-05	0.0563894	0.949274	0.949274	BP	regulation of progra...	53	NA
GO:0048812	0.00727939	1	0.00575813	1	0.76597	0.76597	BP	neuron projection mo...	15	NA
GO:0048858	0.00727939	1	0.00575813	1	0.76597	0.76597	BP	cell projection morp...	15	NA
GO:0050817	0.00778436	1	0.00745902	1	0.507973	0.507973	BP	coagulation	31	NA
GO:0051172	0.00068697	1	0.00238721	1	0.0387602	0.0387602	BP	negative regulation ...	10	NA
GO:0061008	0.000450192	1	0.882917	0.882917	0.000625792	1	BP	hepaticobiliary syst...	11	NA
GO:0071466	3.43356e-07	1	0.996943	0.996943	5.36822e-06	1	BP	cellular response to...	28	NA
GO:0003674	1	1	1	1	1	1	MF	molecular_function	423	NA
GO:0016747	0.0014986	1	0.978892	0.978892	0.184491	0.184491	MF	transferase activity...	11	NA
GO:0005575	1	1	1	1	1	1	CC	cellular_component	428	NA
GO:0005622	0.00189614	1	0.00718053	0.0991831	0.940903	0.964885	CC	intracellular	420	NA
GO:0015935	6.51836e-07	1	4.23895e-07	1	0.00596236	1	CC	small ribosomal subu...	18	4
GO:0031907	0.0042049	1	0.995984	0.995984	0.195572	0.195572	CC	microbody lumen	10	NA
GO:0031980	2.27149e-09	1	0.986176	0.986176	0.775701	0.775701	CC	mitochondrial lumen	62	NA
GO:0042598	0.000363743	1	0.999685	0.999685	0.0375932	0.0375932	CC	vesicular fraction	27	NA
GO:0044422	0.431835	1	0.444819	0.99932	0.646859	0.97432	CC	organelle part	269	NA
GO:0048770	0.00856882	1	0.000374486	1	0.997922	0.997922	CC	pigment granule	30	NA

## Sheet: scoreGoWithClusterByPc.2
goTerm	Wilcoxon	elimWilcoxon	KS	elimKS	absWilcoxon	elimAbsWilcoxon	ontology	description	number	bestCluster
GO:0030529	2.89018e-07	2.89018e-07	7.39297e-07	3.15322e-06	0.518237	0.518237	CC	ribonucleoprotein co...	65	NA
GO:0003723	8.8758e-07	8.8758e-07	1.52501e-06	1.52501e-06	0.88636	0.88636	MF	RNA binding	61	NA
GO:0005515	4.23923e-06	4.9325e-05	6.19194e-05	0.000384317	0.374647	0.374647	MF	protein binding	259	NA
GO:0019825	5.70948e-05	5.70948e-05	1	1	0.000270141	0.000270141	MF	oxygen binding	13	NA
GO:0005654	7.7643e-05	7.7643e-05	3.53172e-05	3.53172e-05	0.000365782	0.000365782	CC	nucleoplasm	24	NA
GO:0020037	0.000123343	0.000123343	1	1	0.0380912	0.0380912	MF	heme binding	19	NA
GO:0003824	0.000105534	0.000375156	0.613602	0.703719	0.999971	0.999971	MF	catalytic activity	258	NA
GO:0051082	0.000510667	0.000510667	0.00290041	0.00290041	0.052019	0.052019	MF	unfolded protein bin...	20	NA
GO:0016032	2.1384e-05	0.000552617	1.65691e-05	0.000544302	0.864147	0.864147	BP	viral reproduction	47	4
GO:0009636	0.000642602	0.000642602	0.991076	0.991076	0.181824	0.181824	BP	response to toxin	12	NA
GO:0043232	1.15513e-05	0.000675406	3.28396e-07	0.00211465	0.00415588	0.420458	CC	intracellular non-me...	114	NA
GO:0010038	0.000796821	0.000796821	0.921778	0.921778	0.787242	0.787242	BP	response to metal io...	19	NA
GO:0016209	0.00091677	0.00091677	1	1	0.0223254	0.0223254	MF	antioxidant activity	11	NA
GO:0051384	0.000951843	0.000951843	0.991076	0.991076	0.394881	0.394881	BP	response to glucocor...	12	NA
GO:0001889	0.000976075	0.000976075	0.975211	0.975211	0.282171	0.282171	BP	liver development	11	NA
GO:0016071	6.26077e-06	0.00104783	9.15364e-05	0.00394495	0.0258471	0.0258471	BP	mRNA metabolic proce...	24	NA
GO:0008289	0.00108311	0.00108311	0.936821	0.936821	0.413364	0.413364	MF	lipid binding	37	NA
GO:0006800	0.00127875	0.00127875	1	1	0.0166222	0.0166222	BP	oxygen and reactive ...	10	NA
GO:0005524	0.00129636	0.00129636	0.00494957	0.00494957	0.416099	0.416099	MF	ATP binding	49	NA
GO:0009063	0.00165128	0.00165128	0.907668	0.907668	0.960171	0.960171	BP	cellular amino acid ...	23	NA
GO:0006414	0.00187867	0.00187867	4.28675e-05	4.28675e-05	0.992239	0.992239	BP	translational elonga...	45	4
GO:0000398	0.00217114	0.00217114	0.00122416	0.00122416	0.141801	0.141801	BP	nuclear mRNA splicin...	11	6
GO:0003735	0.00219516	0.00219516	7.42896e-05	7.42896e-05	0.994527	0.994527	MF	structural constitue...	37	4
GO:0016491	0.00231403	0.00231403	0.7591	0.7591	0.999031	0.999031	MF	oxidoreductase activ...	113	NA
GO:0017111	0.00255995	0.00255995	0.00436929	0.00436929	0.788801	0.788801	MF	nucleoside-triphosph...	26	NA
GO:0006096	0.00260925	0.00260925	0.00288663	0.00288663	0.00250706	0.00250706	BP	glycolysis	13	NA
GO:0034614	0.00273019	0.00273019	1	1	0.0514676	0.0514676	BP	cellular response to...	10	NA
GO:0005856	0.0027437	0.0027437	0.000156951	0.000156951	0.000556928	0.00894444	CC	cytoskeleton	45	NA
GO:0019083	0.00282565	0.00282565	0.000171273	0.000171273	0.993441	0.993441	BP	viral transcription	39	4
GO:0003677	0.00291403	0.00291403	0.00348312	0.00348312	0.0017405	0.0017405	MF	DNA binding	31	NA
GO:0006415	0.00299591	0.00299591	0.000107789	0.000107789	0.996444	0.996444	BP	translational termin...	40	4
GO:0042981	0.00307872	0.00307872	0.00777628	0.00777628	0.124075	0.124075	BP	regulation of apopto...	53	NA
GO:0046872	4.38951e-07	0.00321265	1	1	0.336429	0.336429	MF	metal ion binding	99	NA
GO:0031018	0.00346713	0.00346713	0.000396799	0.000396799	0.996516	0.996516	BP	endocrine pancreas d...	40	4
GO:0051171	0.00358184	0.00358184	0.00551179	0.00551179	0.0111994	0.0111994	BP	regulation of nitrog...	34	NA
GO:0000278	0.00510863	0.00510863	0.0091836	0.0091836	0.0454953	0.0454953	BP	mitotic cell cycle	12	NA
GO:0030003	0.00525573	0.00525573	0.994325	0.994325	0.389429	0.389429	BP	cellular cation home...	10	NA
GO:0044428	3.78403e-06	0.00537258	5.90848e-07	0.24327	0.000247141	0.0388133	CC	nuclear part	56	NA
GO:0010604	0.00552423	0.00552423	0.0144478	0.0144478	0.246152	0.246152	BP	positive regulation ...	15	NA
GO:0005777	0.00559036	0.00559036	0.962507	0.962507	0.840475	0.840475	CC	peroxisome	23	NA
GO:0006694	0.00567706	0.00567706	0.936989	0.936989	0.197505	0.197505	BP	steroid biosynthetic...	17	NA
GO:0031667	0.00589375	0.00589375	0.987226	0.987226	0.661333	0.661333	BP	response to nutrient...	17	NA
GO:0031406	0.00611985	0.00611985	0.95639	0.95639	0.794972	0.794972	MF	carboxylic acid bind...	26	NA
GO:0046914	5.92586e-06	0.00615875	1	1	0.0440083	0.0440083	MF	transition metal ion...	44	NA
GO:0006457	0.00622849	0.00622849	0.0129949	0.0129949	0.124782	0.124782	BP	protein folding	28	NA
GO:0044255	0.0069286	0.0069286	0.803095	0.803095	0.96836	0.96836	BP	cellular lipid metab...	54	NA
GO:0044282	0.0157696	0.00745243	0.687543	0.801324	0.903865	0.995626	BP	small molecule catab...	72	NA
GO:0022403	0.00751864	0.00751864	0.0144478	0.0144478	0.145739	0.145739	BP	cell cycle phase	15	NA
GO:0003008	0.00803678	0.00803678	0.816736	0.816736	0.405824	0.405824	BP	system process	31	NA
GO:0042493	0.00823907	0.00823907	0.805069	0.805069	0.921588	0.921588	BP	response to drug	19	NA
GO:0009064	0.0102148	0.0102148	0.874071	0.874071	0.786	0.786	BP	glutamine family ami...	12	NA
GO:0048523	0.0106649	0.0106649	0.0120658	0.0120658	0.0229774	0.0229774	BP	negative regulation ...	67	NA
GO:0006396	0.000102599	0.0107354	1.10502e-05	0.00290105	0.390266	0.390266	BP	RNA processing	27	NA
GO:0030528	0.010996	0.010996	0.00997824	0.00997824	0.0318817	0.0318817	MF	transcription regula...	13	NA
GO:0006139	9.90291e-08	0.0116487	4.73711e-06	0.0389971	0.783296	0.783296	BP	nucleobase, nucleosi...	129	NA
GO:0005840	0.0118223	0.0118223	0.000670992	0.298357	0.978005	0.978005	CC	ribosome	41	4
GO:0015934	0.0125305	0.0125305	0.00923691	0.00923691	0.720081	0.720081	CC	large ribosomal subu...	18	4
GO:0048519	0.0141548	0.0141548	0.0202226	0.0202226	0.0520883	0.0520883	BP	negative regulation ...	70	NA
GO:0031981	1.01216e-05	0.0143537	1.58968e-06	0.00754235	0.000653528	0.0894054	CC	nuclear lumen	51	NA
GO:0006066	0.34301	0.0146013	0.634499	0.715741	0.34851	0.797998	BP	alcohol metabolic pr...	66	NA
GO:0033279	0.0151865	0.0151865	0.00172225	0.0519968	0.980255	0.980255	CC	ribosomal subunit	36	4
GO:0033293	0.0153909	0.0153909	0.980317	0.980317	0.466115	0.466115	MF	monocarboxylic acid ...	12	NA
GO:0010941	0.0156186	0.0154024	0.0149319	1	0.0514169	0.0514169	BP	regulation of cell d...	55	NA
GO:0050801	0.000225601	0.0154891	0.990802	0.990802	0.340708	0.340708	BP	ion homeostasis	16	NA
GO:0016042	0.0154978	0.0154978	0.961052	0.961052	0.663585	0.663585	BP	lipid catabolic proc...	23	NA
GO:0009611	0.0155619	0.0155619	0.918777	0.918777	0.0300888	0.0300888	BP	response to wounding	40	NA
GO:0006575	0.0172222	0.0172222	0.912792	0.912792	0.994997	0.994997	BP	cellular amino acid ...	25	NA
GO:0005198	6.93418e-05	0.0172643	1.57688e-05	0.00131631	0.600573	0.600573	MF	structural molecule ...	55	NA
GO:0019219	0.018033	0.018033	0.0309179	0.0309179	0.149226	0.149226	BP	regulation of nucleo...	25	NA
GO:0044242	0.0183843	0.0183843	0.968032	0.968032	0.801013	0.801013	BP	cellular lipid catab...	19	1
GO:0016070	1.77285e-06	0.0186506	1.31424e-05	0.0970386	0.0881043	0.0881043	BP	RNA metabolic proces...	48	NA
GO:0022626	0.018912	0.018912	0.00265066	0.00265066	0.978345	0.978345	CC	cytosolic ribosome	35	4
GO:0022625	0.0195468	0.0195468	0.0238276	0.0238276	0.647284	0.647284	CC	cytosolic large ribo...	16	4
GO:0044271	0.0205762	0.0205762	0.991884	0.991884	0.646975	0.646975	BP	cellular nitrogen co...	25	NA
GO:0007584	0.0220238	0.0220238	0.988453	0.988453	0.235414	0.235414	BP	response to nutrient	10	NA
GO:0005543	0.0224411	0.0224411	0.981986	0.981986	0.238555	0.238555	MF	phospholipid binding	11	NA
GO:0005730	0.0246594	0.0246594	0.0119793	0.0119793	0.0385459	0.0385459	CC	nucleolus	29	NA
GO:0032991	1.53894e-06	0.0250649	1.88459e-07	0.00251445	0.0323545	0.0323545	CC	macromolecular compl...	161	NA
GO:0042594	0.0254444	0.0254444	0.958939	0.958939	0.849025	0.849025	BP	response to starvati...	10	NA
GO:0006974	0.0272932	0.0272932	0.0116137	0.0116137	0.0394572	0.0394572	BP	response to DNA dama...	13	NA
GO:0032870	0.0276852	0.0276852	0.991076	0.991076	0.274389	0.274389	BP	cellular response to...	12	NA
GO:0071495	0.0276852	0.0276852	0.991076	0.991076	0.274389	0.274389	BP	cellular response to...	12	NA
GO:0008270	0.02825	0.02825	0.922864	0.922864	0.584016	0.584016	MF	zinc ion binding	19	NA
GO:0016054	0.000160724	0.0291773	0.948465	0.948465	0.985546	0.985546	BP	organic acid catabol...	42	NA
GO:0046395	0.000160724	0.0291773	0.948465	0.948465	0.985546	0.985546	BP	carboxylic acid cata...	42	NA
GO:0016887	0.0303678	0.0303678	0.0292266	0.0292266	0.86248	0.86248	MF	ATPase activity	20	NA
GO:0007010	0.0323897	0.0323897	0.0504553	0.0504553	0.183208	0.183208	BP	cytoskeleton organiz...	20	NA
GO:0030097	0.0323959	0.0323959	0.909714	0.909714	0.186455	0.186455	BP	hemopoiesis	11	NA
GO:0048534	0.0323959	0.0323959	0.909714	0.909714	0.186455	0.186455	BP	hemopoietic or lymph...	11	NA
GO:0065007	0.963096	0.0330343	0.201978	0.994159	0.0101506	0.0101506	BP	biological regulatio...	181	NA
GO:0055114	0.0336697	0.0336697	0.496585	0.496585	0.999514	0.999514	BP	oxidation reduction	105	NA
GO:0006725	0.0346742	0.0346742	0.646092	0.646092	0.977143	0.977143	BP	cellular aromatic co...	19	NA
GO:0005496	0.0346937	0.0346937	0.978643	0.978643	0.507813	0.507813	MF	steroid binding	13	NA
GO:0009295	0.035598	0.035598	0.0258767	0.0258767	0.124409	0.124409	CC	nucleoid	11	NA
GO:0042645	0.035598	0.035598	0.0258767	0.0258767	0.124409	0.124409	CC	mitochondrial nucleo...	11	NA
GO:0051252	0.0367138	0.0367138	0.0650439	0.0650439	0.259759	0.259759	BP	regulation of RNA me...	19	NA
GO:0044430	0.0370696	0.0370696	0.0112929	0.0112929	0.00976335	0.143409	CC	cytoskeletal part	29	NA
GO:0007409	0.0381771	0.0381771	0.0441681	0.0441681	0.130924	0.130924	BP	axonogenesis	15	NA
GO:0048812	0.0381771	0.0381771	0.0441681	0.0441681	0.130924	0.130924	BP	neuron projection mo...	15	NA
GO:0048858	0.0381771	0.0381771	0.0441681	0.0441681	0.130924	0.130924	BP	cell projection morp...	15	NA
GO:0016627	0.0389933	0.0389933	0.959415	0.959415	0.931095	0.931095	MF	oxidoreductase activ...	14	NA
GO:0044257	0.0411407	0.0411407	0.0613991	0.0613991	0.243601	0.243601	BP	cellular protein cat...	10	NA
GO:0051603	0.0411407	0.0411407	0.0613991	0.0613991	0.243601	0.243601	BP	proteolysis involved...	10	NA
GO:0006635	0.04306	0.04306	0.743436	0.743436	0.88239	0.88239	BP	fatty acid beta-oxid...	15	1
GO:0022892	0.0436447	0.0436447	0.804333	0.804333	0.0381692	0.0381692	MF	substrate-specific t...	36	NA
GO:0008203	0.0466877	0.0466877	0.951914	0.951914	0.161959	0.161959	BP	cholesterol metaboli...	13	NA
GO:0016125	0.0466877	0.0466877	0.951914	0.951914	0.161959	0.161959	BP	sterol metabolic pro...	13	NA
GO:0044281	0.00387916	0.0473861	0.505798	0.565216	0.998095	0.999801	BP	small molecule metab...	186	NA
GO:0045471	0.0478836	0.0478836	0.991837	0.991837	0.364163	0.364163	BP	response to ethanol	11	NA
GO:0043566	0.0479591	0.0479591	0.0451426	0.0451426	0.0205176	0.0205176	MF	structure-specific D...	10	NA
GO:0022613	0.0497069	0.0497069	0.0365078	0.0365078	0.869995	0.869995	BP	ribonucleoprotein co...	15	4
GO:0042254	0.0497069	0.0497069	0.0365078	0.0365078	0.869995	0.869995	BP	ribosome biogenesis	15	4
GO:0044265	0.0507062	0.0507062	0.069989	0.069989	0.206704	0.206704	BP	cellular macromolecu...	16	NA
GO:0005773	0.0507813	0.0507813	0.901526	0.901526	0.53051	0.53051	CC	vacuole	11	NA
GO:0050896	0.4194	0.0536623	0.408337	0.408337	0.502845	0.502845	BP	response to stimulus	150	NA
GO:0009309	0.0538352	0.0538352	0.901948	0.901948	0.903028	0.903028	BP	amine biosynthetic p...	18	NA
GO:0030258	0.0566076	0.0566076	0.641044	0.641044	0.930776	0.930776	BP	lipid modification	18	1
GO:0046907	0.0577657	0.0577657	0.0207675	0.0207675	0.952298	0.952298	BP	intracellular transp...	39	NA
GO:0030016	0.0584521	0.0584521	0.0401314	0.0401314	0.0109166	0.0109166	CC	myofibril	10	NA
GO:0030017	0.0584521	0.0584521	0.0401314	0.0401314	0.0109166	0.0109166	CC	sarcomere	10	NA
GO:0043292	0.0584521	0.0584521	0.0401314	0.0401314	0.0109166	0.0109166	CC	contractile fiber	10	NA
GO:0044449	0.0584521	0.0584521	0.0401314	0.0401314	0.0109166	0.0109166	CC	contractile fiber pa...	10	NA
GO:0002520	0.0585391	0.0585391	0.645824	0.645824	0.06393	0.06393	BP	immune system develo...	13	NA
GO:0015629	0.0586494	0.0586494	0.0569412	0.0569412	0.0562924	0.0562924	CC	actin cytoskeleton	17	NA
GO:0043176	0.0589423	0.0589423	0.838411	0.838411	0.609883	0.609883	MF	amine binding	14	NA
GO:0000323	0.0591444	0.0591444	0.910267	0.910267	0.435779	0.435779	CC	lytic vacuole	10	NA
GO:0005764	0.0591444	0.0591444	0.910267	0.910267	0.435779	0.435779	CC	lysosome	10	NA
GO:0000166	0.000503059	0.0615191	0.00521364	0.150289	0.512465	0.512465	MF	nucleotide binding	101	NA
GO:0007049	0.0013078	0.0616458	0.00435817	0.330569	0.102534	0.102534	BP	cell cycle	18	NA
GO:0000902	0.0616759	0.0616759	0.0769696	0.0769696	0.0769306	0.0769306	BP	cell morphogenesis	18	NA
GO:0015672	0.0636097	0.0636097	0.0571067	0.0571067	0.648399	0.648399	BP	monovalent inorganic...	10	NA
GO:0034220	0.0636097	0.0636097	0.0571067	0.0571067	0.648399	0.648399	BP	ion transmembrane tr...	10	NA
GO:0032989	0.0639316	0.0639316	0.0724398	0.0724398	0.0344801	0.0344801	BP	cellular component m...	20	NA
GO:0070887	0.00391168	0.0640121	0.960686	0.960686	0.853738	0.853738	BP	cellular response to...	54	NA
GO:0006753	0.0641981	0.0641981	0.0469507	0.0469507	0.922353	0.922353	BP	nucleoside phosphate...	37	NA
GO:0009117	0.0641981	0.0641981	0.0469507	0.0469507	0.922353	0.922353	BP	nucleotide metabolic...	37	NA
GO:0009653	0.0660796	0.0660796	0.0403955	0.0403955	0.0215842	0.0215842	BP	anatomical structure...	41	NA
GO:0006163	0.0666612	0.0666612	0.0833048	0.0833048	0.87314	0.87314	BP	purine nucleotide me...	23	NA
GO:0009893	0.379814	0.0669606	0.284688	0.284688	0.196769	0.196769	BP	positive regulation ...	26	NA
GO:0032553	0.000245816	0.0669924	0.00206522	0.079462	0.359984	0.359984	MF	ribonucleotide bindi...	56	NA
GO:0032555	0.000245816	0.0669924	0.00206522	0.079462	0.359984	0.359984	MF	purine ribonucleotid...	56	NA
GO:0009150	0.0673042	0.0673042	0.0601487	0.0601487	0.896632	0.896632	BP	purine ribonucleotid...	17	NA
GO:0009199	0.0673042	0.0673042	0.0601487	0.0601487	0.896632	0.896632	BP	ribonucleoside triph...	17	NA
GO:0009205	0.0673042	0.0673042	0.0601487	0.0601487	0.896632	0.896632	BP	purine ribonucleosid...	17	NA
GO:0006873	0.000858295	0.0685878	0.991986	0.991986	0.40575	0.40575	BP	cellular ion homeost...	14	NA
GO:0055082	0.000858295	0.0685878	0.991986	0.991986	0.40575	0.40575	BP	cellular chemical ho...	14	NA
GO:0048699	0.0686957	0.0686957	0.114444	0.114444	0.147408	0.147408	BP	generation of neuron...	21	NA
GO:0048037	0.0691935	0.0691935	0.677467	0.677467	0.994748	0.994748	MF	cofactor binding	56	NA
GO:0006886	0.069791	0.069791	0.0189659	0.0189659	0.972989	0.972989	BP	intracellular protei...	16	NA
GO:0034613	0.069791	0.069791	0.0189659	0.0189659	0.972989	0.972989	BP	cellular protein loc...	16	NA
GO:0070727	0.069791	0.069791	0.0189659	0.0189659	0.972989	0.972989	BP	cellular macromolecu...	16	NA
GO:0019220	0.0702831	0.0702831	0.970705	0.970705	0.933738	0.933738	BP	regulation of phosph...	10	NA
GO:0051174	0.0702831	0.0702831	0.970705	0.970705	0.933738	0.933738	BP	regulation of phosph...	10	NA
GO:0048667	0.0710958	0.0710958	0.0807949	0.0807949	0.153485	0.153485	BP	cell morphogenesis i...	16	NA
GO:0043234	0.0719993	0.0719993	0.0360241	0.0360241	0.0320701	0.0320701	CC	protein complex	98	NA
GO:0030036	0.0739336	0.0739336	0.143067	0.143067	0.439741	0.439741	BP	actin cytoskeleton o...	15	NA
GO:0048646	0.0751491	0.0751491	0.059046	0.059046	0.656426	0.656426	BP	anatomical structure...	11	NA
GO:0007417	0.0776561	0.0776561	0.991837	0.991837	0.831219	0.831219	BP	central nervous syst...	11	NA
GO:0046034	0.0782778	0.0782778	0.0764903	0.0764903	0.86781	0.86781	BP	ATP metabolic proces...	16	NA
GO:0009062	0.0793504	0.0793504	0.708461	0.708461	0.874432	0.874432	BP	fatty acid catabolic...	16	1
GO:0033554	0.753577	0.0817537	0.247291	0.247291	0.0122307	0.0122307	BP	cellular response to...	29	NA
GO:0019395	0.0818785	0.0818785	0.67428	0.67428	0.932025	0.932025	BP	fatty acid oxidation	17	1
GO:0034440	0.0818785	0.0818785	0.67428	0.67428	0.932025	0.932025	BP	lipid oxidation	17	1
GO:0008283	0.0847164	0.0847164	0.0712227	0.0712227	0.0763052	0.0763052	BP	cell proliferation	26	NA
GO:0051129	0.0860473	0.0860473	0.0645597	0.0645597	0.0375746	0.0375746	BP	negative regulation ...	11	NA
GO:0006164	0.0898767	0.0898767	0.165445	0.165445	0.687002	0.687002	BP	purine nucleotide bi...	15	NA
GO:0032990	0.0899483	0.0899483	0.0807949	0.0807949	0.105944	0.105944	BP	cell part morphogene...	16	NA
GO:0034470	0.0914529	0.0914529	0.0446284	0.0446284	0.811735	0.811735	BP	ncRNA processing	12	4
GO:0034660	0.0914529	0.0914529	0.0446284	0.0446284	0.811735	0.811735	BP	ncRNA metabolic proc...	12	4
GO:0071375	0.0922743	0.0922743	0.992594	0.992594	0.349647	0.349647	BP	cellular response to...	10	NA
GO:0043226	0.00689064	0.0928362	0.00531142	1	0.987779	0.998973	CC	organelle	352	NA
GO:0043229	0.00689064	0.0928362	0.00531142	0.00987739	0.987779	0.998973	CC	intracellular organe...	352	NA
GO:0000302	0.000757676	0.0943445	1	1	0.0199921	0.0199921	BP	response to reactive...	11	NA
GO:0065008	0.0177232	0.0946014	0.882667	0.882667	0.105187	0.105187	BP	regulation of biolog...	106	NA
GO:0010035	2.39561e-06	0.0948803	1	1	0.244697	0.244697	BP	response to inorgani...	29	NA
GO:0022857	0.0949306	0.0949306	0.208873	0.208873	0.695846	0.695846	MF	transmembrane transp...	26	NA
GO:0006955	0.0960287	0.0960287	0.0425783	0.0425783	0.0298725	0.0298725	BP	immune response	17	NA
GO:0031324	0.0968697	0.0968697	0.0831596	0.0831596	0.0534169	0.0534169	BP	negative regulation ...	18	NA
GO:0031175	0.0969201	0.0969201	0.0807949	0.0807949	0.0913665	0.0913665	BP	neuron projection de...	16	NA
GO:0043434	0.0970705	0.0970705	0.978886	0.978886	0.490495	0.490495	BP	response to peptide ...	15	NA
GO:0048878	0.00184986	0.0972301	0.987794	0.987794	0.452287	0.452287	BP	chemical homeostasis	21	NA
GO:0009628	0.0976777	0.0976777	0.917066	0.917066	0.562998	0.562998	BP	response to abiotic ...	11	NA
GO:0001505	0.0996387	0.0996387	0.676577	0.676577	0.949909	0.949909	BP	regulation of neurot...	10	NA
GO:0009605	0.00409452	0.100039	0.960686	0.960686	0.260863	0.260863	BP	response to external...	54	NA
GO:0016053	0.100585	0.100585	0.606268	0.606268	0.99552	0.99552	BP	organic acid biosynt...	35	NA
GO:0046394	0.100585	0.100585	0.606268	0.606268	0.99552	0.99552	BP	carboxylic acid bios...	35	NA
GO:0003729	0.102012	0.102012	0.0633394	0.0633394	0.945893	0.945893	MF	mRNA binding	14	NA
GO:0006397	0.000525092	0.102258	0.000229927	0.125305	0.0894942	0.0894942	BP	mRNA processing	13	NA
GO:0042623	0.10358	0.10358	0.0978773	0.0978773	0.852135	0.852135	MF	ATPase activity, cou...	12	NA
GO:0030163	0.105563	0.105563	0.09389	0.09389	0.223583	0.223583	BP	protein catabolic pr...	11	NA
GO:0042995	0.10597	0.10597	0.809274	0.809274	0.484119	0.484119	CC	cell projection	22	NA
GO:0007165	0.107607	0.107607	0.155177	0.155177	0.170637	0.170637	BP	signal transduction	49	NA
GO:0006754	0.1078	0.1078	0.161999	0.161999	0.774579	0.774579	BP	ATP biosynthetic pro...	12	NA
GO:0009152	0.1078	0.1078	0.161999	0.161999	0.774579	0.774579	BP	purine ribonucleotid...	12	NA
GO:0009201	0.1078	0.1078	0.161999	0.161999	0.774579	0.774579	BP	ribonucleoside triph...	12	NA
GO:0009206	0.1078	0.1078	0.161999	0.161999	0.774579	0.774579	BP	purine ribonucleosid...	12	NA
GO:0006986	0.108042	0.108042	0.239067	0.239067	0.441828	0.441828	BP	response to unfolded...	10	NA
GO:0022402	0.00270238	0.108768	0.00571001	0.00571001	0.0820847	0.0820847	BP	cell cycle process	16	NA
GO:0006351	0.109915	0.109915	0.105186	0.105186	0.187244	0.187244	BP	transcription, DNA-d...	15	NA
GO:0006355	0.109915	0.109915	0.105186	0.105186	0.187244	0.187244	BP	regulation of transc...	15	NA
GO:0032774	0.109915	0.109915	0.105186	0.105186	0.187244	0.187244	BP	RNA biosynthetic pro...	15	NA
GO:0030182	0.110553	0.110553	0.124156	0.124156	0.152652	0.152652	BP	neuron differentiati...	19	NA
GO:0031016	0.00863624	0.110642	0.000942713	0.997282	0.992129	0.992129	BP	pancreas development	41	4
GO:0043066	0.110713	0.110713	0.0718522	0.0718522	0.0227025	0.0227025	BP	negative regulation ...	29	NA
GO:0043069	0.110713	0.110713	0.0718522	0.0718522	0.0227025	0.0227025	BP	negative regulation ...	29	NA
GO:0051128	0.111036	0.111036	0.209264	0.209264	0.247485	0.247485	BP	regulation of cellul...	21	NA
GO:0023033	0.11273	0.11273	0.169921	0.169921	0.179115	0.179115	BP	signaling pathway	19	NA
GO:0046983	0.112858	0.112858	0.683857	0.683857	0.981463	0.981463	MF	protein dimerization...	27	NA
GO:0044444	0.0757639	0.113069	0.284273	0.400474	0.999711	0.999904	CC	cytoplasmic part	372	NA
GO:0009165	0.115516	0.115516	0.168031	0.168031	0.786027	0.786027	BP	nucleotide biosynthe...	16	NA
GO:0008652	0.116002	0.116002	0.912764	0.912764	0.916635	0.916635	BP	cellular amino acid ...	16	NA
GO:0010817	0.116823	0.116823	0.966023	0.966023	0.0838243	0.0838243	BP	regulation of hormon...	15	NA
GO:0006364	0.116996	0.116996	0.0262871	0.0262871	0.924076	0.924076	BP	rRNA processing	10	4
GO:0016072	0.116996	0.116996	0.0262871	0.0262871	0.924076	0.924076	BP	rRNA metabolic proce...	10	4
GO:0042803	0.117756	0.117756	0.72253	0.72253	0.965923	0.965923	MF	protein homodimeriza...	25	NA
GO:0005215	0.120159	0.120159	0.832504	0.832504	0.0490172	0.0490172	MF	transporter activity	39	NA
GO:0009141	0.123283	0.123283	0.138249	0.138249	0.884112	0.884112	BP	nucleoside triphosph...	18	NA
GO:0009144	0.123283	0.123283	0.138249	0.138249	0.884112	0.884112	BP	purine nucleoside tr...	18	NA
GO:0010468	0.128394	0.128394	0.164857	0.164857	0.398074	0.398074	BP	regulation of gene e...	32	NA
GO:0080090	0.128533	0.128533	0.148579	0.148579	0.27079	0.27079	BP	regulation of primar...	51	NA
GO:0005624	0.128778	0.128778	0.0690062	0.0690062	0.861575	0.861575	CC	membrane fraction	41	NA
GO:0043167	1.57823e-07	0.130823	1	1	0.38357	0.38357	MF	ion binding	102	NA
GO:0023034	0.131718	0.131718	0.219521	0.219521	0.255002	0.255002	BP	intracellular signal...	17	NA
GO:0010467	1.30102e-05	0.132605	5.23095e-05	0.0740088	0.595878	0.595878	BP	gene expression	84	NA
GO:0044433	0.133216	0.133216	0.0544494	0.0544494	0.268877	0.268877	CC	cytoplasmic vesicle ...	14	NA
GO:0019058	0.00095918	0.134292	0.000171868	0.143165	0.981553	0.981553	BP	viral infectious cyc...	42	4
GO:0022415	0.00095918	0.134292	0.000171868	0.143165	0.981553	0.981553	BP	viral reproductive p...	42	4
GO:0000904	0.134883	0.134883	0.13384	0.13384	0.146285	0.146285	BP	cell morphogenesis i...	17	NA
GO:0060548	0.137096	0.137096	0.0851787	0.0851787	0.035897	0.035897	BP	negative regulation ...	30	NA
GO:0044419	0.137394	0.137394	0.0303976	0.0303976	0.00686912	0.00686912	BP	interspecies interac...	18	NA
GO:0006090	0.138	0.138	0.154093	0.154093	0.123846	0.123846	BP	pyruvate metabolic p...	24	NA
GO:0006631	0.138564	0.138564	0.460681	0.460681	0.99573	0.99573	BP	fatty acid metabolic...	36	NA
GO:0032879	0.139163	0.139163	0.193934	0.193934	0.510918	0.510918	BP	regulation of locali...	20	NA
GO:0006508	0.140175	0.140175	0.171881	0.171881	0.592897	0.592897	BP	proteolysis	20	NA
GO:0043085	0.140574	0.140574	0.0326801	0.0326801	0.081319	0.081319	BP	positive regulation ...	18	NA
GO:0048471	0.142542	0.142542	0.0725267	0.0725267	0.537193	0.537193	CC	perinuclear region o...	14	NA
GO:0071310	0.145291	0.145291	0.945481	0.945481	0.67098	0.67098	BP	cellular response to...	17	NA
GO:0008152	0.550723	0.146283	0.052278	0.10235	0.999756	0.999893	BP	metabolic process	359	NA
GO:0050662	0.149381	0.149381	0.750527	0.750527	0.928848	0.928848	MF	coenzyme binding	41	NA
GO:0044093	0.149382	0.149382	0.0219994	0.0219994	0.091045	0.091045	BP	positive regulation ...	24	NA
GO:0003779	0.149559	0.149559	0.0751263	0.0751263	0.0618999	0.0618999	MF	actin binding	19	NA
GO:0009259	0.150687	0.150687	0.110585	0.110585	0.927899	0.927899	BP	ribonucleotide metab...	19	NA
GO:0019226	0.152829	0.152829	0.624285	0.624285	0.924962	0.924962	BP	transmission of nerv...	12	NA
GO:0050790	0.153587	0.153587	0.0636025	0.0636025	0.10453	0.10453	BP	regulation of cataly...	28	NA
GO:0042060	0.154155	0.154155	0.952555	0.952555	0.164779	0.164779	BP	wound healing	32	NA
GO:0022008	0.156413	0.156413	0.157354	0.157354	0.0836159	0.0836159	BP	neurogenesis	22	NA
GO:0030030	0.157499	0.157499	0.13384	0.13384	0.109357	0.109357	BP	cell projection orga...	17	NA
GO:0048666	0.157499	0.157499	0.13384	0.13384	0.109357	0.109357	BP	neuron development	17	NA
GO:0048870	0.159563	0.159563	0.754852	0.754852	0.722251	0.722251	BP	cell motility	13	NA
GO:0051674	0.159563	0.159563	0.754852	0.754852	0.722251	0.722251	BP	localization of cell	13	NA
GO:0032868	0.164224	0.164224	0.934459	0.934459	0.8251	0.8251	BP	response to insulin ...	12	NA
GO:0044438	0.166228	0.166228	0.891016	0.891016	0.866755	0.866755	CC	microbody part	13	NA
GO:0044439	0.166228	0.166228	0.891016	0.891016	0.866755	0.866755	CC	peroxisomal part	13	NA
GO:0009891	0.170128	0.170128	0.156827	0.156827	0.149277	0.149277	BP	positive regulation ...	11	NA
GO:0031328	0.170128	0.170128	0.156827	0.156827	0.149277	0.149277	BP	positive regulation ...	11	NA
GO:0045449	0.170267	0.170267	0.174617	0.174617	0.215577	0.215577	BP	regulation of transc...	19	NA
GO:0005626	0.170885	0.170885	0.114506	0.114506	0.866346	0.866346	CC	insoluble fraction	42	NA
GO:0055086	0.172007	0.172007	0.101784	0.101784	0.956905	0.956905	BP	nucleobase, nucleosi...	43	NA
GO:0016044	0.175932	0.175932	0.0661586	0.0661586	0.853853	0.853853	BP	cellular membrane or...	16	NA
GO:0061024	0.175932	0.175932	0.0661586	0.0661586	0.853853	0.853853	BP	membrane organizatio...	16	NA
GO:0009820	0.177021	0.177021	0.151891	0.151891	0.501444	0.501444	BP	alkaloid metabolic p...	12	NA
GO:0009143	0.178988	0.178988	0.080537	0.080537	0.956849	0.956849	BP	nucleoside triphosph...	13	NA
GO:0009146	0.178988	0.178988	0.080537	0.080537	0.956849	0.956849	BP	purine nucleoside tr...	13	NA
GO:0009154	0.178988	0.178988	0.080537	0.080537	0.956849	0.956849	BP	purine ribonucleotid...	13	NA
GO:0009203	0.178988	0.178988	0.080537	0.080537	0.956849	0.956849	BP	ribonucleoside triph...	13	NA
GO:0009207	0.178988	0.178988	0.080537	0.080537	0.956849	0.956849	BP	purine ribonucleosid...	13	NA
GO:0009261	0.178988	0.178988	0.080537	0.080537	0.956849	0.956849	BP	ribonucleotide catab...	13	NA
GO:0042127	0.17955	0.17955	0.187861	0.187861	0.146285	0.146285	BP	regulation of cell p...	17	NA
GO:0016616	0.180359	0.180359	0.792615	0.792615	0.822742	0.822742	MF	oxidoreductase activ...	39	NA
GO:0005625	0.181732	0.181732	0.875047	0.875047	0.724979	0.724979	CC	soluble fraction	30	NA
GO:0016597	0.184077	0.184077	0.804026	0.804026	0.750711	0.750711	MF	amino acid binding	12	NA
GO:0042592	0.0134983	0.184114	0.961208	0.961208	0.304382	0.304382	BP	homeostatic process	43	NA
GO:0016052	0.250088	0.184724	0.127236	0.838142	0.0568058	0.696376	BP	carbohydrate catabol...	26	NA
GO:0044445	0.186871	0.186871	0.0647721	0.0647721	0.235563	0.235563	CC	cytosolic part	52	NA
GO:0042802	0.187593	0.187593	0.59464	0.59464	0.854786	0.854786	MF	identical protein bi...	44	NA
GO:0033036	0.188563	0.188563	0.16025	0.16025	0.730598	0.730598	BP	macromolecule locali...	46	NA
GO:0040011	0.191327	0.191327	0.738147	0.738147	0.819845	0.819845	BP	locomotion	14	NA
GO:0006094	0.196342	0.196342	0.156717	0.156717	0.0479222	0.0479222	BP	gluconeogenesis	19	NA
GO:0048193	0.196823	0.196823	0.0335014	0.0335014	0.539381	0.539381	BP	Golgi vesicle transp...	10	NA
GO:0016705	0.198076	0.198076	0.97105	0.97105	0.532992	0.532992	MF	oxidoreductase activ...	15	NA
GO:0006350	0.00124668	0.200869	0.000917382	0.145654	0.904825	0.904825	BP	transcription	55	NA
GO:0044283	0.201343	0.201343	0.533752	0.533752	0.85192	0.85192	BP	small molecule biosy...	63	NA
GO:0050793	0.2034	0.2034	0.0579393	0.0579393	0.0154423	0.0154423	BP	regulation of develo...	13	NA
GO:0006007	0.0012251	0.203813	0.000599957	0.184163	0.00970582	0.58206	BP	glucose catabolic pr...	17	NA
GO:0022891	0.204451	0.204451	0.278114	0.278114	0.681781	0.681781	MF	substrate-specific t...	23	NA
GO:0009142	0.205054	0.205054	0.299756	0.299756	0.753966	0.753966	BP	nucleoside triphosph...	13	NA
GO:0009145	0.205054	0.205054	0.299756	0.299756	0.753966	0.753966	BP	purine nucleoside tr...	13	NA
GO:0006200	0.209158	0.209158	0.108226	0.108226	0.942021	0.942021	BP	ATP catabolic proces...	12	NA
GO:0051179	0.20975	0.20975	0.928782	0.928782	0.688121	0.688121	BP	localization	132	NA
GO:0044248	0.0168349	0.209818	0.852809	0.852809	0.94325	0.94325	BP	cellular catabolic p...	113	NA
GO:0044275	0.205614	0.210672	0.0899242	0.849954	0.0366711	0.612261	BP	cellular carbohydrat...	25	NA
GO:0007166	0.212153	0.212153	0.351453	0.351453	0.47927	0.47927	BP	cell surface recepto...	15	NA
GO:0007268	0.212787	0.212787	0.649969	0.649969	0.922506	0.922506	BP	synaptic transmissio...	11	NA
GO:0009987	0.054892	0.214869	0.040101	0.101621	0.982354	0.987775	BP	cellular process	387	NA
GO:0031326	0.215523	0.215523	0.304188	0.304188	0.217343	0.217343	BP	regulation of cellul...	30	NA
GO:0048518	0.836157	0.21748	0.136268	0.136268	0.132772	0.132772	BP	positive regulation ...	62	NA
GO:0006996	0.218732	0.218732	0.247568	0.247568	0.585302	0.585302	BP	organelle organizati...	53	NA
GO:0065009	0.220002	0.220002	0.061058	0.061058	0.145296	0.145296	BP	regulation of molecu...	32	NA
GO:0005506	9.73571e-05	0.220773	1	1	0.020063	0.020063	MF	iron ion binding	26	NA
GO:0019222	0.143318	0.221066	0.167065	0.298198	0.422509	0.422509	BP	regulation of metabo...	62	NA
GO:0043169	2.24433e-07	0.227155	1	1	0.36762	0.36762	MF	cation binding	101	NA
GO:0007596	0.227479	0.227479	0.935168	0.935168	0.198464	0.198464	BP	blood coagulation	31	NA
GO:0050817	0.227479	0.227479	0.935168	0.935168	0.198464	0.198464	BP	coagulation	31	NA
GO:0015630	0.228299	0.228299	0.0663505	0.0663505	0.0164827	0.324676	CC	microtubule cytoskel...	19	NA
GO:0007411	0.229053	0.229053	0.260514	0.260514	0.311709	0.311709	BP	axon guidance	12	NA
GO:0031323	0.229355	0.229355	0.283166	0.283166	0.50684	0.50684	BP	regulation of cellul...	56	NA
GO:0010605	0.232713	0.232713	0.119958	0.119958	0.0219297	0.0219297	BP	negative regulation ...	19	NA
GO:0006519	0.00441278	0.2346	0.936462	0.936462	0.937475	0.937475	BP	cellular amino acid ...	58	NA
GO:0016614	0.23513	0.23513	0.787416	0.787416	0.819298	0.819298	MF	oxidoreductase activ...	40	NA
GO:0005576	0.236132	0.236132	0.744379	0.744379	0.0911847	0.0911847	CC	extracellular region	37	NA
GO:0051641	0.238088	0.238088	0.120244	0.120244	0.8801	0.8801	BP	cellular localizatio...	71	NA
GO:0008092	0.243112	0.243112	0.148909	0.148909	0.0393465	0.0393465	MF	cytoskeletal protein...	23	NA
GO:0043623	0.246305	0.246305	0.408053	0.408053	0.478352	0.478352	BP	cellular protein com...	12	NA
GO:0009055	0.246653	0.246653	0.118307	0.118307	0.99899	0.99899	MF	electron carrier act...	35	NA
GO:0043086	0.247957	0.247957	0.09389	0.09389	0.0549852	0.0549852	BP	negative regulation ...	11	NA
GO:0019842	0.250484	0.250484	0.727146	0.727146	0.89144	0.89144	MF	vitamin binding	17	NA
GO:0009260	0.251105	0.251105	0.272353	0.272353	0.842395	0.842395	BP	ribonucleotide biosy...	14	NA
GO:0006839	0.251255	0.251255	0.161999	0.161999	0.958934	0.958934	BP	mitochondrial transp...	12	NA
GO:0006915	0.00159606	0.251402	0.00181466	0.0354681	0.0373685	0.0373685	BP	apoptosis	63	NA
GO:0012501	0.00159606	0.251402	0.00181466	0.0354681	0.0373685	0.0373685	BP	programmed cell deat...	63	NA
GO:0046165	0.252686	0.252686	0.201533	0.201533	0.0828274	0.0828274	BP	alcohol biosynthetic...	24	NA
GO:0046364	0.252686	0.252686	0.201533	0.201533	0.0828274	0.0828274	BP	monosaccharide biosy...	24	NA
GO:0016043	0.015877	0.255068	0.00156041	0.164557	0.952204	0.952204	BP	cellular component o...	134	NA
GO:0008104	0.256832	0.256832	0.203299	0.203299	0.78576	0.78576	BP	protein localization	33	NA
GO:0005782	0.258827	0.258827	0.92062	0.92062	0.66572	0.66572	CC	peroxisomal matrix	10	NA
GO:0031907	0.258827	0.258827	0.92062	0.92062	0.66572	0.66572	CC	microbody lumen	10	NA
GO:0019866	0.260049	0.260049	0.104883	0.104883	0.941037	0.941037	CC	organelle inner memb...	58	NA
GO:0051789	0.261277	0.261277	0.235265	0.235265	0.280089	0.280089	BP	response to protein ...	13	NA
GO:0006662	0.262263	0.262263	0.847354	0.847354	0.930362	0.930362	BP	glycerol ether metab...	13	NA
GO:0018904	0.262263	0.262263	0.847354	0.847354	0.930362	0.930362	BP	organic ether metabo...	13	NA
GO:0009790	0.262677	0.262677	0.200584	0.200584	0.632997	0.632997	BP	embryonic developmen...	11	NA
GO:0023046	0.26551	0.26551	0.353027	0.353027	0.285141	0.285141	BP	signaling process	64	NA
GO:0023060	0.26551	0.26551	0.353027	0.353027	0.285141	0.285141	BP	signal transmission	64	NA
GO:0043233	0.0184255	0.268438	0.0159141	0.0966635	0.175502	0.560667	CC	organelle lumen	146	NA
GO:0006805	0.2693	0.2693	0.659241	0.659241	0.975859	0.975859	BP	xenobiotic metabolic...	28	NA
GO:0009410	0.2693	0.2693	0.659241	0.659241	0.975859	0.975859	BP	response to xenobiot...	28	NA
GO:0071466	0.2693	0.2693	0.659241	0.659241	0.975859	0.975859	BP	cellular response to...	28	NA
GO:0051649	0.271485	0.271485	0.133289	0.133289	0.874331	0.874331	BP	establishment of loc...	70	NA
GO:0016477	0.271746	0.271746	0.771851	0.771851	0.788103	0.788103	BP	cell migration	12	NA
GO:0031974	0.0199568	0.272701	0.0147219	0.0805594	0.216944	0.614577	CC	membrane-enclosed lu...	149	NA
GO:0070013	0.0173882	0.272784	0.0184873	0.0820256	0.251668	0.680968	CC	intracellular organe...	140	NA
GO:0006629	0.000717619	0.273068	0.850999	0.850999	0.916116	0.916116	BP	lipid metabolic proc...	80	NA
GO:0019904	0.27328	0.27328	0.129192	0.129192	0.807962	0.807962	MF	protein domain speci...	10	NA
GO:0007267	0.275323	0.275323	0.747737	0.747737	0.864034	0.864034	BP	cell-cell signaling	19	NA
GO:0009888	0.277372	0.277372	0.90229	0.90229	0.806048	0.806048	BP	tissue development	13	NA
GO:0032535	0.277924	0.277924	0.350568	0.350568	0.282269	0.282269	BP	regulation of cellul...	10	NA
GO:0006810	0.278736	0.278736	0.897523	0.897523	0.781222	0.781222	BP	transport	125	NA
GO:0051234	0.278736	0.278736	0.897523	0.897523	0.781222	0.781222	BP	establishment of loc...	125	NA
GO:0044455	0.281219	0.281219	0.0529825	0.0529825	0.992464	0.992464	CC	mitochondrial membra...	18	NA
GO:0015031	0.283238	0.283238	0.174827	0.174827	0.88331	0.88331	BP	protein transport	30	NA
GO:0045184	0.283238	0.283238	0.174827	0.174827	0.88331	0.88331	BP	establishment of pro...	30	NA
GO:0044422	0.023552	0.283669	0.0603707	0.158755	0.864121	0.975958	CC	organelle part	269	NA
GO:0044446	0.023552	0.283669	0.0603707	0.158755	0.864121	0.975958	CC	intracellular organe...	269	NA
GO:0023052	0.284912	0.284912	0.277881	0.277881	0.302762	0.302762	BP	signaling	74	NA
GO:0006084	0.294464	0.294464	0.260514	0.260514	0.846	0.846	BP	acetyl-CoA metabolic...	12	NA
GO:0006099	0.294464	0.294464	0.260514	0.260514	0.846	0.846	BP	tricarboxylic acid c...	12	NA
GO:0046356	0.294464	0.294464	0.260514	0.260514	0.846	0.846	BP	acetyl-CoA catabolic...	12	NA
GO:0009060	0.296161	0.296161	0.16497	0.16497	0.916312	0.916312	BP	aerobic respiration	16	NA
GO:0044085	0.296432	0.296432	0.30245	0.30245	0.541645	0.541645	BP	cellular component b...	64	NA
GO:0005634	0.00018314	0.297508	0.000656792	0.0988944	0.0135403	0.184654	CC	nucleus	117	NA
GO:0006195	0.299298	0.299298	0.1873	0.1873	0.949995	0.949995	BP	purine nucleotide ca...	14	NA
GO:0006733	0.299725	0.299725	0.277194	0.277194	0.595469	0.595469	BP	oxidoreduction coenz...	11	NA
GO:0006769	0.299725	0.299725	0.277194	0.277194	0.595469	0.595469	BP	nicotinamide metabol...	11	NA
GO:0019362	0.299725	0.299725	0.277194	0.277194	0.595469	0.595469	BP	pyridine nucleotide ...	11	NA
GO:0046496	0.299725	0.299725	0.277194	0.277194	0.595469	0.595469	BP	nicotinamide nucleot...	11	NA
GO:0030141	0.300614	0.300614	0.211672	0.211672	0.0783578	0.0783578	CC	secretory granule	16	NA
GO:0016051	0.307312	0.307312	0.171484	0.171484	0.0935838	0.0935838	BP	carbohydrate biosynt...	28	NA
GO:0006812	0.308235	0.308235	0.149555	0.149555	0.276195	0.276195	BP	cation transport	13	NA
GO:0044238	0.0223192	0.311189	0.0172869	0.0555714	0.963692	0.983284	BP	primary metabolic pr...	298	NA
GO:0016787	0.350917	0.313006	0.40746	0.824391	0.774622	0.774622	MF	hydrolase activity	68	NA
GO:0052547	0.32732	0.32732	0.320354	0.320354	0.782827	0.782827	BP	regulation of peptid...	10	NA
GO:0052548	0.32732	0.32732	0.320354	0.320354	0.782827	0.782827	BP	regulation of endope...	10	NA
GO:0019319	0.328658	0.328658	0.186374	0.186374	0.0382396	0.0382396	BP	hexose biosynthetic ...	20	NA
GO:0046906	7.5404e-05	0.332584	1	1	0.0412692	0.0412692	MF	tetrapyrrole binding	20	NA
GO:0070011	0.336153	0.336153	0.368839	0.368839	0.385505	0.385505	MF	peptidase activity, ...	12	NA
GO:0019725	0.0142368	0.34313	0.938989	0.938989	0.457822	0.457822	BP	cellular homeostasis	26	NA
GO:0016829	0.351481	0.351481	0.711538	0.711538	0.611604	0.611604	MF	lyase activity	32	NA
GO:0005783	0.351922	0.351922	0.670315	0.670315	0.989785	0.989785	CC	endoplasmic reticulu...	63	NA
GO:0008380	0.00137125	0.353702	0.000532262	0.306758	0.140666	0.140666	BP	RNA splicing	12	6
GO:0051287	0.355193	0.355193	0.716294	0.716294	0.430266	0.430266	MF	NAD or NADH binding	19	NA
GO:0017076	0.00166129	0.356868	0.00241381	0.162853	0.684846	0.684846	MF	purine nucleotide bi...	68	NA
GO:0051707	0.358249	0.358249	0.901091	0.901091	0.361732	0.361732	BP	response to other or...	16	NA
GO:0006979	0.00251105	0.358628	1	1	0.0396696	0.0396696	BP	response to oxidativ...	14	NA
GO:0006412	0.00922642	0.359751	0.000764791	0.829063	0.99369	0.99369	BP	translation	50	NA
GO:0005996	0.34771	0.362474	0.311402	0.694069	0.229352	0.840991	BP	monosaccharide metab...	39	NA
GO:0019318	0.34771	0.362474	0.311402	0.694069	0.229352	0.840991	BP	hexose metabolic pro...	39	NA
GO:0005794	0.363798	0.363798	0.832003	0.832003	0.905168	0.905168	CC	Golgi apparatus	21	NA
GO:0030029	0.368082	0.368082	0.369495	0.369495	0.375035	0.375035	BP	actin filament-based...	18	NA
GO:0006082	0.0395542	0.370879	0.681852	0.681852	0.918473	0.918473	BP	organic acid metabol...	116	NA
GO:0005615	0.37197	0.37197	0.587683	0.587683	0.0793397	0.0793397	CC	extracellular space	22	NA
GO:0016853	0.376993	0.376993	0.923093	0.923093	0.146843	0.146843	MF	isomerase activity	21	NA
GO:0031325	0.379814	0.379814	0.284688	0.284688	0.196769	0.196769	BP	positive regulation ...	26	NA
GO:0015075	0.380726	0.380726	0.393809	0.393809	0.670277	0.670277	MF	ion transmembrane tr...	19	NA
GO:0016023	0.380744	0.380744	0.40577	0.40577	0.876724	0.876724	CC	cytoplasmic membrane...	50	NA
GO:0031988	0.380744	0.380744	0.40577	0.40577	0.876724	0.876724	CC	membrane-bounded ves...	50	NA
GO:0007599	0.380747	0.380747	0.799423	0.799423	0.128059	0.128059	BP	hemostasis	32	NA
GO:0050878	0.380747	0.380747	0.799423	0.799423	0.128059	0.128059	BP	regulation of body f...	32	NA
GO:0010608	0.382699	0.382699	0.159626	0.159626	0.891926	0.891926	BP	posttranscriptional ...	15	NA
GO:0019748	0.388329	0.388329	0.275596	0.275596	0.5	0.5	BP	secondary metabolic ...	19	NA
GO:0015935	0.390044	0.390044	0.0666774	0.0666774	0.988249	0.988249	CC	small ribosomal subu...	18	4
GO:0022627	0.390044	0.390044	0.0666774	0.0666774	0.988249	0.988249	CC	cytosolic small ribo...	18	4
GO:0045454	0.394315	0.394315	0.884666	0.884666	0.779523	0.779523	BP	cell redox homeostas...	13	NA
GO:0006119	0.397993	0.397993	0.111968	0.111968	0.993826	0.993826	BP	oxidative phosphoryl...	16	NA
GO:0008610	0.00762485	0.400978	0.899427	0.899427	0.84129	0.84129	BP	lipid biosynthetic p...	27	NA
GO:0050794	0.0204428	0.401249	0.0321258	0.352815	0.0778981	0.0778981	BP	regulation of cellul...	140	NA
GO:0009109	0.406014	0.406014	0.307936	0.307936	0.871809	0.871809	BP	coenzyme catabolic p...	13	NA
GO:0006081	0.40886	0.40886	0.344936	0.344936	0.573653	0.573653	BP	cellular aldehyde me...	19	NA
GO:0009890	0.411898	0.411898	0.875781	0.875781	0.166885	0.166885	BP	negative regulation ...	11	NA
GO:0048468	0.412297	0.412297	0.102007	0.102007	0.0120332	0.0120332	BP	cell development	26	NA
GO:0006112	0.417659	0.417659	0.891131	0.891131	0.711846	0.711846	BP	energy reserve metab...	11	NA
GO:0008233	0.419283	0.419283	0.510977	0.510977	0.489429	0.489429	MF	peptidase activity	13	NA
GO:0005739	0.420411	0.420411	0.0334262	0.0334262	0.999188	0.999188	CC	mitochondrion	146	NA
GO:0043603	0.42042	0.42042	0.824449	0.824449	0.346913	0.346913	BP	cellular amide metab...	17	NA
GO:0035270	0.00604533	0.422428	0.000942713	0.867916	0.996425	0.996425	BP	endocrine system dev...	41	4
GO:0046700	0.424523	0.424523	0.869416	0.869416	0.904768	0.904768	BP	heterocycle cataboli...	23	NA
GO:0009892	0.42558	0.42558	0.217662	0.217662	0.038159	0.038159	BP	negative regulation ...	21	NA
GO:0006952	0.426326	0.426326	0.590193	0.590193	0.0790497	0.0790497	BP	defense response	17	NA
GO:0006807	0.00611093	0.428549	0.00900653	0.488078	0.873961	0.873961	BP	nitrogen compound me...	179	NA
GO:0016836	0.428631	0.428631	0.892533	0.892533	0.559986	0.559986	MF	hydro-lyase activity	13	NA
GO:0016620	0.429927	0.429927	0.765474	0.765474	0.856517	0.856517	MF	oxidoreductase activ...	12	NA
GO:0051049	0.430397	0.430397	0.338869	0.338869	0.537225	0.537225	BP	regulation of transp...	16	NA
GO:0006916	0.435696	0.435696	0.305719	0.305719	0.450741	0.450741	BP	anti-apoptosis	19	NA
GO:0071212	0.437447	0.437447	0.646015	0.646015	0.997572	0.997572	CC	subsynaptic reticulu...	55	NA
GO:0014070	0.438191	0.438191	0.659613	0.659613	0.865961	0.865961	BP	response to organic ...	11	NA
GO:0048856	0.212166	0.43967	0.171292	0.285228	0.397577	0.397577	BP	anatomical structure...	115	NA
GO:0031224	0.440636	0.440636	0.152132	0.152132	0.965337	0.965337	CC	intrinsic to membran...	53	NA
GO:0046903	0.441259	0.441259	0.838647	0.838647	0.780191	0.780191	BP	secretion	39	NA
GO:0046164	0.107266	0.448148	0.033401	0.787527	0.0358602	0.603647	BP	alcohol catabolic pr...	25	NA
GO:0032984	0.00221112	0.448834	0.000262659	0.483038	0.994276	0.994276	BP	macromolecular compl...	44	4
GO:0034623	0.00221112	0.448834	0.000262659	0.483038	0.994276	0.994276	BP	cellular macromolecu...	44	4
GO:0043241	0.00221112	0.448834	0.000262659	0.483038	0.994276	0.994276	BP	protein complex disa...	44	4
GO:0043624	0.00221112	0.448834	0.000262659	0.483038	0.994276	0.994276	BP	cellular protein com...	44	4
GO:0006869	0.450003	0.450003	0.639891	0.639891	0.523654	0.523654	BP	lipid transport	10	NA
GO:0010876	0.450003	0.450003	0.639891	0.639891	0.523654	0.523654	BP	lipid localization	10	NA
GO:0050877	0.450429	0.450429	0.508779	0.508779	0.87585	0.87585	BP	neurological system ...	17	NA
GO:0031410	0.452388	0.452388	0.381584	0.381584	0.88236	0.88236	CC	cytoplasmic vesicle	51	NA
GO:0031982	0.452388	0.452388	0.381584	0.381584	0.88236	0.88236	CC	vesicle	51	NA
GO:0061061	0.453173	0.453173	0.209541	0.209541	0.0797627	0.0797627	BP	muscle structure dev...	10	NA
GO:0009889	0.453708	0.453708	0.427761	0.427761	0.156282	0.156282	BP	regulation of biosyn...	32	NA
GO:0007610	0.454762	0.454762	0.845597	0.845597	0.521553	0.521553	BP	behavior	10	NA
GO:0016021	0.457979	0.457979	0.17242	0.17242	0.95053	0.95053	CC	integral to membrane	52	NA
GO:0042221	0.0113703	0.461777	0.956071	0.956071	0.919328	0.919328	BP	response to chemical...	103	NA
GO:0009057	0.464032	0.464032	0.235129	0.235129	0.259289	0.259289	BP	macromolecule catabo...	21	NA
GO:0044421	0.465502	0.465502	0.434822	0.434822	0.054844	0.054844	CC	extracellular region...	25	NA
GO:0016192	0.466165	0.466165	0.18311	0.18311	0.787049	0.787049	BP	vesicle-mediated tra...	36	NA
GO:0005815	0.474443	0.474443	0.150303	0.150303	0.00543627	0.00543627	CC	microtubule organizi...	10	NA
GO:0009166	0.476066	0.476066	0.351453	0.351453	0.931923	0.931923	BP	nucleotide catabolic...	15	NA
GO:0032787	0.484546	0.484546	0.355686	0.355686	0.956923	0.956923	BP	monocarboxylic acid ...	75	NA
GO:0034637	0.487103	0.487103	0.297331	0.297331	0.157918	0.157918	BP	cellular carbohydrat...	27	NA
GO:0050789	0.0363594	0.490654	0.0192398	0.680474	0.0529927	0.0529927	BP	regulation of biolog...	149	NA
GO:0032502	0.245176	0.493165	0.230752	0.289803	0.375122	0.375122	BP	developmental proces...	122	NA
GO:0009058	0.940853	0.493624	0.552859	0.801352	0.938344	0.938344	BP	biosynthetic process	175	NA
GO:0048513	0.846469	0.495536	0.600062	0.730448	0.835677	0.835677	BP	organ development	93	NA
GO:0044237	0.722493	0.498468	0.103359	0.230599	0.999431	0.999796	BP	cellular metabolic p...	334	NA
GO:0016651	0.500645	0.500645	0.586637	0.586637	0.930649	0.930649	MF	oxidoreductase activ...	11	NA
GO:0003676	5.03992e-06	0.500711	4.347e-06	0.466192	0.34765	0.944327	MF	nucleic acid binding	81	NA
GO:0010556	0.501073	0.501073	0.535783	0.535783	0.286479	0.286479	BP	regulation of macrom...	24	NA
GO:0042470	0.501141	0.501141	0.208338	0.208338	0.992791	0.992791	CC	melanosome	30	NA
GO:0048770	0.501141	0.501141	0.208338	0.208338	0.992791	0.992791	CC	pigment granule	30	NA
GO:0051345	0.502198	0.502198	0.881191	0.881191	0.5163	0.5163	BP	positive regulation ...	10	NA
GO:0031399	0.504761	0.504761	0.2943	0.2943	0.232712	0.232712	BP	regulation of protei...	11	NA
GO:0044092	0.506711	0.506711	0.220182	0.220182	0.220218	0.220218	BP	negative regulation ...	14	NA
GO:0002376	0.508377	0.508377	0.423863	0.423863	0.0342289	0.0342289	BP	immune system proces...	32	NA
GO:0009056	0.0356569	0.509572	0.708458	0.789849	0.785959	0.943741	BP	catabolic process	136	NA
GO:0048522	0.511463	0.511463	0.120926	0.120926	0.286599	0.286599	BP	positive regulation ...	58	NA
GO:0005789	0.521588	0.521588	0.408077	0.408077	0.996066	0.996066	CC	endoplasmic reticulu...	38	NA
GO:0006790	0.522608	0.522608	0.849894	0.849894	0.931569	0.931569	BP	sulfur metabolic pro...	11	NA
GO:0044267	0.000113514	0.524156	9.52124e-05	0.0656604	0.919607	0.919607	BP	cellular protein met...	103	NA
GO:0051173	0.527531	0.527531	0.381632	0.381632	0.0572611	0.0572611	BP	positive regulation ...	11	NA
GO:0043412	0.531713	0.531713	0.432534	0.432534	0.765111	0.765111	BP	macromolecule modifi...	35	NA
GO:0006006	0.218842	0.531855	0.259368	0.610357	0.19898	0.825932	BP	glucose metabolic pr...	37	NA
GO:0019538	0.000276827	0.532506	0.000234921	0.0540252	0.955759	0.955759	BP	protein metabolic pr...	114	NA
GO:0060255	0.0431435	0.540969	0.114962	0.114962	0.204688	0.204688	BP	regulation of macrom...	47	NA
GO:0005623	0.676776	0.542072	0.618611	0.828799	0.93891	0.954483	CC	cell	425	NA
GO:0044464	0.676776	0.542072	0.618611	0.828799	0.93891	0.954483	CC	cell part	425	NA
GO:0010942	0.54324	0.54324	0.811802	0.811802	0.794493	0.794493	BP	positive regulation ...	16	NA
GO:0016788	0.543515	0.543515	0.904724	0.904724	0.826603	0.826603	MF	hydrolase activity, ...	15	NA
GO:0019899	0.544287	0.544287	0.565382	0.565382	0.916684	0.916684	MF	enzyme binding	34	NA
GO:0007154	0.547275	0.547275	0.893345	0.893345	0.616566	0.616566	BP	cell communication	40	NA
GO:0044432	0.548762	0.548762	0.508357	0.508357	0.99838	0.99838	CC	endoplasmic reticulu...	54	NA
GO:0034622	0.552747	0.552747	0.264901	0.264901	0.189943	0.189943	BP	cellular macromolecu...	23	NA
GO:0030170	0.552841	0.552841	0.481481	0.481481	0.957106	0.957106	MF	pyridoxal phosphate ...	11	NA
GO:0070279	0.552841	0.552841	0.481481	0.481481	0.957106	0.957106	MF	vitamin B6 binding	11	NA
GO:0016740	0.557849	0.557849	0.437784	0.437784	0.993088	0.993088	MF	transferase activity	59	NA
GO:0006357	0.569896	0.569896	0.556837	0.556837	0.311451	0.311451	BP	regulation of transc...	10	NA
GO:0006605	0.571687	0.571687	0.086993	0.086993	0.995389	0.995389	BP	protein targeting	10	NA
GO:0006767	0.571687	0.571687	0.493309	0.493309	0.987364	0.987364	BP	water-soluble vitami...	10	NA
GO:0044249	0.46256	0.572038	0.183608	0.538718	0.982329	0.982329	BP	cellular biosyntheti...	166	NA
GO:0043687	0.57558	0.57558	0.437571	0.437571	0.852619	0.852619	BP	post-translational p...	32	NA
GO:0032403	0.576299	0.576299	0.297528	0.297528	0.817121	0.817121	MF	protein complex bind...	13	NA
GO:0019752	0.0778947	0.577319	0.482247	0.482247	0.924471	0.924471	BP	carboxylic acid meta...	113	NA
GO:0043436	0.0778947	0.577319	0.482247	0.482247	0.924471	0.924471	BP	oxoacid metabolic pr...	113	NA
GO:0042180	0.08035	0.579511	0.464522	0.464522	0.944237	0.944237	BP	cellular ketone meta...	114	NA
GO:0022607	0.579522	0.579522	0.495717	0.495717	0.403048	0.403048	BP	cellular component a...	55	NA
GO:0009887	0.581474	0.581474	0.654356	0.654356	0.0222895	0.0222895	BP	organ morphogenesis	11	NA
GO:0006259	0.586023	0.586023	0.459309	0.459309	0.278453	0.278453	BP	DNA metabolic proces...	17	NA
GO:0019867	0.586073	0.586073	0.910267	0.910267	0.718423	0.718423	CC	outer membrane	10	NA
GO:0031968	0.586073	0.586073	0.910267	0.910267	0.718423	0.718423	CC	organelle outer memb...	10	NA
GO:0004871	0.587	0.587	0.869149	0.869149	0.342942	0.342942	MF	signal transducer ac...	10	NA
GO:0060089	0.587	0.587	0.869149	0.869149	0.342942	0.342942	MF	molecular transducer...	10	NA
GO:0070469	0.587854	0.587854	0.111792	0.111792	0.998452	0.998452	CC	respiratory chain	10	3
GO:0051186	0.589089	0.589089	0.747017	0.747017	0.927828	0.927828	BP	cofactor metabolic p...	39	NA
GO:0045333	0.593724	0.593724	0.039738	0.039738	0.99815	0.99815	BP	cellular respiration	36	NA
GO:0050660	0.599019	0.599019	0.320812	0.320812	0.963897	0.963897	MF	FAD binding	12	NA
GO:0032268	0.600416	0.600416	0.424373	0.424373	0.626925	0.626925	BP	regulation of cellul...	20	NA
GO:0012505	0.601098	0.601098	0.192979	0.192979	0.88015	0.88015	CC	endomembrane system	49	NA
GO:0090066	0.608866	0.608866	0.564625	0.564625	0.0796495	0.0796495	BP	regulation of anatom...	14	NA
GO:0005886	0.613181	0.613181	0.52752	0.52752	0.221691	0.221691	CC	plasma membrane	70	NA
GO:0034641	0.0334842	0.614753	0.943736	0.943736	0.551554	0.551554	BP	cellular nitrogen co...	72	NA
GO:0005938	0.616163	0.616163	0.246768	0.246768	0.00852856	0.00852856	CC	cell cortex	11	NA
GO:0006520	0.0472385	0.617572	0.93128	0.93128	0.743496	0.743496	BP	cellular amino acid ...	41	NA
GO:0022411	0.00462462	0.620317	0.000329793	0.410778	0.983427	0.983427	BP	cellular component d...	52	NA
GO:0005743	0.631529	0.631529	0.147125	0.147125	0.977255	0.977255	CC	mitochondrial inner ...	54	NA
GO:0051336	0.635837	0.635837	0.475882	0.475882	0.510471	0.510471	BP	regulation of hydrol...	16	NA
GO:0003006	0.63601	0.63601	0.575244	0.575244	0.0833417	0.0833417	BP	reproductive develop...	10	NA
GO:0009966	0.639025	0.639025	0.499431	0.499431	0.326288	0.326288	BP	regulation of signal...	20	NA
GO:0023051	0.639025	0.639025	0.499431	0.499431	0.326288	0.326288	BP	regulation of signal...	20	NA
GO:0009607	0.642781	0.642781	0.401843	0.401843	0.335514	0.335514	BP	response to biotic s...	25	NA
GO:0045934	0.645444	0.645444	0.602949	0.602949	0.394495	0.394495	BP	negative regulation ...	10	NA
GO:0051172	0.645444	0.645444	0.602949	0.602949	0.394495	0.394495	BP	negative regulation ...	10	NA
GO:0008324	0.652334	0.652334	0.268285	0.268285	0.932065	0.932065	MF	cation transmembrane...	15	NA
GO:0015077	0.652334	0.652334	0.268285	0.268285	0.932065	0.932065	MF	monovalent inorganic...	15	NA
GO:0022890	0.652334	0.652334	0.268285	0.268285	0.932065	0.932065	MF	inorganic cation tra...	15	NA
GO:0030246	0.655231	0.655231	0.660576	0.660576	0.377963	0.377963	MF	carbohydrate binding	17	NA
GO:0044425	0.657437	0.657437	0.0694939	0.0694939	0.997956	0.997956	CC	membrane part	102	NA
GO:0055085	0.659351	0.659351	0.615566	0.615566	0.316433	0.316433	BP	transmembrane transp...	21	NA
GO:0006793	0.665321	0.665321	0.296658	0.296658	0.991369	0.991369	BP	phosphorus metabolic...	32	NA
GO:0006796	0.665321	0.665321	0.296658	0.296658	0.991369	0.991369	BP	phosphate metabolic ...	32	NA
GO:0006366	0.676071	0.676071	0.546984	0.546984	0.432049	0.432049	BP	transcription from R...	11	NA
GO:0005740	0.678324	0.678324	0.306511	0.306511	0.990014	0.990014	CC	mitochondrial envelo...	64	NA
GO:0006486	0.679756	0.679756	0.510519	0.510519	0.893607	0.893607	BP	protein amino acid g...	11	NA
GO:0006487	0.679756	0.679756	0.510519	0.510519	0.893607	0.893607	BP	protein amino acid N...	11	NA
GO:0009100	0.679756	0.679756	0.510519	0.510519	0.893607	0.893607	BP	glycoprotein metabol...	11	NA
GO:0009101	0.679756	0.679756	0.510519	0.510519	0.893607	0.893607	BP	glycoprotein biosynt...	11	NA
GO:0018196	0.679756	0.679756	0.510519	0.510519	0.893607	0.893607	BP	peptidyl-asparagine ...	11	NA
GO:0018279	0.679756	0.679756	0.510519	0.510519	0.893607	0.893607	BP	protein amino acid N...	11	NA
GO:0043413	0.679756	0.679756	0.510519	0.510519	0.893607	0.893607	BP	macromolecule glycos...	11	NA
GO:0070085	0.679756	0.679756	0.510519	0.510519	0.893607	0.893607	BP	glycosylation	11	NA
GO:0005737	0.602652	0.679891	0.148867	0.167865	0.997279	0.998431	CC	cytoplasm	404	NA
GO:0005622	0.430035	0.680801	0.474642	0.86028	0.60966	0.711043	CC	intracellular	420	NA
GO:0044424	0.430035	0.680801	0.474642	0.86028	0.60966	0.711043	CC	intracellular part	420	NA
GO:0051716	0.150513	0.68211	0.711511	0.711511	0.627276	0.627276	BP	cellular response to...	68	NA
GO:0032940	0.682769	0.682769	0.841003	0.841003	0.690549	0.690549	BP	secretion by cell	35	NA
GO:0006091	0.388035	0.68453	0.200479	0.151559	0.924246	0.997781	BP	generation of precur...	66	NA
GO:0043648	0.685434	0.685434	0.380684	0.380684	0.902021	0.902021	BP	dicarboxylic acid me...	15	NA
GO:0001775	0.687066	0.687066	0.603677	0.603677	0.218731	0.218731	BP	cell activation	26	NA
GO:0007275	0.350593	0.688778	0.25907	0.616215	0.630307	0.630307	BP	multicellular organi...	117	NA
GO:0030154	0.691781	0.691781	0.448429	0.448429	0.0481436	0.0481436	BP	cell differentiation	40	NA
GO:0044459	0.69619	0.69619	0.614744	0.614744	0.418773	0.418773	CC	plasma membrane part	31	NA
GO:0051246	0.70125	0.70125	0.45568	0.45568	0.677636	0.677636	BP	regulation of protei...	21	NA
GO:0044429	0.701836	0.701836	0.141444	0.141444	0.993846	0.993846	CC	mitochondrial part	101	NA
GO:0044106	0.0156772	0.702002	0.894061	0.894061	0.813294	0.813294	BP	cellular amine metab...	48	NA
GO:0005694	0.704706	0.704706	0.272773	0.272773	0.00141079	0.00141079	CC	chromosome	10	NA
GO:0051187	0.712595	0.712595	0.575578	0.575578	0.752344	0.752344	BP	cofactor catabolic p...	14	NA
GO:0005788	0.712824	0.712824	0.422492	0.422492	0.956837	0.956837	CC	endoplasmic reticulu...	19	NA
GO:0042175	0.714914	0.714914	0.351263	0.351263	0.991447	0.991447	CC	nuclear envelope-end...	39	NA
GO:0008202	0.0700871	0.717459	0.930722	0.930722	0.163685	0.163685	BP	steroid metabolic pr...	30	NA
GO:0016020	0.717885	0.717885	0.620932	0.620932	0.944522	0.944522	CC	membrane	166	NA
GO:0051239	0.722938	0.722938	0.418261	0.418261	0.0190403	0.0190403	BP	regulation of multic...	22	NA
GO:0051704	0.730918	0.730918	0.222732	0.222732	0.0386217	0.466504	BP	multi-organism proce...	36	NA
GO:0048731	0.362743	0.733683	0.193416	0.592083	0.597312	0.597312	BP	system development	110	NA
GO:0031967	0.735405	0.735405	0.330602	0.330602	0.956808	0.956808	CC	organelle envelope	72	NA
GO:0006464	0.742984	0.742984	0.503087	0.503087	0.848353	0.848353	BP	protein modification...	34	NA
GO:0006461	0.744586	0.744586	0.641921	0.641921	0.487237	0.487237	BP	protein complex asse...	35	NA
GO:0070271	0.744586	0.744586	0.641921	0.641921	0.487237	0.487237	BP	protein complex biog...	35	NA
GO:0034621	0.00844307	0.745721	0.0022541	0.39252	0.894281	0.894281	BP	cellular macromolecu...	58	NA
GO:0044260	6.31181e-06	0.754031	5.53137e-05	0.0826198	0.462615	0.462615	BP	cellular macromolecu...	145	NA
GO:0010646	0.755493	0.755493	0.485448	0.485448	0.240991	0.240991	BP	regulation of cell c...	27	NA
GO:0051262	0.756867	0.756867	0.505357	0.505357	0.886512	0.886512	BP	protein tetramerizat...	11	NA
GO:0048869	0.757434	0.757434	0.326418	0.326418	0.022687	0.022687	BP	cellular development...	42	NA
GO:0030168	0.759048	0.759048	0.72184	0.72184	0.319512	0.319512	BP	platelet activation	20	NA
GO:0002576	0.76138	0.76138	0.664951	0.664951	0.189938	0.189938	BP	platelet degranulati...	19	NA
GO:0031966	0.772607	0.772607	0.319362	0.319362	0.990566	0.990566	CC	mitochondrial membra...	63	NA
GO:0032501	0.942133	0.777647	0.743699	0.665465	0.65666	0.65666	BP	multicellular organi...	163	NA
GO:0043065	0.778681	0.778681	0.331507	0.331507	0.964544	0.964544	BP	positive regulation ...	14	NA
GO:0043068	0.778681	0.778681	0.331507	0.331507	0.964544	0.964544	BP	positive regulation ...	14	NA
GO:0022900	0.782645	0.782645	0.0755538	0.0755538	0.999898	0.999898	BP	electron transport c...	29	NA
GO:0005102	0.789103	0.789103	0.307408	0.307408	0.739829	0.739829	MF	receptor binding	23	NA
GO:0005759	0.792021	0.792021	0.167831	0.167831	0.822333	0.822333	CC	mitochondrial matrix	62	NA
GO:0031980	0.792021	0.792021	0.167831	0.167831	0.822333	0.822333	CC	mitochondrial lumen	62	NA
GO:0001883	0.00733144	0.795482	0.00561113	0.254725	0.744106	0.744106	MF	purine nucleoside bi...	61	NA
GO:0030554	0.00733144	0.795482	0.00561113	0.254725	0.744106	0.744106	MF	adenyl nucleotide bi...	61	NA
GO:0005792	0.798285	0.798285	0.0960299	0.0960299	0.996732	0.996732	CC	microsome	27	NA
GO:0042598	0.798285	0.798285	0.0960299	0.0960299	0.996732	0.996732	CC	vesicular fraction	27	NA
GO:0005509	0.80004	0.80004	0.816756	0.816756	0.824569	0.824569	MF	calcium ion binding	16	NA
GO:0005488	0.556334	0.803268	0.261857	0.990442	0.201735	0.393276	MF	binding	368	NA
GO:0031975	0.811141	0.811141	0.31762	0.31762	0.959633	0.959633	CC	envelope	73	NA
GO:0016310	0.813249	0.813249	0.391169	0.391169	0.971659	0.971659	BP	phosphorylation	29	NA
GO:0007155	0.814975	0.814975	0.827109	0.827109	0.629415	0.629415	BP	cell adhesion	14	NA
GO:0022610	0.814975	0.814975	0.827109	0.827109	0.629415	0.629415	BP	biological adhesion	14	NA
GO:0007399	0.816451	0.816451	0.67744	0.67744	0.560035	0.560035	BP	nervous system devel...	34	NA
GO:0016746	0.818651	0.818651	0.455895	0.455895	0.907984	0.907984	MF	transferase activity...	13	NA
GO:0009986	0.822682	0.822682	0.479724	0.479724	0.750572	0.750572	CC	cell surface	17	NA
GO:0016903	0.824929	0.824929	0.70851	0.70851	0.805518	0.805518	MF	oxidoreductase activ...	14	NA
GO:0030054	0.826043	0.826043	0.881417	0.881417	0.656349	0.656349	CC	cell junction	11	NA
GO:0051260	0.831891	0.831891	0.332636	0.332636	0.978133	0.978133	BP	protein homooligomer...	15	NA
GO:0048545	0.00616597	0.838604	0.885546	0.885546	0.205529	0.205529	BP	response to steroid ...	19	NA
GO:0009059	0.0206746	0.838619	0.00559594	0.767161	0.913591	0.913591	BP	macromolecule biosyn...	84	NA
GO:0008219	0.0127021	0.842204	0.00795316	0.30132	0.0202554	0.0202554	BP	cell death	67	NA
GO:0016265	0.0127021	0.842204	0.00795316	0.30132	0.0202554	0.0202554	BP	death	67	NA
GO:0034645	0.0199721	0.844851	0.00520609	0.664488	0.962897	0.962897	BP	cellular macromolecu...	82	NA
GO:0030234	0.850744	0.850744	0.755816	0.755816	0.589246	0.589246	MF	enzyme regulator act...	18	NA
GO:0009308	0.0308032	0.868501	0.862166	0.862166	0.824286	0.824286	BP	amine metabolic proc...	52	NA
GO:0000267	0.869012	0.869012	0.526624	0.526624	0.978873	0.978873	CC	cell fraction	64	NA
GO:0005529	0.871545	0.871545	0.543089	0.543089	0.211481	0.211481	MF	sugar binding	12	NA
GO:0051259	0.871715	0.871715	0.638662	0.638662	0.583946	0.583946	BP	protein oligomerizat...	22	NA
GO:0046483	0.873026	0.873026	0.398378	0.398378	0.963312	0.963312	BP	heterocycle metaboli...	41	NA
GO:0009725	0.0466588	0.873693	0.926325	0.926325	0.576984	0.576984	BP	response to hormone ...	28	NA
GO:0006928	0.875351	0.875351	0.689269	0.689269	0.403803	0.403803	BP	cellular component m...	33	NA
GO:0006887	0.875423	0.875423	0.773645	0.773645	0.348576	0.348576	BP	exocytosis	21	NA
GO:0031090	0.87669	0.87669	0.522119	0.522119	0.994168	0.994168	CC	organelle membrane	109	NA
GO:0009310	0.00193013	0.878635	0.896067	0.896067	0.981112	0.981112	BP	amine catabolic proc...	24	NA
GO:0001882	0.00444931	0.889927	0.00438272	0.208493	0.700452	0.700452	MF	nucleoside binding	62	NA
GO:0010033	0.184387	0.905727	0.819181	0.819181	0.691742	0.691742	BP	response to organic ...	56	NA
GO:0043227	0.3925	0.90599	0.0567579	0.0904815	0.985696	0.996199	CC	membrane-bounded org...	313	NA
GO:0043231	0.3925	0.90599	0.0567579	0.0904815	0.985696	0.996199	CC	intracellular membra...	313	NA
GO:0003001	0.91258	0.91258	0.52329	0.52329	0.927324	0.927324	BP	generation of a sign...	12	NA
GO:0060341	0.912868	0.912868	0.658284	0.658284	0.25026	0.25026	BP	regulation of cellul...	10	NA
GO:0016772	0.913206	0.913206	0.729966	0.729966	0.85047	0.85047	MF	transferase activity...	12	NA
GO:0008415	0.923353	0.923353	0.334889	0.334889	0.968768	0.968768	MF	acyltransferase acti...	11	NA
GO:0016747	0.923353	0.923353	0.334889	0.334889	0.968768	0.968768	MF	transferase activity...	11	NA
GO:0043933	0.0557801	0.924225	0.0279664	0.710383	0.921201	0.921201	BP	macromolecular compl...	80	NA
GO:0044262	0.139481	0.930274	0.354024	0.467865	0.494491	0.928362	BP	cellular carbohydrat...	54	NA
GO:0006732	0.930772	0.930772	0.466406	0.466406	0.948198	0.948198	BP	coenzyme metabolic p...	36	NA
GO:0016835	0.931056	0.931056	0.710573	0.710573	0.436645	0.436645	MF	carbon-oxygen lyase ...	16	NA
GO:0015980	0.932144	0.932144	0.109639	0.109639	0.998926	0.998926	BP	energy derivation by...	49	NA
GO:0009719	0.0540553	0.93331	0.942861	0.942861	0.730205	0.730205	BP	response to endogeno...	31	NA
GO:0048583	0.941335	0.941335	0.790228	0.790228	0.525491	0.525491	BP	regulation of respon...	12	NA
GO:0040007	0.942197	0.942197	0.358349	0.358349	0.111334	0.111334	BP	growth	10	NA
GO:0065003	0.943015	0.943015	0.771003	0.771003	0.402983	0.402983	BP	macromolecular compl...	45	NA
GO:0006950	0.397593	0.948432	0.378979	0.378979	0.025764	0.025764	BP	response to stress	90	NA
GO:0005829	0.952378	0.952378	0.451995	0.451995	0.580453	0.580453	CC	cytosol	173	NA
GO:0019320	0.0178862	0.95477	0.00717507	0.767816	0.0151558	0.549651	BP	hexose catabolic pro...	20	NA
GO:0046365	0.0178862	0.95477	0.00717507	0.767816	0.0151558	0.549651	BP	monosaccharide catab...	20	NA
GO:0016301	0.955161	0.955161	0.590138	0.590138	0.814843	0.814843	MF	kinase activity	11	NA
GO:0006766	0.956247	0.956247	0.521146	0.521146	0.942931	0.942931	BP	vitamin metabolic pr...	14	NA
GO:0007586	0.969503	0.969503	0.73048	0.73048	0.191762	0.191762	BP	digestion	10	NA
GO:0018193	0.975592	0.975592	0.426003	0.426003	0.987574	0.987574	BP	peptidyl-amino acid ...	17	NA
GO:0043170	2.34558e-06	0.976924	4.41211e-05	0.0230141	0.494551	0.494551	BP	macromolecule metabo...	160	NA
GO:0009991	0.00780193	0.982855	0.986447	0.986447	0.775527	0.775527	BP	response to extracel...	18	NA
GO:0015078	0.983149	0.983149	0.29376	0.29376	0.974198	0.974198	MF	hydrogen ion transme...	14	NA
GO:0051289	0.984223	0.984223	0.53852	0.53852	0.899282	0.899282	BP	protein homotetramer...	10	NA
GO:0007242	0.987357	0.987357	0.606017	0.606017	0.0930929	0.0930929	BP	intracellular signal...	26	NA
GO:0000003	0.0163849	0.990378	0.0113113	0.510371	0.963641	0.963641	BP	reproduction	57	NA
GO:0022414	0.0163849	0.990378	0.0113113	0.510371	0.963641	0.963641	BP	reproductive process	57	NA
GO:0005975	0.177093	0.99188	0.294729	0.522752	0.391794	0.866945	BP	carbohydrate metabol...	57	NA
GO:0006811	0.994729	0.994729	0.525288	0.525288	0.0343363	0.0343363	BP	ion transport	20	NA
GO:0022904	0.995342	0.995342	0.103274	0.103274	0.999661	0.999661	BP	respiratory electron...	26	NA
GO:0000375	0.00217114	1	0.00122416	1	0.141801	0.141801	BP	RNA splicing, via tr...	11	6
GO:0000377	0.00217114	1	0.00122416	1	0.141801	0.141801	BP	RNA splicing, via tr...	11	6
GO:0008150	1	1	1	1	1	1	BP	biological_process	420	NA
GO:0019080	0.00282565	1	0.000171273	1	0.993441	0.993441	BP	viral genome express...	39	4
GO:0031960	0.000951843	1	0.991076	0.991076	0.394881	0.394881	BP	response to corticos...	12	NA
GO:0034599	0.00273019	1	1	1	0.0514676	0.0514676	BP	cellular response to...	10	NA
GO:0043067	0.00307872	1	0.00777628	1	0.124075	0.124075	BP	regulation of progra...	53	NA
GO:0055080	0.00525573	1	0.994325	0.994325	0.389429	0.389429	BP	cation homeostasis	10	NA
GO:0061008	0.000976075	1	0.975211	0.975211	0.282171	0.282171	BP	hepaticobiliary syst...	11	NA
GO:0003674	1	1	1	1	1	1	MF	molecular_function	423	NA
GO:0016462	0.00255995	1	0.00436929	1	0.788801	0.788801	MF	pyrophosphatase acti...	26	NA
GO:0016817	0.00255995	1	0.00436929	1	0.788801	0.788801	MF	hydrolase activity, ...	26	NA
GO:0016818	0.00255995	1	0.00436929	1	0.788801	0.788801	MF	hydrolase activity, ...	26	NA
GO:0032559	0.00129636	1	0.00494957	1	0.416099	0.416099	MF	adenyl ribonucleotid...	49	NA
GO:0005575	1	1	1	1	1	1	CC	cellular_component	428	NA
GO:0042579	0.00559036	1	0.962507	0.962507	0.840475	0.840475	CC	microbody	23	NA
GO:0043228	1.15513e-05	1	3.28396e-07	1	0.00415588	0.420458	CC	non-membrane-bounded...	114	NA

## Sheet: scoreGoWithClusterByPc.3
goTerm	Wilcoxon	elimWilcoxon	KS	elimKS	absWilcoxon	elimAbsWilcoxon	ontology	description	number	bestCluster
GO:0005829	3.29047e-20	3.29047e-20	3.53349e-21	3.68329e-17	0.0247859	0.0247859	CC	cytosol	173	NA
GO:0005743	8.7071e-08	8.7071e-08	0.719819	0.719819	0.967205	0.967205	CC	mitochondrial inner ...	54	NA
GO:0016021	1.42934e-06	1.42934e-06	0.983974	0.983974	0.328827	0.328827	CC	integral to membrane	52	NA
GO:0044282	0.000124534	1.19583e-05	0.0001004	0.170626	0.00599683	0.107386	BP	small molecule catab...	72	NA
GO:0006006	1.1316e-07	2.66032e-05	1.18601e-07	1.44626e-05	0.000223935	0.0387458	BP	glucose metabolic pr...	37	NA
GO:0046907	2.98722e-05	2.98722e-05	0.998052	0.998052	0.687057	0.687057	BP	intracellular transp...	39	NA
GO:0044446	1.73125e-13	4.61943e-05	0.99141	0.992526	0.999997	0.999997	CC	intracellular organe...	269	NA
GO:0005198	0.93168	5.046e-05	0.00746135	0.998987	0.980993	0.980993	MF	structural molecule ...	55	NA
GO:0043231	5.3346e-11	5.18669e-05	0.921796	0.921796	0.99686	0.998747	CC	intracellular membra...	313	NA
GO:0006725	5.33291e-05	5.33291e-05	4.14814e-05	4.14814e-05	0.00264264	0.00264264	BP	cellular aromatic co...	19	NA
GO:0006096	5.64963e-05	5.64963e-05	5.40261e-06	5.40261e-06	0.000234564	0.000234564	BP	glycolysis	13	NA
GO:0006769	7.35958e-05	7.35958e-05	4.6822e-05	4.6822e-05	0.0116689	0.0116689	BP	nicotinamide metabol...	11	NA
GO:0046496	7.35958e-05	7.35958e-05	4.6822e-05	4.6822e-05	0.0116689	0.0116689	BP	nicotinamide nucleot...	11	NA
GO:0006805	0.000143353	0.000143353	2.65613e-05	2.65613e-05	0.000157595	0.000157595	BP	xenobiotic metabolic...	28	NA
GO:0007596	0.000154574	0.000154574	1	1	0.180561	0.180561	BP	blood coagulation	31	NA
GO:0030141	0.000193426	0.000193426	0.999819	0.999819	0.0656619	0.0656619	CC	secretory granule	16	NA
GO:0016616	0.000233783	0.000233783	3.50917e-05	3.50917e-05	1.96925e-05	1.96925e-05	MF	oxidoreductase activ...	39	NA
GO:0022904	0.000245167	0.000245167	0.514311	0.514311	0.956269	0.956269	BP	respiratory electron...	26	NA
GO:0008270	0.000418211	0.000418211	0.000624645	0.000624645	0.00969856	0.00969856	MF	zinc ion binding	19	NA
GO:0006790	0.00044595	0.00044595	0.000695363	0.000695363	0.00519824	0.00519824	BP	sulfur metabolic pro...	11	NA
GO:0006869	0.000460341	0.000460341	0.999884	0.999884	0.00574783	0.00574783	BP	lipid transport	10	NA
GO:0044275	1.36314e-07	0.000532767	1.06572e-07	0.000825019	0.000927615	0.185924	BP	cellular carbohydrat...	25	NA
GO:0030029	0.000580597	0.000580597	0.989607	0.989607	0.0392498	0.0392498	BP	actin filament-based...	18	NA
GO:0061061	0.0006058	0.0006058	0.92449	0.92449	0.000411962	0.000411962	BP	muscle structure dev...	10	NA
GO:0031018	0.000713204	0.000713204	1.77316e-09	1.77316e-09	0.999929	0.999929	BP	endocrine pancreas d...	40	4
GO:0003779	0.000775873	0.000775873	0.978009	0.978009	0.100647	0.100647	MF	actin binding	19	NA
GO:0006415	0.000922205	0.000922205	1.77316e-09	1.77316e-09	0.999956	0.999956	BP	translational termin...	40	4
GO:0006094	0.00101549	0.00101549	3.14096e-05	3.14096e-05	0.00472004	0.00472004	BP	gluconeogenesis	19	NA
GO:0005886	5.40393e-05	0.00101661	1	1	0.0383491	0.0383491	CC	plasma membrane	70	NA
GO:0043234	0.00110612	0.00110612	1	1	0.967729	0.967729	CC	protein complex	98	NA
GO:0015078	0.00117539	0.00117539	0.710021	0.710021	0.566651	0.566651	MF	hydrogen ion transme...	14	NA
GO:0006414	0.00130289	0.00130289	3.27504e-08	3.27504e-08	0.999978	0.999978	BP	translational elonga...	45	4
GO:0051049	0.00134828	0.00134828	1	1	0.210926	0.210926	BP	regulation of transp...	16	NA
GO:0034637	7.20624e-06	0.0013599	8.29379e-06	0.0373574	0.00164809	0.0757358	BP	cellular carbohydrat...	27	NA
GO:0005759	0.00136742	0.00136742	0.631513	0.631513	0.995984	0.995984	CC	mitochondrial matrix	62	NA
GO:0019083	0.0013772	0.0013772	3.2566e-09	3.2566e-09	0.99997	0.99997	BP	viral transcription	39	4
GO:0044433	0.00156503	0.00156503	0.999842	0.999842	0.0892218	0.0892218	CC	cytoplasmic vesicle ...	14	NA
GO:0003735	0.0016739	0.0016739	8.38315e-09	8.38315e-09	0.99996	0.99996	MF	structural constitue...	37	4
GO:0033279	0.00175386	0.00175386	5.63192e-08	0.171316	0.999957	0.999957	CC	ribosomal subunit	36	4
GO:0008152	7.28461e-09	0.00202438	1.68946e-08	0.0113024	0.989906	0.999999	BP	metabolic process	359	NA
GO:0015629	0.00213115	0.00213115	0.990574	0.990574	0.0846292	0.0846292	CC	actin cytoskeleton	17	NA
GO:0005788	0.00244634	0.00244634	0.858867	0.858867	0.829557	0.829557	CC	endoplasmic reticulu...	19	NA
GO:0006635	0.00264246	0.00264246	0.91818	0.91818	0.599196	0.599196	BP	fatty acid beta-oxid...	15	1
GO:0022626	0.00264629	0.00264629	1.04306e-07	0.469336	0.999966	0.999966	CC	cytosolic ribosome	35	4
GO:0051128	0.00286013	0.00286013	1	1	0.00134624	0.00134624	BP	regulation of cellul...	21	NA
GO:0006200	0.00289518	0.00289518	0.983196	0.983196	0.682294	0.682294	BP	ATP catabolic proces...	12	NA
GO:0055085	6.03201e-05	0.00314501	0.991018	0.991018	0.224764	0.224764	BP	transmembrane transp...	21	NA
GO:0008652	0.00327248	0.00327248	0.0117534	0.0117534	0.213973	0.213973	BP	cellular amino acid ...	16	NA
GO:0006139	2.03518e-06	0.00329131	6.34767e-08	0.0607442	0.999466	0.999466	BP	nucleobase, nucleosi...	129	NA
GO:0006520	3.97092e-05	0.0033683	0.000394897	0.000394897	0.0524891	0.0524891	BP	cellular amino acid ...	41	NA
GO:0048583	0.00371449	0.00371449	1	1	0.0611217	0.0611217	BP	regulation of respon...	12	NA
GO:0003824	0.00036469	0.0038054	3.01472e-05	0.00148144	0.00231738	0.0372777	MF	catalytic activity	258	NA
GO:0016192	6.9848e-05	0.00381995	1	1	0.204703	0.204703	BP	vesicle-mediated tra...	36	NA
GO:0006119	0.00433473	0.00433473	0.670952	0.670952	0.946255	0.946255	BP	oxidative phosphoryl...	16	NA
GO:0005509	0.00441745	0.00441745	0.99703	0.99703	0.115116	0.115116	MF	calcium ion binding	16	NA
GO:0044430	0.00452441	0.00452441	0.998642	0.998642	0.0267372	0.0267372	CC	cytoskeletal part	29	NA
GO:0043233	6.2066e-07	0.00537572	0.958115	0.958115	0.999867	0.999867	CC	organelle lumen	146	NA
GO:0016887	0.00553259	0.00553259	0.991588	0.991588	0.910607	0.910607	MF	ATPase activity	20	NA
GO:0044419	0.00567983	0.00567983	0.999147	0.999147	0.372779	0.372779	BP	interspecies interac...	18	NA
GO:0006887	0.00572902	0.00572902	0.998998	0.998998	0.0890857	0.0890857	BP	exocytosis	21	NA
GO:0015031	0.00580187	0.00580187	0.998536	0.998536	0.653826	0.653826	BP	protein transport	30	NA
GO:0008219	0.00616224	0.00616224	0.989222	0.989222	0.378023	0.378023	BP	cell death	67	NA
GO:0006996	0.00664707	0.00664707	0.999313	0.999313	0.700759	0.700759	BP	organelle organizati...	53	NA
GO:0015672	0.00696227	0.00696227	0.958939	0.958939	0.465856	0.465856	BP	monovalent inorganic...	10	NA
GO:0034220	0.00696227	0.00696227	0.958939	0.958939	0.465856	0.465856	BP	ion transmembrane tr...	10	NA
GO:0006163	0.796442	0.00764901	0.743426	0.743426	0.41398	0.41398	BP	purine nucleotide me...	23	NA
GO:0003723	0.00766036	0.00766036	2.41049e-05	2.41049e-05	1	1	MF	RNA binding	61	NA
GO:0046483	0.109406	0.00775501	0.0255101	0.0255101	0.0815074	0.0815074	BP	heterocycle metaboli...	41	NA
GO:0016772	0.00814908	0.00814908	0.0138959	0.0138959	0.3512	0.3512	MF	transferase activity...	12	NA
GO:0051287	0.00816819	0.00816819	0.00710368	0.00710368	0.040538	0.040538	MF	NAD or NADH binding	19	NA
GO:0030054	0.00817477	0.00817477	0.985196	0.985196	0.193034	0.193034	CC	cell junction	11	NA
GO:0005576	0.00820899	0.00820899	0.883943	0.883943	0.0185634	0.572936	CC	extracellular region	37	NA
GO:0005938	0.00866466	0.00866466	0.985196	0.985196	0.0377025	0.0377025	CC	cell cortex	11	NA
GO:0044455	0.008706	0.008706	0.623336	0.623336	0.987638	0.987638	CC	mitochondrial membra...	18	NA
GO:0001775	0.00875758	0.00875758	0.999686	0.999686	0.155844	0.155844	BP	cell activation	26	NA
GO:0006928	0.00929597	0.00929597	1	1	0.0496937	0.0496937	BP	cellular component m...	33	NA
GO:0030168	0.0102831	0.0102831	0.997859	0.997859	0.0988258	0.0988258	BP	platelet activation	20	NA
GO:0055086	0.00230001	0.0108213	0.00716994	0.209402	0.0566825	0.0566825	BP	nucleobase, nucleosi...	43	NA
GO:0007155	0.0109973	0.0109973	1	1	0.195228	0.195228	BP	cell adhesion	14	NA
GO:0022610	0.0109973	0.0109973	1	1	0.195228	0.195228	BP	biological adhesion	14	NA
GO:0016787	0.44235	0.0114391	0.417423	0.417423	0.337398	0.337398	MF	hydrolase activity	68	NA
GO:0016054	0.75031	0.0114723	0.523013	0.523013	0.275723	0.275723	BP	organic acid catabol...	42	NA
GO:0046395	0.75031	0.0114723	0.523013	0.523013	0.275723	0.275723	BP	carboxylic acid cata...	42	NA
GO:0004871	0.011489	0.011489	1	1	0.567041	0.567041	MF	signal transducer ac...	10	NA
GO:0060089	0.011489	0.011489	1	1	0.567041	0.567041	MF	molecular transducer...	10	NA
GO:0046700	0.730449	0.011668	0.796786	0.796786	0.696424	0.696424	BP	heterocycle cataboli...	23	NA
GO:0005529	0.0116934	0.0116934	0.0138959	0.0138959	0.0642624	0.0642624	MF	sugar binding	12	NA
GO:0044445	0.012032	0.012032	5.4022e-05	0.110426	0.999996	0.999996	CC	cytosolic part	52	NA
GO:0046164	3.57386e-06	0.0121699	1.01331e-06	0.00968249	3.38765e-05	0.0174887	BP	alcohol catabolic pr...	25	NA
GO:0005625	0.0124652	0.0124652	0.00119002	0.00119002	0.00418896	0.00418896	CC	soluble fraction	30	NA
GO:0030036	0.0127383	0.0127383	0.978886	0.978886	0.231382	0.231382	BP	actin cytoskeleton o...	15	NA
GO:0044444	0.467858	0.0130356	0.720844	0.794318	0.195108	0.236589	CC	cytoplasmic part	372	NA
GO:0007166	0.013784	0.013784	1	1	0.356349	0.356349	BP	cell surface recepto...	15	NA
GO:0044248	0.742126	0.0139728	0.237542	0.237542	0.174778	0.174778	BP	cellular catabolic p...	113	NA
GO:0002576	0.0144923	0.0144923	0.996205	0.996205	0.0842333	0.0842333	BP	platelet degranulati...	19	NA
GO:0044237	1.25903e-08	0.0148946	1.16585e-06	0.0177289	0.966704	0.999993	BP	cellular metabolic p...	334	NA
GO:0006839	0.0149598	0.0149598	0.743521	0.743521	0.700136	0.700136	BP	mitochondrial transp...	12	NA
GO:0009064	0.0151604	0.0151604	0.0253334	0.0253334	0.607903	0.607903	BP	glutamine family ami...	12	NA
GO:0043176	0.015427	0.015427	0.0497999	0.0497999	0.50133	0.50133	MF	amine binding	14	NA
GO:0019320	3.37991e-06	0.0156843	1.55572e-06	0.0156582	0.00151618	0.385881	BP	hexose catabolic pro...	20	NA
GO:0046365	3.37991e-06	0.0156843	1.55572e-06	0.0156582	0.00151618	0.385881	BP	monosaccharide catab...	20	NA
GO:0022857	5.58825e-05	0.0164812	0.987903	0.987903	0.137043	0.137043	MF	transmembrane transp...	26	NA
GO:0005215	0.000132914	0.0172763	0.974682	0.974682	0.443429	0.443429	MF	transporter activity	39	NA
GO:0009063	0.0179073	0.0179073	0.0306585	0.0306585	0.466207	0.466207	BP	cellular amino acid ...	23	NA
GO:0043169	0.0150746	0.0179623	0.00267145	0.0738486	0.00208924	0.0170378	MF	cation binding	101	NA
GO:0016620	0.0183554	0.0183554	0.0149419	0.0149419	0.40024	0.40024	MF	oxidoreductase activ...	12	NA
GO:0042803	0.0191066	0.0191066	0.0200679	0.0200679	0.106163	0.106163	MF	protein homodimeriza...	25	NA
GO:0022411	0.0958491	0.0193802	4.36028e-05	0.957015	0.997589	0.997589	BP	cellular component d...	52	NA
GO:0000278	0.0194476	0.0194476	0.0289914	0.0289914	0.585486	0.585486	BP	mitotic cell cycle	12	NA
GO:0030258	0.000203676	0.0198465	0.933249	0.933249	0.350473	0.350473	BP	lipid modification	18	1
GO:0046165	7.18307e-05	0.019926	3.71596e-05	1	0.00391667	0.209095	BP	alcohol biosynthetic...	24	NA
GO:0046364	7.18307e-05	0.019926	3.71596e-05	0.00915569	0.00391667	0.209095	BP	monosaccharide biosy...	24	NA
GO:0016301	0.02046	0.02046	0.0346844	0.0346844	0.478576	0.478576	MF	kinase activity	11	NA
GO:0006915	0.0205755	0.0205755	0.994042	0.994042	0.372034	0.372034	BP	apoptosis	63	NA
GO:0012501	0.0205755	0.0205755	0.994042	0.994042	0.372034	0.372034	BP	programmed cell deat...	63	NA
GO:0043167	0.0173736	0.0214287	0.00318963	0.0818689	0.00321028	0.0244238	MF	ion binding	102	NA
GO:0005777	0.0217707	0.0217707	0.949316	0.949316	0.0295724	0.0295724	CC	peroxisome	23	NA
GO:0042579	0.0217707	0.0217707	0.949316	0.949316	0.0295724	0.0295724	CC	microbody	23	NA
GO:0015935	0.0230289	0.0230289	0.000263206	1	0.986604	0.986604	CC	small ribosomal subu...	18	4
GO:0022627	0.0230289	0.0230289	0.000263206	0.000263206	0.986604	0.986604	CC	cytosolic small ribo...	18	4
GO:0016477	0.0232514	0.0232514	1	1	0.169971	0.169971	BP	cell migration	12	NA
GO:0051641	5.02071e-08	0.0248886	0.999032	0.999032	0.419682	0.419682	BP	cellular localizatio...	71	NA
GO:0032984	0.014979	0.0263008	3.53633e-07	0.985769	0.999682	0.999682	BP	macromolecular compl...	44	4
GO:0034623	0.014979	0.0263008	3.53633e-07	0.985769	0.999682	0.999682	BP	cellular macromolecu...	44	4
GO:0043241	0.014979	0.0263008	3.53633e-07	0.985769	0.999682	0.999682	BP	protein complex disa...	44	4
GO:0043624	0.014979	0.0263008	3.53633e-07	0.985769	0.999682	0.999682	BP	cellular protein com...	44	4
GO:0010605	0.0273198	0.0273198	0.0255703	0.0255703	0.773514	0.773514	BP	negative regulation ...	19	NA
GO:0051179	1.1287e-08	0.0276102	1	1	0.614949	0.817199	BP	localization	132	NA
GO:0016043	0.0539726	0.0276184	0.930041	0.998122	0.98965	0.999794	BP	cellular component o...	134	NA
GO:0048193	0.0285414	0.0285414	0.986045	0.986045	0.832404	0.832404	BP	Golgi vesicle transp...	10	NA
GO:0044281	1.4159e-06	0.0292398	7.13482e-08	0.272334	3.00217e-07	0.0872981	BP	small molecule metab...	186	NA
GO:0071375	0.0293155	0.0293155	0.0362546	0.0362546	0.0774421	0.0774421	BP	cellular response to...	10	NA
GO:0051129	0.0296504	0.0296504	0.999872	0.999872	0.0815917	0.0815917	BP	negative regulation ...	11	NA
GO:0023033	0.0301409	0.0301409	1	1	0.624457	0.624457	BP	signaling pathway	19	NA
GO:0009892	0.0302225	0.0302225	0.0305093	0.0305093	0.586863	0.586863	BP	negative regulation ...	21	NA
GO:0070013	5.67504e-06	0.0307467	0.896286	0.896286	0.999978	0.999978	CC	intracellular organe...	140	NA
GO:0006575	0.0317555	0.0317555	0.0274902	0.0274902	0.0530793	0.0530793	BP	cellular amino acid ...	25	NA
GO:0009986	0.0319591	0.0319591	0.926858	0.926858	0.545401	0.545401	CC	cell surface	17	NA
GO:0044438	0.0342068	0.0342068	0.971717	0.971717	0.0169113	0.0169113	CC	microbody part	13	NA
GO:0044439	0.0342068	0.0342068	0.971717	0.971717	0.0169113	0.0169113	CC	peroxisomal part	13	NA
GO:0050794	0.0370396	0.0370396	1	1	0.75311	0.75311	BP	regulation of cellul...	140	NA
GO:0009310	0.0376156	0.0376156	0.048214	0.048214	0.433639	0.433639	BP	amine catabolic proc...	24	NA
GO:0046872	0.0288633	0.0380065	0.00406759	0.104338	0.00289646	0.023047	MF	metal ion binding	99	NA
GO:0030016	0.0388651	0.0388651	0.968208	0.968208	0.0148428	0.0148428	CC	myofibril	10	NA
GO:0030017	0.0388651	0.0388651	0.968208	0.968208	0.0148428	0.0148428	CC	sarcomere	10	NA
GO:0043292	0.0388651	0.0388651	0.968208	0.968208	0.0148428	0.0148428	CC	contractile fiber	10	NA
GO:0044449	0.0388651	0.0388651	0.968208	0.968208	0.0148428	0.0148428	CC	contractile fiber pa...	10	NA
GO:0022607	0.0390357	0.0390357	0.951046	0.951046	0.934291	0.934291	BP	cellular component a...	55	NA
GO:0015934	0.0400765	0.0400765	4.45095e-05	0.180234	0.999344	0.999344	CC	large ribosomal subu...	18	4
GO:0006112	0.0404741	0.0404741	0.0183916	0.0183916	0.235801	0.235801	BP	energy reserve metab...	11	NA
GO:0006081	0.0409095	0.0409095	0.00166815	0.00166815	0.000635671	0.000635671	BP	cellular aldehyde me...	19	NA
GO:0048468	0.041595	0.041595	0.988751	0.988751	0.188552	0.188552	BP	cell development	26	NA
GO:0023052	0.0440444	0.0440444	0.99914	0.99914	0.6264	0.6264	BP	signaling	74	NA
GO:0009295	0.0441578	0.0441578	0.844719	0.844719	0.571529	0.571529	CC	nucleoid	11	NA
GO:0042645	0.0441578	0.0441578	0.844719	0.844719	0.571529	0.571529	CC	mitochondrial nucleo...	11	NA
GO:0006767	0.0443815	0.0443815	0.0377017	0.0377017	0.113854	0.113854	BP	water-soluble vitami...	10	NA
GO:0006066	1.20036e-07	0.0447184	1.64197e-08	0.00336302	8.05849e-08	1.2061e-05	BP	alcohol metabolic pr...	66	NA
GO:0050660	0.0479868	0.0479868	0.962009	0.962009	0.436716	0.436716	MF	FAD binding	12	NA
GO:0006810	1.78027e-08	0.0490623	1	1	0.761268	0.913965	BP	transport	125	NA
GO:0051234	1.78027e-08	0.0490623	1	1	0.761268	0.913965	BP	establishment of loc...	125	NA
GO:0008610	0.0495895	0.0495895	0.778475	0.778475	0.0114071	0.418859	BP	lipid biosynthetic p...	27	NA
GO:0019395	0.000444055	0.0501128	0.936989	0.936989	0.405689	0.405689	BP	fatty acid oxidation	17	1
GO:0034440	0.000444055	0.0501128	0.936989	0.936989	0.405689	0.405689	BP	lipid oxidation	17	1
GO:0048519	0.0504571	0.0504571	0.966295	0.966295	0.341939	0.341939	BP	negative regulation ...	70	NA
GO:0031324	0.0514141	0.0514141	0.0433273	0.0433273	0.535978	0.535978	BP	negative regulation ...	18	NA
GO:0032990	0.0524698	0.0524698	0.990802	0.990802	0.222013	0.222013	BP	cell part morphogene...	16	NA
GO:0016597	0.0524822	0.0524822	0.129214	0.129214	0.632681	0.632681	MF	amino acid binding	12	NA
GO:0023034	0.0544217	0.0544217	1	1	0.559184	0.559184	BP	intracellular signal...	17	NA
GO:0044283	8.05819e-06	0.0553645	3.69857e-06	0.55435	0.000699391	0.53344	BP	small molecule biosy...	63	NA
GO:0006694	0.0572984	0.0572984	0.820204	0.820204	0.00305893	0.00305893	BP	steroid biosynthetic...	17	NA
GO:0031090	5.38713e-07	0.0606704	0.869276	0.869276	0.857494	0.857494	CC	organelle membrane	109	NA
GO:0007010	0.0607505	0.0607505	0.997859	0.997859	0.0878146	0.0878146	BP	cytoskeleton organiz...	20	NA
GO:0051649	1.2893e-07	0.0622845	0.999048	0.999048	0.491179	0.491179	BP	establishment of loc...	70	NA
GO:0022625	0.0624326	0.0624326	0.000141493	0.000141493	0.999138	0.999138	CC	cytosolic large ribo...	16	4
GO:0009611	0.0170886	0.0627196	0.946236	0.946236	0.143505	0.143505	BP	response to wounding	40	NA
GO:0016829	0.0629307	0.0629307	0.0471541	0.0471541	0.0797166	0.0797166	MF	lyase activity	32	NA
GO:0006811	0.0012937	0.06325	0.917638	0.917638	0.478549	0.478549	BP	ion transport	20	NA
GO:0030154	0.0644053	0.0644053	0.982117	0.982117	0.221379	0.221379	BP	cell differentiation	40	NA
GO:0009057	0.0645905	0.0645905	0.114444	0.114444	0.421055	0.421055	BP	macromolecule catabo...	21	NA
GO:0032940	0.00103924	0.0659148	0.999567	0.999567	0.365709	0.365709	BP	secretion by cell	35	NA
GO:0006886	0.0672404	0.0672404	0.930799	0.930799	0.820326	0.820326	BP	intracellular protei...	16	NA
GO:0034613	0.0672404	0.0672404	0.930799	0.930799	0.820326	0.820326	BP	cellular protein loc...	16	NA
GO:0070727	0.0672404	0.0672404	0.930799	0.930799	0.820326	0.820326	BP	cellular macromolecu...	16	NA
GO:0007409	0.0681751	0.0681751	0.991395	0.991395	0.178633	0.178633	BP	axonogenesis	15	NA
GO:0048812	0.0681751	0.0681751	0.991395	0.991395	0.178633	0.178633	BP	neuron projection mo...	15	NA
GO:0048858	0.0681751	0.0681751	0.991395	0.991395	0.178633	0.178633	BP	cell projection morp...	15	NA
GO:0006955	0.0746313	0.0746313	0.799119	0.799119	0.173528	0.173528	BP	immune response	17	NA
GO:0046983	0.0754927	0.0754927	0.05563	0.05563	0.073468	0.073468	MF	protein dimerization...	27	NA
GO:0050662	0.670502	0.0755324	0.261792	0.96609	0.105252	0.105252	MF	coenzyme binding	41	NA
GO:0031974	1.59151e-07	0.0763469	0.953199	0.953199	0.999844	0.999844	CC	membrane-enclosed lu...	149	NA
GO:0016032	0.000251401	0.0778274	1.90775e-10	0.0495343	0.99984	0.99984	BP	viral reproduction	47	4
GO:0032553	0.0784666	0.0784666	0.0196483	0.0196483	0.993647	0.993647	MF	ribonucleotide bindi...	56	NA
GO:0032555	0.0784666	0.0784666	0.0196483	0.0196483	0.993647	0.993647	MF	purine ribonucleotid...	56	NA
GO:0051239	0.0802529	0.0802529	0.895719	0.895719	0.120989	0.120989	BP	regulation of multic...	22	NA
GO:0044421	0.0810613	0.0810613	0.663767	0.663767	0.000617106	0.0712309	CC	extracellular region...	25	NA
GO:0032868	0.081285	0.081285	0.104459	0.104459	0.346606	0.346606	BP	response to insulin ...	12	NA
GO:0007411	0.0821311	0.0821311	0.993161	0.993161	0.253881	0.253881	BP	axon guidance	12	NA
GO:0048869	0.0828246	0.0828246	0.981133	0.981133	0.219127	0.219127	BP	cellular development...	42	NA
GO:0006974	0.0837792	0.0837792	0.124327	0.124327	0.700859	0.700859	BP	response to DNA dama...	13	NA
GO:0048870	0.0841953	0.0841953	0.950298	0.950298	0.0910049	0.0910049	BP	cell motility	13	NA
GO:0051674	0.0841953	0.0841953	0.950298	0.950298	0.0910049	0.0910049	BP	localization of cell	13	NA
GO:0032989	0.0843135	0.0843135	0.980899	0.980899	0.0593702	0.0593702	BP	cellular component m...	20	NA
GO:0000267	0.0846715	0.0846715	0.0168467	0.619477	0.0591408	0.601193	CC	cell fraction	64	NA
GO:0044459	0.00339765	0.0847632	0.998852	0.998852	0.321742	0.321742	CC	plasma membrane part	31	NA
GO:0032870	0.0860272	0.0860272	0.046524	0.046524	0.0760688	0.0760688	BP	cellular response to...	12	NA
GO:0071495	0.0860272	0.0860272	0.046524	0.046524	0.0760688	0.0760688	BP	cellular response to...	12	NA
GO:0051171	0.0861341	0.0861341	0.0625379	0.0625379	0.965116	0.965116	BP	regulation of nitrog...	34	NA
GO:0031406	0.0873243	0.0873243	0.151711	0.151711	0.62253	0.62253	MF	carboxylic acid bind...	26	NA
GO:0012505	0.0877943	0.0877943	0.97297	0.97297	0.558542	0.558542	CC	endomembrane system	49	NA
GO:0006007	1.66331e-05	0.0903336	2.28386e-06	0.0230643	0.00131227	0.512778	BP	glucose catabolic pr...	17	NA
GO:0000904	0.092814	0.092814	0.990205	0.990205	0.0655983	0.0655983	BP	cell morphogenesis i...	17	NA
GO:0044271	0.000847669	0.0940429	0.00483815	0.00483815	0.367647	0.367647	BP	cellular nitrogen co...	25	NA
GO:0008415	0.0957991	0.0957991	0.978892	0.978892	0.221114	0.221114	MF	acyltransferase acti...	11	NA
GO:0016747	0.0957991	0.0957991	0.978892	0.978892	0.221114	0.221114	MF	transferase activity...	11	NA
GO:0051716	0.000290653	0.0971329	0.000419606	0.142221	0.00869452	0.416318	BP	cellular response to...	68	NA
GO:0006486	0.0976777	0.0976777	0.572423	0.572423	0.99323	0.99323	BP	protein amino acid g...	11	NA
GO:0006487	0.0976777	0.0976777	0.572423	0.572423	0.99323	0.99323	BP	protein amino acid N...	11	NA
GO:0009100	0.0976777	0.0976777	0.572423	0.572423	0.99323	0.99323	BP	glycoprotein metabol...	11	NA
GO:0009101	0.0976777	0.0976777	0.572423	0.572423	0.99323	0.99323	BP	glycoprotein biosynt...	11	NA
GO:0018196	0.0976777	0.0976777	0.572423	0.572423	0.99323	0.99323	BP	peptidyl-asparagine ...	11	NA
GO:0018279	0.0976777	0.0976777	0.572423	0.572423	0.99323	0.99323	BP	protein amino acid N...	11	NA
GO:0043413	0.0976777	0.0976777	0.572423	0.572423	0.99323	0.99323	BP	macromolecule glycos...	11	NA
GO:0070085	0.0976777	0.0976777	0.572423	0.572423	0.99323	0.99323	BP	glycosylation	11	NA
GO:0043434	0.0983866	0.0983866	0.132758	0.132758	0.180904	0.180904	BP	response to peptide ...	15	NA
GO:0007599	0.000618189	0.0985529	0.973624	0.973624	0.11729	0.11729	BP	hemostasis	32	NA
GO:0050878	0.000618189	0.0985529	0.973624	0.973624	0.11729	0.11729	BP	regulation of body f...	32	NA
GO:0009820	0.000911685	0.0994843	0.000239161	0.99903	0.00404735	0.00404735	BP	alkaloid metabolic p...	12	NA
GO:0016746	0.100148	0.100148	0.974982	0.974982	0.303271	0.303271	MF	transferase activity...	13	NA
GO:0016044	0.100782	0.100782	0.987246	0.987246	0.442812	0.442812	BP	cellular membrane or...	16	NA
GO:0061024	0.100782	0.100782	0.987246	0.987246	0.442812	0.442812	BP	membrane organizatio...	16	NA
GO:0031175	0.101657	0.101657	0.990802	0.990802	0.229585	0.229585	BP	neuron projection de...	16	NA
GO:0005102	0.102303	0.102303	0.913725	0.913725	0.514341	0.514341	MF	receptor binding	23	NA
GO:0019319	0.000346364	0.103442	8.90578e-06	0.151557	0.00203975	0.0680894	BP	hexose biosynthetic ...	20	NA
GO:0046903	0.00191039	0.104809	0.999513	0.999513	0.197937	0.197937	BP	secretion	39	NA
GO:0040011	0.106161	0.106161	0.958835	0.958835	0.166392	0.166392	BP	locomotion	14	NA
GO:0016070	0.10679	0.10679	0.00812798	0.00812798	0.999808	0.999808	BP	RNA metabolic proces...	48	NA
GO:0070887	0.000147352	0.107121	0.000118345	0.225796	0.00214254	0.322949	BP	cellular response to...	54	NA
GO:0043066	0.108253	0.108253	0.958421	0.958421	0.667434	0.667434	BP	negative regulation ...	29	NA
GO:0043069	0.108253	0.108253	0.958421	0.958421	0.667434	0.667434	BP	negative regulation ...	29	NA
GO:0032403	0.111061	0.111061	1	1	0.603162	0.603162	MF	protein complex bind...	13	NA
GO:0032501	0.202509	0.112076	0.601115	1	0.780944	0.904574	BP	multicellular organi...	163	NA
GO:0048523	0.112665	0.112665	0.952431	0.952431	0.470683	0.470683	BP	negative regulation ...	67	NA
GO:0022892	0.00129923	0.112699	0.772097	0.772097	0.664745	0.664745	MF	substrate-specific t...	36	NA
GO:0042802	0.113903	0.113903	0.174115	0.174115	0.182451	0.182451	MF	identical protein bi...	44	NA
GO:0016614	0.000740374	0.11649	6.82555e-05	0.996078	8.29008e-06	0.0683114	MF	oxidoreductase activ...	40	NA
GO:0009062	0.000910566	0.116522	0.940726	0.940726	0.450284	0.450284	BP	fatty acid catabolic...	16	1
GO:0009636	0.119354	0.119354	0.0972304	0.0972304	0.754546	0.754546	BP	response to toxin	12	NA
GO:0006766	0.119359	0.119359	0.0332093	0.0332093	0.00589861	0.00589861	BP	vitamin metabolic pr...	14	NA
GO:0042060	0.000578097	0.120196	0.989234	0.989234	0.126166	0.126166	BP	wound healing	32	NA
GO:0032787	0.147799	0.122169	0.00178119	0.212608	3.16856e-05	0.000751712	BP	monocarboxylic acid ...	75	NA
GO:0006364	0.123926	0.123926	0.0242008	0.0242008	0.967242	0.967242	BP	rRNA processing	10	4
GO:0016072	0.123926	0.123926	0.0242008	0.0242008	0.967242	0.967242	BP	rRNA metabolic proce...	10	4
GO:0022613	0.124598	0.124598	0.0129421	0.0129421	0.994009	0.994009	BP	ribonucleoprotein co...	15	4
GO:0042254	0.124598	0.124598	0.0129421	0.0129421	0.994009	0.994009	BP	ribosome biogenesis	15	4
GO:0006082	0.000350132	0.125024	1.16527e-05	0.560974	3.7249e-06	0.0212888	BP	organic acid metabol...	116	NA
GO:0034470	0.12638	0.12638	0.0484865	0.0484865	0.902668	0.902668	BP	ncRNA processing	12	4
GO:0034660	0.12638	0.12638	0.0484865	0.0484865	0.902668	0.902668	BP	ncRNA metabolic proc...	12	4
GO:0005506	0.126627	0.126627	0.980377	0.980377	0.568038	0.568038	MF	iron ion binding	26	NA
GO:0042623	0.126728	0.126728	0.968405	0.968405	0.932045	0.932045	MF	ATPase activity, cou...	12	NA
GO:0010038	0.127472	0.127472	0.0250333	0.0250333	0.162909	0.162909	BP	response to metal io...	19	NA
GO:0006754	0.127581	0.127581	0.743521	0.743521	0.470668	0.470668	BP	ATP biosynthetic pro...	12	NA
GO:0009152	0.127581	0.127581	0.743521	0.743521	0.470668	0.470668	BP	purine ribonucleotid...	12	NA
GO:0009201	0.127581	0.127581	0.743521	0.743521	0.470668	0.470668	BP	ribonucleoside triph...	12	NA
GO:0009206	0.127581	0.127581	0.743521	0.743521	0.470668	0.470668	BP	purine ribonucleosid...	12	NA
GO:0014070	0.127805	0.127805	0.115516	0.115516	0.822194	0.822194	BP	response to organic ...	11	NA
GO:0005615	0.128256	0.128256	0.540778	0.540778	0.00186836	0.00186836	CC	extracellular space	22	NA
GO:0044265	0.131893	0.131893	0.256003	0.256003	0.524698	0.524698	BP	cellular macromolecu...	16	NA
GO:0003729	0.132008	0.132008	0.114209	0.114209	0.921803	0.921803	MF	mRNA binding	14	NA
GO:0070469	0.133181	0.133181	0.614488	0.614488	0.992295	0.992295	CC	respiratory chain	10	3
GO:0042180	0.000361823	0.135029	1.12096e-05	0.60356	4.19396e-06	0.0256632	BP	cellular ketone meta...	114	NA
GO:0005496	0.135686	0.135686	0.931887	0.931887	0.0600602	0.0600602	MF	steroid binding	13	NA
GO:0002376	0.135784	0.135784	0.835741	0.835741	0.230523	0.230523	BP	immune system proces...	32	NA
GO:0060341	0.136644	0.136644	0.966991	0.966991	0.764586	0.764586	BP	regulation of cellul...	10	NA
GO:0010035	0.142492	0.142492	0.0966154	0.0966154	0.506957	0.506957	BP	response to inorgani...	29	NA
GO:0009259	0.148501	0.143927	0.879129	0.879129	0.664772	0.664772	BP	ribonucleotide metab...	19	NA
GO:0003001	0.144685	0.144685	0.922496	0.922496	0.887331	0.887331	BP	generation of a sign...	12	NA
GO:0008233	0.145619	0.145619	0.131953	0.131953	0.12439	0.12439	MF	peptidase activity	13	NA
GO:0016052	4.83981e-08	0.149119	3.68651e-08	0.185622	0.000537253	0.122333	BP	carbohydrate catabol...	26	NA
GO:0006812	0.00223716	0.150528	0.946572	0.946572	0.545274	0.545274	BP	cation transport	13	NA
GO:0010646	0.151544	0.151544	0.87988	0.87988	0.294867	0.294867	BP	regulation of cell c...	27	NA
GO:0016051	2.81612e-06	0.15204	3.1449e-06	0.0123494	0.000984509	0.0431969	BP	carbohydrate biosynt...	28	NA
GO:0007154	0.15223	0.15223	0.964432	0.964432	0.416221	0.416221	BP	cell communication	40	NA
GO:0050896	0.30946	0.152728	0.0643793	0.488716	0.0868654	0.49059	BP	response to stimulus	150	NA
GO:0005524	0.158946	0.158946	0.0733659	0.0733659	0.971495	0.971495	MF	ATP binding	49	NA
GO:0032559	0.158946	0.158946	0.0733659	0.0733659	0.971495	0.971495	MF	adenyl ribonucleotid...	49	NA
GO:0043603	5.96508e-05	0.16037	0.000217772	0.209605	0.0194991	0.0194991	BP	cellular amide metab...	17	NA
GO:0005622	0.225026	0.165313	0.124484	0.215814	0.976989	0.979196	CC	intracellular	420	NA
GO:0044424	0.225026	0.165313	0.124484	0.215814	0.976989	0.979196	CC	intracellular part	420	NA
GO:0044085	0.166658	0.166658	0.83268	0.83268	0.984971	0.984971	BP	cellular component b...	64	NA
GO:0009060	0.166731	0.166731	0.834239	0.834239	0.368046	0.368046	BP	aerobic respiration	16	NA
GO:0060548	0.167896	0.167896	0.94862	0.94862	0.626983	0.626983	BP	negative regulation ...	30	NA
GO:0042493	0.170267	0.170267	0.121066	0.121066	0.147242	0.147242	BP	response to drug	19	NA
GO:0009719	0.171216	0.171216	0.0528195	0.0528195	0.216044	0.216044	BP	response to endogeno...	31	NA
GO:0048646	0.171701	0.171701	0.896675	0.896675	0.0493505	0.0493505	BP	anatomical structure...	11	NA
GO:0048667	0.172603	0.172603	0.987246	0.987246	0.10556	0.10556	BP	cell morphogenesis i...	16	NA
GO:0000902	0.173036	0.173036	0.930842	0.930842	0.0521349	0.0521349	BP	cell morphogenesis	18	NA
GO:0005782	0.174841	0.174841	0.967468	0.967468	0.0225604	0.0225604	CC	peroxisomal matrix	10	NA
GO:0031907	0.174841	0.174841	0.967468	0.967468	0.0225604	0.0225604	CC	microbody lumen	10	NA
GO:0016903	0.175401	0.175401	0.0825594	0.0825594	0.163709	0.163709	MF	oxidoreductase activ...	14	NA
GO:0019748	9.19356e-05	0.175512	3.69437e-05	0.0155293	0.000118039	0.00532341	BP	secondary metabolic ...	19	NA
GO:0031224	4.66614e-06	0.17859	0.983625	0.983625	0.277328	0.277328	CC	intrinsic to membran...	53	NA
GO:0022403	0.180687	0.180687	0.196834	0.196834	0.543123	0.543123	BP	cell cycle phase	15	NA
GO:0019842	0.182385	0.182385	0.245909	0.245909	0.469735	0.469735	MF	vitamin binding	17	NA
GO:0060255	0.186924	0.186924	0.13744	0.13744	0.923737	0.923737	BP	regulation of macrom...	47	NA
GO:0030003	0.187831	0.187831	0.0961421	0.0961421	0.141311	0.141311	BP	cellular cation home...	10	NA
GO:0055080	0.187831	0.187831	0.0961421	0.0961421	0.141311	0.141311	BP	cation homeostasis	10	NA
GO:0006753	0.0167957	0.188744	0.0332234	0.683672	0.0844586	0.0844586	BP	nucleoside phosphate...	37	NA
GO:0009117	0.0167957	0.188744	0.0332234	0.683672	0.0844586	0.0844586	BP	nucleotide metabolic...	37	NA
GO:0019752	0.000538563	0.189773	1.59344e-05	0.675756	5.15046e-06	0.0328489	BP	carboxylic acid meta...	113	NA
GO:0043436	0.000538563	0.189773	1.59344e-05	0.675756	5.15046e-06	0.0328489	BP	oxoacid metabolic pr...	113	NA
GO:0022891	0.000805508	0.190133	0.919158	0.919158	0.325133	0.325133	MF	substrate-specific t...	23	NA
GO:0005515	0.0640664	0.191773	0.986686	0.986686	0.886571	0.886571	MF	protein binding	259	NA
GO:0015075	0.000553506	0.196254	0.957353	0.957353	0.428005	0.428005	MF	ion transmembrane tr...	19	NA
GO:0008202	0.197041	0.197041	0.589231	0.589231	0.000197148	0.0125414	BP	steroid metabolic pr...	30	NA
GO:0048731	0.438975	0.200104	0.00666765	0.97547	0.973226	0.973226	BP	system development	110	NA
GO:0010941	0.202736	0.202736	0.799965	0.799965	0.784892	0.784892	BP	regulation of cell d...	55	NA
GO:0018193	0.203817	0.203817	0.904982	0.904982	0.796779	0.796779	BP	peptidyl-amino acid ...	17	NA
GO:0042470	0.207509	0.207509	0.84064	0.84064	0.835027	0.835027	CC	melanosome	30	NA
GO:0048770	0.207509	0.207509	0.84064	0.84064	0.835027	0.835027	CC	pigment granule	30	NA
GO:0006629	0.0162116	0.208936	0.796506	0.796506	0.00295085	0.0402219	BP	lipid metabolic proc...	80	NA
GO:0048471	0.210899	0.210899	0.989577	0.989577	0.157436	0.157436	CC	perinuclear region o...	14	NA
GO:0043623	0.216242	0.216242	0.964781	0.964781	0.360057	0.360057	BP	cellular protein com...	12	NA
GO:0055114	0.558028	0.216727	0.597928	0.597928	0.111267	0.111267	BP	oxidation reduction	105	NA
GO:0023046	0.218777	0.218777	0.789299	0.789299	0.790165	0.790165	BP	signaling process	64	NA
GO:0023060	0.218777	0.218777	0.789299	0.789299	0.790165	0.790165	BP	signal transmission	64	NA
GO:0009141	0.0887738	0.22552	0.89624	0.89624	0.691166	0.691166	BP	nucleoside triphosph...	18	NA
GO:0009144	0.0887738	0.22552	0.89624	0.89624	0.691166	0.691166	BP	purine nucleoside tr...	18	NA
GO:0016705	0.228905	0.228905	0.101986	0.101986	0.0624711	0.0624711	MF	oxidoreductase activ...	15	NA
GO:0001889	0.228919	0.228919	0.135186	0.135186	0.967481	0.967481	BP	liver development	11	NA
GO:0061008	0.228919	0.228919	0.135186	0.135186	0.967481	0.967481	BP	hepaticobiliary syst...	11	NA
GO:0016740	0.0278823	0.229726	0.0334778	0.0334778	0.438194	0.438194	MF	transferase activity	59	NA
GO:0030030	0.231181	0.231181	0.990205	0.990205	0.143036	0.143036	BP	cell projection orga...	17	NA
GO:0048666	0.231181	0.231181	0.990205	0.990205	0.143036	0.143036	BP	neuron development	17	NA
GO:0044257	0.2318	0.2318	0.291658	0.291658	0.334158	0.334158	BP	cellular protein cat...	10	NA
GO:0051603	0.2318	0.2318	0.291658	0.291658	0.334158	0.334158	BP	proteolysis involved...	10	NA
GO:0046914	0.184557	0.231923	0.0734132	0.979318	0.0711132	0.511991	MF	transition metal ion...	44	NA
GO:0070011	0.232417	0.232417	0.164978	0.164978	0.150089	0.150089	MF	peptidase activity, ...	12	NA
GO:0031960	0.235657	0.235657	0.290098	0.290098	0.769476	0.769476	BP	response to corticos...	12	NA
GO:0051384	0.235657	0.235657	0.290098	0.290098	0.769476	0.769476	BP	response to glucocor...	12	NA
GO:0030182	0.236521	0.236521	0.989005	0.989005	0.184735	0.184735	BP	neuron differentiati...	19	NA
GO:0035270	0.00166171	0.239605	7.58604e-09	0.951236	0.999874	0.999874	BP	endocrine system dev...	41	4
GO:0042981	0.244206	0.244206	0.860957	0.860957	0.693573	0.693573	BP	regulation of apopto...	53	NA
GO:0043067	0.244206	0.244206	0.860957	0.860957	0.693573	0.693573	BP	regulation of progra...	53	NA
GO:0009142	0.247733	0.247733	0.724811	0.724811	0.406427	0.406427	BP	nucleoside triphosph...	13	NA
GO:0009145	0.247733	0.247733	0.724811	0.724811	0.406427	0.406427	BP	purine nucleoside tr...	13	NA
GO:0008203	0.249637	0.249637	0.813429	0.813429	0.0596865	0.0596865	BP	cholesterol metaboli...	13	NA
GO:0016125	0.249637	0.249637	0.813429	0.813429	0.0596865	0.0596865	BP	sterol metabolic pro...	13	NA
GO:0022402	0.252874	0.252874	0.296849	0.296849	0.603932	0.603932	BP	cell cycle process	16	NA
GO:0006519	5.39497e-05	0.255943	5.91015e-05	0.0896746	0.0114894	0.0114894	BP	cellular amino acid ...	58	NA
GO:0008289	0.258608	0.258608	0.607	0.607	0.0216519	0.0216519	MF	lipid binding	37	NA
GO:0009653	0.259239	0.259239	0.952384	0.952384	0.0763274	0.0763274	BP	anatomical structure...	41	NA
GO:0016071	0.270337	0.270337	0.0680496	0.0680496	0.967118	0.967118	BP	mRNA metabolic proce...	24	NA
GO:0005996	6.11476e-08	0.272084	1.36557e-07	0.364035	0.000393569	0.0598946	BP	monosaccharide metab...	39	NA
GO:0019318	6.11476e-08	0.272084	1.36557e-07	0.364035	0.000393569	0.0598946	BP	hexose metabolic pro...	39	NA
GO:0006461	0.275359	0.275359	0.795325	0.795325	0.776133	0.776133	BP	protein complex asse...	35	NA
GO:0070271	0.275359	0.275359	0.795325	0.795325	0.776133	0.776133	BP	protein complex biog...	35	NA
GO:0016651	0.27646	0.27646	0.837704	0.837704	0.466641	0.466641	MF	oxidoreductase activ...	11	NA
GO:0022008	0.280212	0.280212	0.987185	0.987185	0.467286	0.467286	BP	neurogenesis	22	NA
GO:0006979	0.280923	0.280923	0.241666	0.241666	0.41795	0.41795	BP	response to oxidativ...	14	NA
GO:0016053	0.00579776	0.281598	0.00217592	1	0.00742273	1	BP	organic acid biosynt...	35	NA
GO:0046394	0.00579776	0.281598	0.00217592	0.00217592	0.00742273	0.00742273	BP	carboxylic acid bios...	35	NA
GO:0006084	0.284576	0.284576	0.790228	0.790228	0.179919	0.179919	BP	acetyl-CoA metabolic...	12	NA
GO:0006099	0.284576	0.284576	0.790228	0.790228	0.179919	0.179919	BP	tricarboxylic acid c...	12	NA
GO:0046356	0.284576	0.284576	0.790228	0.790228	0.179919	0.179919	BP	acetyl-CoA catabolic...	12	NA
GO:0030529	0.00334255	0.284659	4.87157e-06	0.00955207	1	1	CC	ribonucleoprotein co...	65	NA
GO:0032268	0.287488	0.287488	0.262033	0.262033	0.113333	0.113333	BP	regulation of cellul...	20	NA
GO:0040007	0.28857	0.28857	0.124247	0.124247	0.00529016	0.00529016	BP	growth	10	NA
GO:0030170	0.288773	0.288773	0.267029	0.267029	0.579716	0.579716	MF	pyridoxal phosphate ...	11	NA
GO:0070279	0.288773	0.288773	0.267029	0.267029	0.579716	0.579716	MF	vitamin B6 binding	11	NA
GO:0051262	0.290438	0.290438	0.413838	0.413838	0.516062	0.516062	BP	protein tetramerizat...	11	NA
GO:0016462	0.0607555	0.291846	0.984445	0.984445	0.971507	0.971507	MF	pyrophosphatase acti...	26	NA
GO:0016817	0.0607555	0.291846	0.984445	0.984445	0.971507	0.971507	MF	hydrolase activity, ...	26	NA
GO:0016818	0.0607555	0.291846	0.984445	0.984445	0.971507	0.971507	MF	hydrolase activity, ...	26	NA
GO:0017111	0.0607555	0.291846	0.984445	0.984445	0.971507	0.971507	MF	nucleoside-triphosph...	26	NA
GO:0051186	0.00299657	0.294035	0.000423501	0.0857302	0.000768695	0.0516285	BP	cofactor metabolic p...	39	NA
GO:0009888	0.297346	0.297346	0.911959	0.911959	0.407328	0.407328	BP	tissue development	13	NA
GO:0006396	0.307217	0.307217	0.0228967	0.0228967	0.999744	0.999744	BP	RNA processing	27	NA
GO:0046906	0.307575	0.307575	0.904346	0.904346	0.832973	0.832973	MF	tetrapyrrole binding	20	NA
GO:0048699	0.307752	0.307752	0.987794	0.987794	0.365778	0.365778	BP	generation of neuron...	21	NA
GO:0043170	0.0331524	0.310568	0.000708096	0.180608	1	1	BP	macromolecule metabo...	160	NA
GO:0050793	0.313778	0.313778	0.639337	0.639337	0.0543756	0.0543756	BP	regulation of develo...	13	NA
GO:0020037	0.314796	0.314796	0.926921	0.926921	0.739036	0.739036	MF	heme binding	19	NA
GO:0034599	0.323428	0.323428	0.239067	0.239067	0.708754	0.708754	BP	cellular response to...	10	NA
GO:0034614	0.323428	0.323428	0.239067	0.239067	0.708754	0.708754	BP	cellular response to...	10	NA
GO:0007399	0.32381	0.32381	0.97863	0.97863	0.761937	0.761937	BP	nervous system devel...	34	NA
GO:0030246	0.32455	0.32455	0.180061	0.180061	0.0645424	0.0645424	MF	carbohydrate binding	17	NA
GO:0006950	0.223895	0.325266	0.837974	0.837974	0.648248	0.648248	BP	response to stress	90	NA
GO:0009056	0.00951269	0.327412	0.00125766	0.119177	0.00561433	0.0442367	BP	catabolic process	136	NA
GO:0052547	0.328623	0.328623	0.73048	0.73048	0.5758	0.5758	BP	regulation of peptid...	10	NA
GO:0052548	0.328623	0.328623	0.73048	0.73048	0.5758	0.5758	BP	regulation of endope...	10	NA
GO:0051289	0.333872	0.333872	0.350568	0.350568	0.419043	0.419043	BP	protein homotetramer...	10	NA
GO:0046034	0.0373377	0.336628	0.929079	0.929079	0.609585	0.609585	BP	ATP metabolic proces...	16	NA
GO:0048513	0.192209	0.347416	0.00108406	0.845651	0.977776	0.977776	BP	organ development	93	NA
GO:0009628	0.349097	0.349097	0.181382	0.181382	0.152814	0.152814	BP	response to abiotic ...	11	NA
GO:0005840	0.00104963	0.349231	1.83779e-08	0.0732767	0.999987	0.999987	CC	ribosome	41	4
GO:0000166	0.0628006	0.349864	0.0305684	0.0474521	0.979542	0.979542	MF	nucleotide binding	101	NA
GO:0044262	5.75925e-05	0.350252	0.000114223	0.725753	0.0102147	0.318489	BP	cellular carbohydrat...	54	NA
GO:0031975	2.75342e-07	0.350667	0.725508	0.725508	0.828838	0.828838	CC	envelope	73	NA
GO:0019220	0.352666	0.352666	0.860258	0.860258	0.287639	0.287639	BP	regulation of phosph...	10	NA
GO:0051174	0.352666	0.352666	0.860258	0.860258	0.287639	0.287639	BP	regulation of phosph...	10	NA
GO:0010608	0.356135	0.356135	0.271333	0.271333	0.676959	0.676959	BP	posttranscriptional ...	15	NA
GO:0009725	0.360443	0.360443	0.155271	0.155271	0.276312	0.276312	BP	response to hormone ...	28	NA
GO:0006800	0.362309	0.362309	0.239067	0.239067	0.659098	0.659098	BP	oxygen and reactive ...	10	NA
GO:0065003	0.36295	0.36295	0.638905	0.638905	0.980049	0.980049	BP	macromolecular compl...	45	NA
GO:0005789	0.363456	0.363456	0.808953	0.808953	0.535305	0.535305	CC	endoplasmic reticulu...	38	NA
GO:0006631	0.00905953	0.366696	0.916219	0.916219	0.273941	0.273941	BP	fatty acid metabolic...	36	NA
GO:0009605	0.0299574	0.373484	0.988196	0.988196	0.37629	0.37629	BP	response to external...	54	NA
GO:0050789	0.0253153	0.373497	1	1	0.627148	0.907373	BP	regulation of biolog...	149	NA
GO:0009893	0.374407	0.374407	0.298816	0.298816	0.475726	0.475726	BP	positive regulation ...	26	NA
GO:0031325	0.374407	0.374407	0.298816	0.298816	0.475726	0.475726	BP	positive regulation ...	26	NA
GO:0001505	0.374948	0.374948	0.232955	0.232955	0.761329	0.761329	BP	regulation of neurot...	10	NA
GO:0007610	0.377793	0.377793	0.415159	0.415159	0.201997	0.201997	BP	behavior	10	NA
GO:0015980	0.0447247	0.378228	0.546401	0.546401	0.475538	0.475538	BP	energy derivation by...	49	NA
GO:0007275	0.308382	0.380367	0.0053254	0.948734	0.973506	0.973506	BP	multicellular organi...	117	NA
GO:0034621	0.0352038	0.382158	1.3906e-05	0.885504	0.999985	0.999985	BP	cellular macromolecu...	58	NA
GO:0043933	0.142812	0.385291	0.00141994	0.626087	0.999982	0.999982	BP	macromolecular compl...	80	NA
GO:0009260	0.385532	0.385532	0.706484	0.706484	0.382488	0.382488	BP	ribonucleotide biosy...	14	NA
GO:0006952	0.389367	0.389367	0.978939	0.978939	0.608482	0.608482	BP	defense response	17	NA
GO:0019226	0.389691	0.389691	0.313548	0.313548	0.458204	0.458204	BP	transmission of nerv...	12	NA
GO:0009966	0.391989	0.391989	0.630683	0.630683	0.231105	0.231105	BP	regulation of signal...	20	NA
GO:0023051	0.391989	0.391989	0.630683	0.630683	0.231105	0.231105	BP	regulation of signal...	20	NA
GO:0043085	0.39397	0.39397	0.211693	0.211693	0.193154	0.193154	BP	positive regulation ...	18	NA
GO:0019867	0.394008	0.394008	0.85381	0.85381	0.0721058	0.0721058	CC	outer membrane	10	NA
GO:0031968	0.394008	0.394008	0.85381	0.85381	0.0721058	0.0721058	CC	organelle outer memb...	10	NA
GO:0006916	0.394744	0.394744	0.819705	0.819705	0.737095	0.737095	BP	anti-apoptosis	19	NA
GO:0007165	0.395896	0.395896	0.47157	0.47157	0.65844	0.65844	BP	signal transduction	49	NA
GO:0045471	0.396301	0.396301	0.245452	0.245452	0.433039	0.433039	BP	response to ethanol	11	NA
GO:0005634	0.396526	0.396526	0.15487	0.15487	0.970231	0.970231	CC	nucleus	117	NA
GO:0009150	0.0432413	0.401196	0.912941	0.912941	0.744998	0.744998	BP	purine ribonucleotid...	17	NA
GO:0009199	0.0432413	0.401196	0.912941	0.912941	0.744998	0.744998	BP	ribonucleoside triph...	17	NA
GO:0009205	0.0432413	0.401196	0.912941	0.912941	0.744998	0.744998	BP	purine ribonucleosid...	17	NA
GO:0051246	0.401358	0.401358	0.358235	0.358235	0.121132	0.121132	BP	regulation of protei...	21	NA
GO:0006457	0.40613	0.40613	0.227266	0.227266	0.999867	0.999867	BP	protein folding	28	NA
GO:0000302	0.407609	0.407609	0.184818	0.184818	0.81015	0.81015	BP	response to reactive...	11	NA
GO:0044432	0.0158653	0.411266	0.94248	0.94248	0.667739	0.667739	CC	endoplasmic reticulu...	54	NA
GO:0007049	0.415227	0.415227	0.27939	0.27939	0.477446	0.477446	BP	cell cycle	18	NA
GO:0006605	0.415979	0.415979	0.712713	0.712713	0.757224	0.757224	BP	protein targeting	10	NA
GO:0009166	0.022173	0.431721	0.944459	0.944459	0.820801	0.820801	BP	nucleotide catabolic...	15	NA
GO:0005623	0.936535	0.432353	0.544925	0.564921	0.770367	0.784548	CC	cell	425	NA
GO:0044464	0.936535	0.432353	0.544925	0.564921	0.770367	0.784548	CC	cell part	425	NA
GO:0019825	0.442194	0.442194	0.703223	0.703223	0.844411	0.844411	MF	oxygen binding	13	NA
GO:0030163	0.442666	0.442666	0.373199	0.373199	0.275407	0.275407	BP	protein catabolic pr...	11	NA
GO:0003006	0.443703	0.443703	0.493309	0.493309	0.0490112	0.0490112	BP	reproductive develop...	10	NA
GO:0071310	0.445548	0.445548	0.455935	0.455935	0.345408	0.345408	BP	cellular response to...	17	NA
GO:0031323	0.44952	0.44952	0.47228	0.47228	0.83018	0.83018	BP	regulation of cellul...	56	NA
GO:0044260	0.0527482	0.450466	0.000313073	0.121672	1	1	BP	cellular macromolecu...	145	NA
GO:0010468	0.458287	0.458287	0.153111	0.153111	0.988179	0.988179	BP	regulation of gene e...	32	NA
GO:0019866	9.16607e-08	0.461116	0.687412	0.687412	0.971455	0.971455	CC	organelle inner memb...	58	NA
GO:0042175	0.462582	0.462582	0.8315	0.8315	0.511916	0.511916	CC	nuclear envelope-end...	39	NA
GO:0048545	0.463522	0.463522	0.314206	0.314206	0.451507	0.451507	BP	response to steroid ...	19	NA
GO:0044092	0.464688	0.464688	0.322646	0.322646	0.0565579	0.0565579	BP	negative regulation ...	14	NA
GO:0017076	0.465849	0.465849	0.156733	0.156733	0.987017	0.987017	MF	purine nucleotide bi...	68	NA
GO:0019222	0.466558	0.466558	0.463198	0.463198	0.796433	0.796433	BP	regulation of metabo...	62	NA
GO:0016209	0.484887	0.484887	0.463099	0.463099	0.688304	0.688304	MF	antioxidant activity	11	NA
GO:0005975	6.89058e-05	0.484953	0.000193077	0.62029	0.0109119	0.301638	BP	carbohydrate metabol...	57	NA
GO:0045454	0.486235	0.486235	0.744929	0.744929	0.910881	0.910881	BP	cell redox homeostas...	13	NA
GO:0051704	0.153697	0.491422	0.971833	0.971833	0.401629	0.401629	BP	multi-organism proce...	36	NA
GO:0010604	0.499155	0.499155	0.341976	0.341976	0.567936	0.567936	BP	positive regulation ...	15	NA
GO:0005739	3.60894e-06	0.502786	0.819585	0.819585	0.717605	0.717605	CC	mitochondrion	146	NA
GO:0044425	7.38532e-08	0.506765	0.992974	0.992974	0.328055	0.328055	CC	membrane part	102	NA
GO:0022900	0.00128137	0.508236	0.473625	0.473625	0.977126	0.977126	BP	electron transport c...	29	NA
GO:0043228	0.69437	0.508613	0.227856	0.980273	0.998334	0.998334	CC	non-membrane-bounded...	114	NA
GO:0043232	0.69437	0.508613	0.227856	0.980273	0.998334	0.998334	CC	intracellular non-me...	114	NA
GO:0009109	0.511276	0.511276	0.554863	0.554863	0.125776	0.125776	BP	coenzyme catabolic p...	13	NA
GO:0043065	0.512461	0.512461	0.234359	0.234359	0.949995	0.949995	BP	positive regulation ...	14	NA
GO:0043068	0.512461	0.512461	0.234359	0.234359	0.949995	0.949995	BP	positive regulation ...	14	NA
GO:0009055	0.517327	0.517327	0.166281	0.166281	0.294875	0.294875	MF	electron carrier act...	35	NA
GO:0045333	0.000543327	0.522242	0.651148	0.651148	0.733185	0.733185	BP	cellular respiration	36	NA
GO:0031967	5.78898e-07	0.525854	0.733448	0.733448	0.857745	0.857745	CC	organelle envelope	72	NA
GO:0005815	0.533849	0.533849	0.363065	0.363065	0.526297	0.526297	CC	microtubule organizi...	10	NA
GO:0009790	0.534132	0.534132	0.739472	0.739472	0.109663	0.109663	BP	embryonic developmen...	11	NA
GO:0016853	0.535397	0.535397	0.71682	0.71682	0.339845	0.339845	MF	isomerase activity	21	NA
GO:0019725	0.537662	0.537662	0.481436	0.481436	0.533566	0.533566	BP	cellular homeostasis	26	NA
GO:0019058	0.00131604	0.539766	5.20521e-10	0.156483	0.999995	0.999995	BP	viral infectious cyc...	42	4
GO:0022415	0.00131604	0.539766	5.20521e-10	0.156483	0.999995	0.999995	BP	viral reproductive p...	42	4
GO:0009987	0.263152	0.543182	0.306036	0.84219	0.582836	0.93143	BP	cellular process	387	NA
GO:0042594	0.54335	0.54335	0.685675	0.685675	0.927045	0.927045	BP	response to starvati...	10	NA
GO:0031399	0.544111	0.544111	0.245452	0.245452	0.0957171	0.0957171	BP	regulation of protei...	11	NA
GO:0007586	0.5451	0.5451	0.58447	0.58447	0.00561965	0.00561965	BP	digestion	10	NA
GO:0006873	0.547663	0.547663	0.200016	0.200016	0.10967	0.10967	BP	cellular ion homeost...	14	NA
GO:0055082	0.547663	0.547663	0.200016	0.200016	0.10967	0.10967	BP	cellular chemical ho...	14	NA
GO:0065009	0.550019	0.550019	0.331811	0.331811	0.156282	0.156282	BP	regulation of molecu...	32	NA
GO:0009059	0.0116724	0.552637	4.20694e-05	0.102254	0.999999	0.999999	BP	macromolecule biosyn...	84	NA
GO:0050790	0.553702	0.553702	0.2705	0.2705	0.150622	0.150622	BP	regulation of cataly...	28	NA
GO:0016020	1.40189e-09	0.557604	0.994034	0.994034	0.261487	0.261487	CC	membrane	166	NA
GO:0016491	0.139606	0.561979	0.0368641	0.725051	0.00787273	0.3914	MF	oxidoreductase activ...	113	NA
GO:0071212	0.0278955	0.562271	0.932243	0.932243	0.61438	0.61438	CC	subsynaptic reticulu...	55	NA
GO:0044428	0.564286	0.564286	0.376082	0.376082	0.999547	0.999547	CC	nuclear part	56	NA
GO:0034622	0.567019	0.567019	0.700603	0.700603	0.977536	0.977536	BP	cellular macromolecu...	23	NA
GO:0008104	0.0051155	0.568202	0.998377	0.998377	0.576411	0.576411	BP	protein localization	33	NA
GO:0009891	0.569456	0.569456	0.237164	0.237164	0.909316	0.909316	BP	positive regulation ...	11	NA
GO:0031328	0.569456	0.569456	0.237164	0.237164	0.909316	0.909316	BP	positive regulation ...	11	NA
GO:0005624	0.57075	0.57075	0.34459	0.34459	0.298136	0.298136	CC	membrane fraction	41	NA
GO:0033036	0.000223417	0.572288	0.999414	0.999414	0.403149	0.837909	BP	macromolecule locali...	46	NA
GO:0006986	0.575278	0.575278	0.721626	0.721626	0.817453	0.817453	BP	response to unfolded...	10	NA
GO:0043226	2.02321e-11	0.578082	0.97859	0.978984	0.999988	0.999996	CC	organelle	352	NA
GO:0043229	2.02321e-11	0.578082	0.97859	0.978984	0.999988	0.999996	CC	intracellular organe...	352	NA
GO:0050801	0.578605	0.578605	0.331649	0.331649	0.261958	0.261958	BP	ion homeostasis	16	NA
GO:0043566	0.587	0.587	0.171996	0.171996	0.988737	0.988737	MF	structure-specific D...	10	NA
GO:0051259	0.58894	0.58894	0.341266	0.341266	0.859894	0.859894	BP	protein oligomerizat...	22	NA
GO:0019219	0.593708	0.593708	0.0908975	0.0908975	0.998667	0.998667	BP	regulation of nucleo...	25	NA
GO:0050877	0.597298	0.597298	0.39121	0.39121	0.236383	0.236383	BP	neurological system ...	17	NA
GO:0010817	0.598638	0.598638	0.688533	0.688533	0.169727	0.169727	BP	regulation of hormon...	15	NA
GO:0030234	0.599514	0.599514	0.499188	0.499188	0.139469	0.139469	MF	enzyme regulator act...	18	NA
GO:0010556	0.605198	0.605198	0.233439	0.233439	0.957958	0.957958	BP	regulation of macrom...	24	NA
GO:0005543	0.611073	0.611073	0.589263	0.589263	0.332299	0.332299	MF	phospholipid binding	11	NA
GO:0016023	0.0154545	0.614998	0.999382	0.999382	0.491507	0.491507	CC	cytoplasmic membrane...	50	NA
GO:0031988	0.0154545	0.614998	0.999382	0.999382	0.491507	0.491507	CC	membrane-bounded ves...	50	NA
GO:0033554	0.617478	0.617478	0.245778	0.245778	0.902399	0.902399	BP	cellular response to...	29	NA
GO:0009889	0.619743	0.619743	0.324943	0.324943	0.836346	0.836346	BP	regulation of biosyn...	32	NA
GO:0006164	0.62293	0.62293	0.688533	0.688533	0.311465	0.311465	BP	purine nucleotide bi...	15	NA
GO:0042127	0.624463	0.624463	0.622366	0.622366	0.423975	0.423975	BP	regulation of cell p...	17	NA
GO:0044249	1.41424e-05	0.625594	1.9386e-06	0.223328	0.954016	0.999903	BP	cellular biosyntheti...	166	NA
GO:0006662	0.630905	0.630905	0.714631	0.714631	0.840871	0.840871	BP	glycerol ether metab...	13	NA
GO:0018904	0.630905	0.630905	0.714631	0.714631	0.840871	0.840871	BP	organic ether metabo...	13	NA
GO:0016310	0.0146848	0.634338	0.923271	0.923271	0.542928	0.542928	BP	phosphorylation	29	NA
GO:0048878	0.642084	0.642084	0.313832	0.313832	0.107593	0.107593	BP	chemical homeostasis	21	NA
GO:0051707	0.643344	0.643344	0.404786	0.404786	0.466947	0.466947	BP	response to other or...	16	NA
GO:0051336	0.649376	0.649376	0.722672	0.722672	0.595005	0.595005	BP	regulation of hydrol...	16	NA
GO:0030528	0.650693	0.650693	0.223317	0.223317	0.996455	0.996455	MF	transcription regula...	13	NA
GO:0005488	0.284811	0.660941	0.378985	0.791671	0.474778	0.550422	MF	binding	368	NA
GO:0006351	0.666431	0.666431	0.137841	0.137841	0.992811	0.992811	BP	transcription, DNA-d...	15	NA
GO:0006355	0.666431	0.666431	0.137841	0.137841	0.992811	0.992811	BP	regulation of transc...	15	NA
GO:0032774	0.666431	0.666431	0.137841	0.137841	0.992811	0.992811	BP	RNA biosynthetic pro...	15	NA
GO:0006091	0.826457	0.666784	0.333238	0.523923	0.0554251	0.412551	BP	generation of precur...	66	NA
GO:0042995	0.669109	0.669109	0.234902	0.234902	0.00600212	0.00600212	CC	cell projection	22	NA
GO:0044242	0.00410021	0.669293	0.929505	0.929505	0.412742	0.412742	BP	cellular lipid catab...	19	1
GO:0016836	0.670729	0.670729	0.337203	0.337203	0.0301101	0.0301101	MF	hydro-lyase activity	13	NA
GO:0006464	0.67717	0.67717	0.642599	0.642599	0.346709	0.346709	BP	protein modification...	34	NA
GO:0007584	0.677939	0.677939	0.685675	0.685675	0.703304	0.703304	BP	response to nutrient	10	NA
GO:0051789	0.679502	0.679502	0.868991	0.868991	0.55996	0.55996	BP	response to protein ...	13	NA
GO:0034645	0.0155133	0.679643	7.91643e-05	0.149501	1	1	BP	cellular macromolecu...	82	NA
GO:0007268	0.679756	0.679756	0.427531	0.427531	0.625389	0.625389	BP	synaptic transmissio...	11	NA
GO:0045934	0.685676	0.685676	0.271174	0.271174	0.960795	0.960795	BP	negative regulation ...	10	NA
GO:0051172	0.685676	0.685676	0.271174	0.271174	0.960795	0.960795	BP	negative regulation ...	10	NA
GO:0033293	0.686476	0.686476	0.50352	0.50352	0.620891	0.620891	MF	monocarboxylic acid ...	12	NA
GO:0031981	0.687052	0.687052	0.27063	0.27063	0.999818	0.999818	CC	nuclear lumen	51	NA
GO:0051345	0.689556	0.689556	0.658284	0.658284	0.783601	0.783601	BP	positive regulation ...	10	NA
GO:0005856	0.00516841	0.690025	0.961009	0.961009	0.0401326	0.0401326	CC	cytoskeleton	45	NA
GO:0016042	0.007633	0.690553	0.977902	0.977902	0.163836	0.163836	BP	lipid catabolic proc...	23	NA
GO:0090066	0.692662	0.692662	0.510391	0.510391	0.10967	0.10967	BP	regulation of anatom...	14	NA
GO:0034641	1.59396e-06	0.692846	1.67878e-07	0.223193	0.000190205	0.000190205	BP	cellular nitrogen co...	72	NA
GO:0048522	0.693284	0.693284	0.322418	0.322418	0.742391	0.742391	BP	positive regulation ...	58	NA
GO:0019904	0.693599	0.693599	0.220021	0.220021	0.949229	0.949229	MF	protein domain speci...	10	NA
GO:0010942	0.696883	0.696883	0.326883	0.326883	0.980049	0.980049	BP	positive regulation ...	16	NA
GO:0080090	0.69735	0.69735	0.567191	0.567191	0.752319	0.752319	BP	regulation of primar...	51	NA
GO:0044238	6.64962e-05	0.69787	2.04236e-05	0.530004	0.882199	0.983627	BP	primary metabolic pr...	298	NA
GO:0005773	0.698237	0.698237	0.331551	0.331551	0.00374318	0.552744	CC	vacuole	11	NA
GO:0032535	0.703203	0.703203	0.747994	0.747994	0.0887227	0.0887227	BP	regulation of cellul...	10	NA
GO:0016788	0.70907	0.70907	0.506014	0.506014	0.113623	0.113623	MF	hydrolase activity, ...	15	NA
GO:0007267	0.713248	0.713248	0.681021	0.681021	0.759298	0.759298	BP	cell-cell signaling	19	NA
GO:0051252	0.720473	0.720473	0.0792508	0.0792508	0.999615	0.999615	BP	regulation of RNA me...	19	NA
GO:0010467	0.0195445	0.72373	2.15734e-05	0.134544	1	1	BP	gene expression	84	NA
GO:0009308	0.00057417	0.725943	0.00102306	0.488805	0.0178731	0.0178731	BP	amine metabolic proc...	52	NA
GO:0000375	0.726436	0.726436	0.144052	0.144052	0.997976	0.997976	BP	RNA splicing, via tr...	11	6
GO:0000377	0.726436	0.726436	0.144052	0.144052	0.997976	0.997976	BP	RNA splicing, via tr...	11	6
GO:0000398	0.726436	0.726436	0.144052	0.144052	0.997976	0.997976	BP	nuclear mRNA splicin...	11	6
GO:0001883	0.727747	0.727747	0.272541	0.272541	0.951339	0.951339	MF	purine nucleoside bi...	61	NA
GO:0030554	0.727747	0.727747	0.272541	0.272541	0.951339	0.951339	MF	adenyl nucleotide bi...	61	NA
GO:0051187	0.729358	0.729358	0.468004	0.468004	0.105526	0.105526	BP	cofactor catabolic p...	14	NA
GO:0032879	0.00258239	0.732265	1	1	0.104525	0.104525	BP	regulation of locali...	20	NA
GO:0005626	0.734195	0.734195	0.375273	0.375273	0.246668	0.246668	CC	insoluble fraction	42	NA
GO:0044429	3.31004e-07	0.735301	0.51237	0.51237	0.986274	0.986274	CC	mitochondrial part	101	NA
GO:0003676	0.0188993	0.739089	1.96044e-06	0.0460655	1	1	MF	nucleic acid binding	81	NA
GO:0008324	0.0023347	0.757212	0.692241	0.692241	0.653435	0.653435	MF	cation transmembrane...	15	NA
GO:0015077	0.0023347	0.757212	0.692241	0.692241	0.653435	0.653435	MF	monovalent inorganic...	15	NA
GO:0022890	0.0023347	0.757212	0.692241	0.692241	0.653435	0.653435	MF	inorganic cation tra...	15	NA
GO:0006357	0.758711	0.758711	0.271174	0.271174	0.946268	0.946268	BP	regulation of transc...	10	NA
GO:0007417	0.758783	0.758783	0.32392	0.32392	0.980008	0.980008	BP	central nervous syst...	11	NA
GO:0006732	0.0160064	0.765928	0.00312629	0.224319	0.00250398	0.00250398	BP	coenzyme metabolic p...	36	NA
GO:0009607	0.767522	0.767522	0.697113	0.697113	0.764347	0.764347	BP	response to biotic s...	25	NA
GO:0042221	0.0389349	0.774328	0.00610177	0.404037	0.0422838	0.496383	BP	response to chemical...	103	NA
GO:0042592	0.774559	0.774559	0.52915	0.52915	0.773529	0.773529	BP	homeostatic process	43	NA
GO:0000003	0.0175215	0.778131	7.53112e-07	0.6502	0.99977	0.99977	BP	reproduction	57	NA
GO:0022414	0.0175215	0.778131	7.53112e-07	0.6502	0.99977	0.99977	BP	reproductive process	57	NA
GO:0031326	0.77815	0.77815	0.400216	0.400216	0.854494	0.854494	BP	regulation of cellul...	30	NA
GO:0006397	0.787745	0.787745	0.100146	0.100146	0.999445	0.999445	BP	mRNA processing	13	NA
GO:0008380	0.789762	0.789762	0.120163	0.120163	0.99894	0.99894	BP	RNA splicing	12	6
GO:0007242	0.79148	0.79148	0.58614	0.58614	0.225685	0.225685	BP	intracellular signal...	26	NA
GO:0006366	0.791556	0.791556	0.237164	0.237164	0.979763	0.979763	BP	transcription from R...	11	NA
GO:0006195	0.00820402	0.803006	0.958835	0.958835	0.859038	0.859038	BP	purine nucleotide ca...	14	NA
GO:0009165	0.806736	0.806736	0.670952	0.670952	0.293625	0.293625	BP	nucleotide biosynthe...	16	NA
GO:0008283	0.808234	0.808234	0.462478	0.462478	0.890064	0.890064	BP	cell proliferation	26	NA
GO:0010033	0.813502	0.813502	0.309697	0.309697	0.60103	0.60103	BP	response to organic ...	56	NA
GO:0048518	0.815858	0.815858	0.414529	0.414529	0.663119	0.663119	BP	positive regulation ...	62	NA
GO:0005794	0.821097	0.821097	0.491384	0.491384	0.328149	0.328149	CC	Golgi apparatus	21	NA
GO:0048856	0.490431	0.822129	0.0106362	0.968992	0.945611	0.994634	BP	anatomical structure...	115	NA
GO:0006807	1.16946e-07	0.823156	1.35258e-07	0.603433	0.981612	0.999998	BP	nitrogen compound me...	179	NA
GO:0044255	0.0823654	0.824063	0.96824	0.96824	0.0313003	0.0313003	BP	cellular lipid metab...	54	NA
GO:0031016	0.000782695	0.826817	9.62298e-10	0.529423	0.999969	0.999969	BP	pancreas development	41	4
GO:0048037	0.196962	0.831552	0.0528513	0.498928	0.182019	0.182019	MF	cofactor binding	56	NA
GO:0019538	0.123377	0.833004	0.00182101	0.63751	0.999764	0.999764	BP	protein metabolic pr...	114	NA
GO:0044093	0.834697	0.834697	0.564677	0.564677	0.130704	0.130704	BP	positive regulation ...	24	NA
GO:0003008	0.846399	0.846399	0.390566	0.390566	0.0264573	0.0264573	BP	system process	31	NA
GO:0016627	0.849242	0.849242	0.738423	0.738423	0.726207	0.726207	MF	oxidoreductase activ...	14	NA
GO:0019899	0.854339	0.854339	0.738425	0.738425	0.287899	0.287899	MF	enzyme binding	34	NA
GO:0051082	0.857973	0.857973	0.268578	0.268578	0.995683	0.995683	MF	unfolded protein bin...	20	NA
GO:0043086	0.86212	0.86212	0.213957	0.213957	0.0238003	0.0238003	BP	negative regulation ...	11	NA
GO:0045449	0.864846	0.864846	0.204327	0.204327	0.991412	0.991412	BP	regulation of transc...	19	NA
GO:0016835	0.865084	0.865084	0.503599	0.503599	0.189778	0.189778	MF	carbon-oxygen lyase ...	16	NA
GO:0009309	0.00484267	0.867415	0.0175806	0.0175806	0.286154	0.286154	BP	amine biosynthetic p...	18	NA
GO:0032991	0.399248	0.871429	0.0280412	0.963312	1	1	CC	macromolecular compl...	161	NA
GO:0000323	0.875635	0.875635	0.257276	0.257276	0.00217212	1	CC	lytic vacuole	10	NA
GO:0005764	0.875635	0.875635	0.257276	0.257276	0.00217212	0.00217212	CC	lysosome	10	NA
GO:0006259	0.876806	0.876806	0.169496	0.169496	0.996998	0.996998	BP	DNA metabolic proces...	17	NA
GO:0043412	0.877478	0.877478	0.465969	0.465969	0.278407	0.278407	BP	macromolecule modifi...	35	NA
GO:0006350	0.00801928	0.879256	2.24469e-06	0.211331	0.999998	0.999998	BP	transcription	55	NA
GO:0030097	0.887906	0.887906	0.731082	0.731082	0.56498	0.56498	BP	hemopoiesis	11	NA
GO:0048534	0.887906	0.887906	0.731082	0.731082	0.56498	0.56498	BP	hemopoietic or lymph...	11	NA
GO:0006508	0.888167	0.888167	0.201704	0.201704	0.0646753	0.0646753	BP	proteolysis	20	NA
GO:0031410	0.0304753	0.891593	0.999368	0.999368	0.408431	0.408431	CC	cytoplasmic vesicle	51	NA
GO:0031982	0.0304753	0.891593	0.999368	0.999368	0.408431	0.408431	CC	vesicle	51	NA
GO:0001882	0.897552	0.897552	0.385923	0.385923	0.926162	0.926162	MF	nucleoside binding	62	NA
GO:0009991	0.898137	0.898137	0.524668	0.524668	0.679894	0.679894	BP	response to extracel...	18	NA
GO:0005730	0.89978	0.89978	0.34289	0.34289	0.92785	0.92785	CC	nucleolus	29	NA
GO:0051260	0.900022	0.900022	0.586543	0.586543	0.658874	0.658874	BP	protein homooligomer...	15	NA
GO:0006412	0.00285089	0.912356	3.35854e-07	0.75802	0.999936	0.999936	BP	translation	50	NA
GO:0005740	7.75651e-07	0.916503	0.63985	0.63985	0.904158	0.904158	CC	mitochondrial envelo...	64	NA
GO:0065008	0.0532721	0.918517	0.928134	0.928134	0.229692	0.229692	BP	regulation of biolog...	106	NA
GO:0065007	0.0445339	0.921434	0.990337	0.990337	0.498057	0.793566	BP	biological regulatio...	181	NA
GO:0009890	0.921801	0.921801	0.554862	0.554862	0.814892	0.814892	BP	negative regulation ...	11	NA
GO:0032502	0.362464	0.922242	0.0108296	0.944266	0.958867	0.995966	BP	developmental proces...	122	NA
GO:0043648	0.92235	0.92235	0.699673	0.699673	0.812173	0.812173	BP	dicarboxylic acid me...	15	NA
GO:0051173	0.9278	0.9278	0.422677	0.422677	0.876536	0.876536	BP	positive regulation ...	11	NA
GO:0044267	0.0578683	0.928089	0.000712534	0.372535	0.999981	0.999981	BP	cellular protein met...	103	NA
GO:0031667	0.93173	0.93173	0.594481	0.594481	0.699934	0.699934	BP	response to nutrient...	17	NA
GO:0043687	0.935393	0.935393	0.56928	0.56928	0.357216	0.357216	BP	post-translational p...	32	NA
GO:0005654	0.939751	0.939751	0.0521008	0.0521008	0.999874	0.999874	CC	nucleoplasm	24	NA
GO:0008092	0.00201641	0.93997	0.99566	0.99566	0.0313154	0.0313154	MF	cytoskeletal protein...	23	NA
GO:0009058	0.000100893	0.94176	6.65232e-06	0.404354	0.871636	0.99982	BP	biosynthetic process	175	NA
GO:0003677	0.943427	0.943427	0.0342344	0.0342344	0.999996	0.999996	MF	DNA binding	31	NA
GO:0015630	0.945546	0.945546	0.647616	0.647616	0.289142	0.289142	CC	microtubule cytoskel...	19	NA
GO:0006090	0.00390128	0.945826	3.15572e-05	0.41981	0.0017659	0.0911443	BP	pyruvate metabolic p...	24	NA
GO:0006793	0.0505459	0.952093	0.883613	0.883613	0.608924	0.608924	BP	phosphorus metabolic...	32	NA
GO:0006796	0.0505459	0.952093	0.883613	0.883613	0.608924	0.608924	BP	phosphate metabolic ...	32	NA
GO:0009887	0.95584	0.95584	0.63238	0.63238	0.577824	0.577824	BP	organ morphogenesis	11	NA
GO:0005792	0.965384	0.965384	0.622492	0.622492	0.360008	0.360008	CC	microsome	27	NA
GO:0042598	0.965384	0.965384	0.622492	0.622492	0.360008	0.360008	CC	vesicular fraction	27	NA
GO:0005737	0.35417	0.96585	0.123305	0.622341	0.239124	0.260661	CC	cytoplasm	404	NA
GO:0009143	0.00418129	0.966138	0.971887	0.971887	0.815471	0.815471	BP	nucleoside triphosph...	13	NA
GO:0009146	0.00418129	0.966138	0.971887	0.971887	0.815471	0.815471	BP	purine nucleoside tr...	13	NA
GO:0009154	0.00418129	0.966138	0.971887	0.971887	0.815471	0.815471	BP	purine ribonucleotid...	13	NA
GO:0009203	0.00418129	0.966138	0.971887	0.971887	0.815471	0.815471	BP	ribonucleoside triph...	13	NA
GO:0009207	0.00418129	0.966138	0.971887	0.971887	0.815471	0.815471	BP	purine ribonucleosid...	13	NA
GO:0009261	0.00418129	0.966138	0.971887	0.971887	0.815471	0.815471	BP	ribonucleotide catab...	13	NA
GO:0002520	0.966675	0.966675	0.50442	0.50442	0.765517	0.765517	BP	immune system develo...	13	NA
GO:0044106	0.000152363	0.970832	0.000498131	0.595198	0.0246171	0.0246171	BP	cellular amine metab...	48	NA
GO:0005783	0.110751	0.991922	0.804038	0.804038	0.617489	0.617489	CC	endoplasmic reticulu...	63	NA
GO:0005694	0.996904	0.996904	0.130367	0.130367	0.99931	0.99931	CC	chromosome	10	NA
GO:0031966	4.64659e-07	0.998678	0.647681	0.647681	0.886843	0.886843	CC	mitochondrial membra...	63	NA
GO:0006733	7.35958e-05	1	4.6822e-05	1	0.0116689	0.0116689	BP	oxidoreduction coenz...	11	NA
GO:0008150	1	1	1	1	1	1	BP	biological_process	420	NA
GO:0009410	0.000143353	1	2.65613e-05	1	0.000157595	1	BP	response to xenobiot...	28	NA
GO:0010876	0.000460341	1	0.999884	0.999884	0.00574783	1	BP	lipid localization	10	NA
GO:0016265	0.00616224	1	0.989222	0.989222	0.378023	0.378023	BP	death	67	NA
GO:0019080	0.0013772	1	3.2566e-09	1	0.99997	0.99997	BP	viral genome express...	39	4
GO:0019362	7.35958e-05	1	4.6822e-05	1	0.0116689	0.0116689	BP	pyridine nucleotide ...	11	NA
GO:0045184	0.00580187	1	0.998536	0.998536	0.653826	0.653826	BP	establishment of pro...	30	NA
GO:0050817	0.000154574	1	1	1	0.180561	0.180561	BP	coagulation	31	NA
GO:0071466	0.000143353	1	2.65613e-05	1	0.000157595	1	BP	cellular response to...	28	NA
GO:0003674	1	1	1	1	1	1	MF	molecular_function	423	NA
GO:0005575	1	1	1	1	1	1	CC	cellular_component	428	NA
GO:0031980	0.00136742	1	0.631513	0.631513	0.995984	0.995984	CC	mitochondrial lumen	62	NA
GO:0043227	5.3346e-11	1	0.921796	0.921796	0.99686	0.998747	CC	membrane-bounded org...	313	NA
GO:0044422	1.73125e-13	1	0.99141	0.992526	0.999997	0.999997	CC	organelle part	269	NA

## Sheet: scoreGoWithClusterByPc.4
goTerm	Wilcoxon	elimWilcoxon	KS	elimKS	absWilcoxon	elimAbsWilcoxon	ontology	description	number	bestCluster
GO:0005759	3.25576e-20	3.04429e-17	2.32168e-18	1.0118e-15	4.52499e-07	4.52499e-07	CC	mitochondrial matrix	62	NA
GO:0005743	4.20033e-13	4.20033e-13	8.69655e-11	8.69655e-11	0.00701058	0.00701058	CC	mitochondrial inner ...	54	NA
GO:0005829	5.03048e-06	5.1187e-08	0.773531	0.799214	0.988618	0.988618	CC	cytosol	173	NA
GO:0022904	1.81947e-07	1.81947e-07	1.20944e-06	1.20944e-06	0.00894642	0.00894642	BP	respiratory electron...	26	NA
GO:0019083	4.03963e-06	4.03963e-06	1.81379e-08	1.81379e-08	0.736618	0.736618	BP	viral transcription	39	4
GO:0030168	4.40008e-06	4.40008e-06	0.999048	0.999048	0.16154	0.16154	BP	platelet activation	20	NA
GO:0006415	5.7301e-06	5.7301e-06	4.67561e-08	4.67561e-08	0.810154	0.810154	BP	translational termin...	40	4
GO:0003735	1.11199e-05	1.11199e-05	5.02512e-08	5.02512e-08	0.776211	0.776211	MF	structural constitue...	37	4
GO:0002576	1.34937e-05	1.34937e-05	0.999098	0.999098	0.245546	0.245546	BP	platelet degranulati...	19	NA
GO:0031018	1.48635e-05	1.48635e-05	7.38261e-08	7.38261e-08	0.677038	0.677038	BP	endocrine pancreas d...	40	4
GO:0006414	1.54167e-05	1.54167e-05	8.10676e-07	8.10676e-07	0.838995	0.838995	BP	translational elonga...	45	4
GO:0043687	0.000110665	0.000110665	0.985961	0.985961	0.955932	0.955932	BP	post-translational p...	32	NA
GO:0003723	0.000111854	0.000111854	6.68186e-07	6.68186e-07	0.989144	0.989144	MF	RNA binding	61	NA
GO:0030234	0.000180642	0.000180642	0.970193	0.970193	0.353699	0.353699	MF	enzyme regulator act...	18	NA
GO:0007586	0.000226558	0.000226558	1	1	0.0109357	0.0109357	BP	digestion	10	NA
GO:0044455	0.000255017	0.000255017	0.0010823	0.0010823	0.145891	0.145891	CC	mitochondrial membra...	18	NA
GO:0042645	0.000275321	0.000275321	0.000162025	0.000162025	0.0261306	0.0261306	CC	mitochondrial nucleo...	11	NA
GO:0044444	0.000475369	0.000285079	0.0105627	0.266684	0.714323	0.931641	CC	cytoplasmic part	372	NA
GO:0015078	0.000389432	0.000389432	0.0018294	0.0018294	0.0626492	0.0626492	MF	hydrogen ion transme...	14	NA
GO:0005615	0.00051479	0.00051479	0.998988	0.998988	0.0135117	0.0135117	CC	extracellular space	22	NA
GO:0006119	0.000656595	0.000656595	0.00165778	0.00165778	0.175305	0.175305	BP	oxidative phosphoryl...	16	NA
GO:0042254	0.000732987	0.000732987	0.000113013	0.00831944	0.281515	0.281515	BP	ribosome biogenesis	15	4
GO:0008202	0.000741538	0.000741538	0.780657	0.780657	0.0495717	0.0495717	BP	steroid metabolic pr...	30	NA
GO:0048583	0.000800436	0.000800436	0.99874	0.99874	0.00551213	0.00551213	BP	regulation of respon...	12	NA
GO:0043229	2.31677e-13	0.000916098	1.33147e-13	0.000450782	0.766866	0.963388	CC	intracellular organe...	352	NA
GO:0022625	0.000963255	0.000963255	0.000127958	0.000127958	0.355014	0.355014	CC	cytosolic large ribo...	16	4
GO:0007165	0.0010969	0.0010969	0.997487	0.997487	0.444234	0.444234	BP	signal transduction	49	NA
GO:0031399	0.00141479	0.00141479	0.9954	0.9954	0.404531	0.404531	BP	regulation of protei...	11	NA
GO:0016020	0.781103	0.00151224	0.417309	0.990955	0.842809	0.99389	CC	membrane	166	NA
GO:0006635	0.00214526	0.00214526	0.00649181	0.00649181	0.103325	0.103325	BP	fatty acid beta-oxid...	15	1
GO:0042470	0.00218777	0.00218777	0.923808	0.923808	0.995101	0.995101	CC	melanosome	30	NA
GO:0019748	0.00349317	0.00349317	0.920944	0.920944	0.077006	0.077006	BP	secondary metabolic ...	19	NA
GO:0043086	0.00379635	0.00379635	0.9954	0.9954	0.388042	0.388042	BP	negative regulation ...	11	NA
GO:0005102	0.00405534	0.00405534	0.998913	0.998913	0.0187149	0.0187149	MF	receptor binding	23	NA
GO:0022626	1.77907e-05	0.00412836	3.32981e-07	0.257712	0.740859	0.740859	CC	cytosolic ribosome	35	4
GO:0044433	0.00427684	0.00427684	0.999368	0.999368	0.716432	0.716432	CC	cytoplasmic vesicle ...	14	NA
GO:0005576	8.2743e-06	0.00456416	0.998233	0.998233	0.132385	0.132385	CC	extracellular region	37	NA
GO:0033279	2.33696e-05	0.00478351	1.77111e-07	0.213973	0.805747	0.805747	CC	ribosomal subunit	36	4
GO:0005789	0.00501483	0.00501483	0.586916	0.586916	0.999277	0.999277	CC	endoplasmic reticulu...	38	NA
GO:0034470	0.00503277	0.00503277	0.00100525	0.143381	0.425832	0.425832	BP	ncRNA processing	12	4
GO:0034660	0.00503277	0.00503277	0.00100525	0.143381	0.425832	0.425832	BP	ncRNA metabolic proc...	12	4
GO:0005625	0.00515541	0.00515541	0.908208	0.908208	0.101022	0.101022	CC	soluble fraction	30	NA
GO:0044446	6.75506e-16	0.00515878	5.48611e-16	0.0363097	0.776909	0.997083	CC	intracellular organe...	269	NA
GO:0016310	0.554262	0.00517657	0.313916	0.994092	0.11751	0.11751	BP	phosphorylation	29	NA
GO:0006096	0.00519769	0.00519769	0.909316	0.909316	0.036766	0.036766	BP	glycolysis	13	NA
GO:0005730	0.00520623	0.00520623	0.00109338	0.00109338	0.524795	0.524795	CC	nucleolus	29	NA
GO:0034637	0.00555183	0.00555183	0.815078	0.815078	0.35006	0.35006	BP	cellular carbohydrat...	27	NA
GO:0070469	0.00575402	0.00575402	0.00362723	0.00362723	0.293037	0.293037	CC	respiratory chain	10	3
GO:0016023	3.33851e-05	0.00575464	0.997531	0.997531	0.975383	0.975383	CC	cytoplasmic membrane...	50	NA
GO:0048646	0.00584829	0.00584829	0.920913	0.920913	0.00252371	0.00252371	BP	anatomical structure...	11	NA
GO:0016477	0.00706133	0.00706133	0.994971	0.994971	0.0383786	0.0383786	BP	cell migration	12	NA
GO:0016192	6.72889e-07	0.00721205	0.998216	0.998216	0.380132	0.380132	BP	vesicle-mediated tra...	36	NA
GO:0050660	0.00748239	0.00748239	0.00641376	0.00641376	0.227051	0.227051	MF	FAD binding	12	NA
GO:0030246	0.0107581	0.0107581	0.955762	0.955762	0.964484	0.964484	MF	carbohydrate binding	17	NA
GO:0003677	0.0117745	0.0117745	0.000317516	0.000317516	0.653393	0.653393	MF	DNA binding	31	NA
GO:0046165	0.0122437	0.0122437	0.834957	0.834957	0.190202	0.190202	BP	alcohol biosynthetic...	24	NA
GO:0046364	0.0122437	0.0122437	0.834957	0.834957	0.190202	0.190202	BP	monosaccharide biosy...	24	NA
GO:0001889	0.0123513	0.0123513	0.0102629	0.0102629	0.17912	0.17912	BP	liver development	11	NA
GO:0061008	0.0123513	0.0123513	0.0102629	0.0102629	0.17912	0.17912	BP	hepaticobiliary syst...	11	NA
GO:0043227	5.97012e-08	0.0125659	6.87422e-07	0.152095	0.570666	0.9602	CC	membrane-bounded org...	313	NA
GO:0043231	5.97012e-08	0.0125659	6.87422e-07	0.152095	0.570666	0.9602	CC	intracellular membra...	313	NA
GO:0006364	0.0132432	0.0132432	0.00326648	0.00326648	0.484751	0.484751	BP	rRNA processing	10	4
GO:0016072	0.0132432	0.0132432	0.00326648	1	0.484751	0.484751	BP	rRNA metabolic proce...	10	4
GO:0044425	0.0901733	0.0132503	0.543172	0.780006	0.997316	0.997316	CC	membrane part	102	NA
GO:0015935	0.0138994	0.0138994	0.000443379	1	0.918774	0.918774	CC	small ribosomal subu...	18	4
GO:0022627	0.0138994	0.0138994	0.000443379	0.000443379	0.918774	0.918774	CC	cytosolic small ribo...	18	4
GO:0032787	0.368398	0.0154555	0.534481	0.829569	0.000699454	0.0222655	BP	monocarboxylic acid ...	75	NA
GO:0006066	0.000800017	0.0156456	0.814949	0.814949	0.0299479	0.0299479	BP	alcohol metabolic pr...	66	NA
GO:0009893	0.0169475	0.0169475	0.988751	0.988751	0.844952	0.844952	BP	positive regulation ...	26	NA
GO:0031325	0.0169475	0.0169475	0.988751	0.988751	0.844952	0.844952	BP	positive regulation ...	26	NA
GO:0007242	0.0171019	0.0171019	0.949465	0.949465	0.871488	0.871488	BP	intracellular signal...	26	NA
GO:0050896	5.68371e-05	0.018348	0.936002	0.936002	0.591065	0.882099	BP	response to stimulus	150	NA
GO:0006081	0.0186736	0.0186736	1	1	0.258507	0.258507	BP	cellular aldehyde me...	19	NA
GO:0005886	0.0197997	0.0197997	0.984653	0.984653	0.63215	0.63215	CC	plasma membrane	70	NA
GO:0019220	0.0203971	0.0203971	0.995828	0.995828	0.783601	0.783601	BP	regulation of phosph...	10	NA
GO:0051174	0.0203971	0.0203971	0.995828	0.995828	0.783601	0.783601	BP	regulation of phosph...	10	NA
GO:0006508	0.0205037	0.0205037	0.759391	0.759391	0.971643	0.971643	BP	proteolysis	20	NA
GO:0006916	0.0207062	0.0207062	0.866406	0.866406	0.125695	0.125695	BP	anti-apoptosis	19	NA
GO:0007155	0.0213953	0.0213953	0.980327	0.980327	0.106346	0.106346	BP	cell adhesion	14	NA
GO:0022610	0.0213953	0.0213953	0.980327	0.980327	0.106346	0.106346	BP	biological adhesion	14	NA
GO:0042995	0.0216689	0.0216689	0.983925	0.983925	0.742837	0.742837	CC	cell projection	22	NA
GO:0016616	0.0239485	0.0239485	0.97087	0.97087	0.00941992	0.00941992	MF	oxidoreductase activ...	39	NA
GO:0008270	0.0249742	0.0249742	0.989163	0.989163	0.912546	0.912546	MF	zinc ion binding	19	NA
GO:0016614	0.0257646	0.0257646	0.972063	0.972063	0.0170179	0.886636	MF	oxidoreductase activ...	40	NA
GO:0018193	0.0257857	0.0257857	0.838737	0.838737	0.995695	0.995695	BP	peptidyl-amino acid ...	17	NA
GO:0006766	0.0270108	0.0270108	0.953654	0.953654	0.155457	0.155457	BP	vitamin metabolic pr...	14	NA
GO:0051716	0.0283171	0.0283171	0.790177	0.790177	0.972849	0.972849	BP	cellular response to...	68	NA
GO:0032502	0.00094404	0.0301195	0.000199121	0.107781	0.1006	0.272487	BP	developmental proces...	122	NA
GO:0009820	0.0312824	0.0312824	0.674747	0.674747	0.117353	0.117353	BP	alkaloid metabolic p...	12	NA
GO:0005543	0.0331402	0.0331402	0.84978	0.84978	0.00530624	0.00530624	MF	phospholipid binding	11	NA
GO:0006955	0.0337238	0.0337238	0.993211	0.993211	0.117188	0.117188	BP	immune response	17	NA
GO:0005792	0.033729	0.033729	0.595448	0.595448	0.999831	0.999831	CC	microsome	27	NA
GO:0042598	0.033729	0.033729	0.595448	0.595448	0.999831	0.999831	CC	vesicular fraction	27	NA
GO:0060548	0.0345025	0.0345025	0.970766	0.970766	0.107184	0.107184	BP	negative regulation ...	30	NA
GO:0006839	0.0350641	0.0350641	0.0446284	0.0446284	0.0956821	0.0956821	BP	mitochondrial transp...	12	NA
GO:0002376	0.0357944	0.0357944	0.996472	0.996472	0.164779	0.164779	BP	immune system proces...	32	NA
GO:0007599	9.69367e-07	0.035916	0.974407	0.974407	0.0843298	0.0843298	BP	hemostasis	32	NA
GO:0050878	9.69367e-07	0.035916	0.974407	0.974407	0.0843298	0.0843298	BP	regulation of body f...	32	NA
GO:0015672	0.0361849	0.0361849	0.0592209	0.0592209	0.249422	0.249422	BP	monovalent inorganic...	10	NA
GO:0034220	0.0361849	0.0361849	0.0592209	0.0592209	0.249422	0.249422	BP	ion transmembrane tr...	10	NA
GO:0019899	0.0362565	0.0362565	0.959517	0.959517	0.821054	0.821054	MF	enzyme binding	34	NA
GO:0006810	0.62683	0.037129	0.87543	0.87543	0.665735	0.665735	BP	transport	125	NA
GO:0051234	0.62683	0.037129	0.87543	0.87543	0.665735	0.665735	BP	establishment of loc...	125	NA
GO:0006094	0.0384907	0.0384907	0.868475	0.868475	0.0903726	0.0903726	BP	gluconeogenesis	19	NA
GO:0009060	0.0388991	0.0388991	0.0112528	0.211171	0.515494	0.515494	BP	aerobic respiration	16	NA
GO:0042221	0.039201	0.039201	0.854328	0.854328	0.52533	0.791907	BP	response to chemical...	103	NA
GO:0005488	0.132088	0.0402441	0.999294	0.998843	0.610132	0.734621	MF	binding	368	NA
GO:0006200	0.0403928	0.0403928	0.0446284	0.0446284	0.166936	0.166936	BP	ATP catabolic proces...	12	NA
GO:0019319	0.0415861	0.0415861	0.861733	0.861733	0.162467	0.162467	BP	hexose biosynthetic ...	20	NA
GO:0030141	0.0425597	0.0425597	0.996332	0.996332	0.359626	0.359626	CC	secretory granule	16	NA
GO:0030529	6.22615e-06	0.0440091	1.49743e-08	0.0023831	0.963098	0.963098	CC	ribonucleoprotein co...	65	NA
GO:0051179	0.433507	0.0450338	0.945004	0.945004	0.686281	0.686281	BP	localization	132	NA
GO:0006084	0.0456041	0.0456041	0.00872348	1	0.202243	0.202243	BP	acetyl-CoA metabolic...	12	NA
GO:0006099	0.0456041	0.0456041	0.00872348	0.00872348	0.202243	0.202243	BP	tricarboxylic acid c...	12	NA
GO:0046356	0.0456041	0.0456041	0.00872348	1	0.202243	0.202243	BP	acetyl-CoA catabolic...	12	NA
GO:0070013	8.13023e-16	0.04586	1.34998e-14	0.0138023	0.273105	0.997374	CC	intracellular organe...	140	NA
GO:0043066	0.0459202	0.0459202	0.955031	0.955031	0.0899082	0.0899082	BP	negative regulation ...	29	NA
GO:0043069	0.0459202	0.0459202	0.955031	0.955031	0.0899082	0.0899082	BP	negative regulation ...	29	NA
GO:0006805	0.0463045	0.0463045	0.916609	0.916609	0.512534	0.512534	BP	xenobiotic metabolic...	28	NA
GO:0009410	0.0463045	0.0463045	0.916609	0.916609	0.512534	0.512534	BP	response to xenobiot...	28	NA
GO:0071466	0.0463045	0.0463045	0.916609	0.916609	0.512534	0.512534	BP	cellular response to...	28	NA
GO:0005654	0.0496907	0.0496907	0.00480655	0.00480655	0.893902	0.893902	CC	nucleoplasm	24	NA
GO:0006952	0.0497369	0.0497369	0.998194	0.998194	0.785649	0.785649	BP	defense response	17	NA
GO:0006928	0.00158737	0.0501191	0.985488	0.985488	0.177546	0.177546	BP	cellular component m...	33	NA
GO:0005515	0.0145449	0.0501531	0.958773	0.958773	0.990396	0.990396	MF	protein binding	259	NA
GO:0000278	0.0516599	0.0516599	0.684743	0.684743	0.875367	0.875367	BP	mitotic cell cycle	12	NA
GO:0031224	0.0517035	0.0517035	0.145754	0.145754	0.99999	0.99999	CC	intrinsic to membran...	53	NA
GO:0005694	0.0518919	0.0518919	0.0323399	0.0323399	0.688922	0.688922	CC	chromosome	10	NA
GO:0044459	0.0536407	0.0536407	0.998542	0.998542	0.666281	0.666281	CC	plasma membrane part	31	NA
GO:0006694	0.056238	0.056238	0.507385	0.507385	0.0167767	0.0167767	BP	steroid biosynthetic...	17	NA
GO:0048518	0.056275	0.056275	0.992605	0.992605	0.613915	0.613915	BP	positive regulation ...	62	NA
GO:0006733	0.0564012	0.0564012	0.69785	0.69785	0.131338	0.131338	BP	oxidoreduction coenz...	11	NA
GO:0006769	0.0564012	0.0564012	0.69785	0.69785	0.131338	0.131338	BP	nicotinamide metabol...	11	NA
GO:0019362	0.0564012	0.0564012	0.69785	0.69785	0.131338	0.131338	BP	pyridine nucleotide ...	11	NA
GO:0046496	0.0564012	0.0564012	0.69785	0.69785	0.131338	0.131338	BP	nicotinamide nucleot...	11	NA
GO:0016021	0.0579056	0.0579056	0.15191	0.15191	0.99998	0.99998	CC	integral to membrane	52	NA
GO:0009063	0.0586926	0.0586926	0.0720234	0.0720234	0.0539396	0.0539396	BP	cellular amino acid ...	23	NA
GO:0044430	0.0603528	0.0603528	0.966607	0.966607	0.818473	0.818473	CC	cytoskeletal part	29	NA
GO:0008289	0.0610742	0.0610742	0.708146	0.708146	0.00590637	0.0839356	MF	lipid binding	37	NA
GO:0051128	0.061454	0.061454	0.997747	0.997747	0.274444	0.274444	BP	regulation of cellul...	21	NA
GO:0044257	0.0655158	0.0655158	0.511275	0.511275	0.976815	0.976815	BP	cellular protein cat...	10	NA
GO:0051603	0.0655158	0.0655158	0.511275	0.511275	0.976815	0.976815	BP	proteolysis involved...	10	NA
GO:0005626	0.0662118	0.0662118	0.756474	0.756474	0.99656	0.99656	CC	insoluble fraction	42	NA
GO:0006090	0.0662737	0.0662737	0.834957	0.834957	0.0353712	0.0353712	BP	pyruvate metabolic p...	24	NA
GO:0070887	0.0687611	0.0687611	0.74553	0.74553	0.972245	0.972245	BP	cellular response to...	54	NA
GO:0006979	0.0695246	0.0695246	0.758793	0.758793	0.992606	0.992606	BP	response to oxidativ...	14	NA
GO:0005737	0.426179	0.0696087	0.315096	0.818973	0.384115	0.601955	CC	cytoplasm	404	NA
GO:0005529	0.0710732	0.0710732	0.7929	0.7929	0.995178	0.995178	MF	sugar binding	12	NA
GO:0048522	0.0713776	0.0713776	0.972907	0.972907	0.803301	0.803301	BP	positive regulation ...	58	NA
GO:0008104	0.0732531	0.0732531	0.920611	0.920611	0.914883	0.914883	BP	protein localization	33	NA
GO:0043566	0.076573	0.076573	0.0871337	0.0871337	0.709198	0.709198	MF	structure-specific D...	10	NA
GO:0016042	0.160136	0.0776006	0.140471	0.910892	0.0606315	0.0606315	BP	lipid catabolic proc...	23	NA
GO:0006486	0.0776561	0.0776561	0.449648	0.449648	0.993868	0.993868	BP	protein amino acid g...	11	NA
GO:0006487	0.0776561	0.0776561	0.449648	0.449648	0.993868	0.993868	BP	protein amino acid N...	11	NA
GO:0009100	0.0776561	0.0776561	0.449648	0.449648	0.993868	0.993868	BP	glycoprotein metabol...	11	NA
GO:0009101	0.0776561	0.0776561	0.449648	0.449648	0.993868	0.993868	BP	glycoprotein biosynt...	11	NA
GO:0018196	0.0776561	0.0776561	0.449648	0.449648	0.993868	0.993868	BP	peptidyl-asparagine ...	11	NA
GO:0018279	0.0776561	0.0776561	0.449648	0.449648	0.993868	0.993868	BP	protein amino acid N...	11	NA
GO:0043413	0.0776561	0.0776561	0.449648	0.449648	0.993868	0.993868	BP	macromolecule glycos...	11	NA
GO:0070085	0.0776561	0.0776561	0.449648	0.449648	0.993868	0.993868	BP	glycosylation	11	NA
GO:0016705	0.0783817	0.0783817	0.800287	0.800287	0.97612	0.97612	MF	oxidoreductase activ...	15	NA
GO:0016044	0.080435	0.080435	0.993234	0.993234	0.599881	0.599881	BP	cellular membrane or...	16	NA
GO:0061024	0.080435	0.080435	0.993234	0.993234	0.599881	0.599881	BP	membrane organizatio...	16	NA
GO:0007596	2.48773e-06	0.0809179	0.97265	0.97265	0.115526	0.115526	BP	blood coagulation	31	NA
GO:0050817	2.48773e-06	0.0809179	0.97265	0.97265	0.115526	0.115526	BP	coagulation	31	NA
GO:0022403	0.0858497	0.0858497	0.620707	0.620707	0.892728	0.892728	BP	cell cycle phase	15	NA
GO:0048193	0.0868	0.0868	0.765217	0.765217	0.963403	0.963403	BP	Golgi vesicle transp...	10	NA
GO:0009310	0.0875593	0.0875593	0.112543	0.112543	0.0779195	0.0779195	BP	amine catabolic proc...	24	NA
GO:0044445	0.00168745	0.0877131	0.00021033	0.37988	0.923804	0.923804	CC	cytosolic part	52	NA
GO:0042981	0.0878482	0.0878482	0.993517	0.993517	0.654783	0.654783	BP	regulation of apopto...	53	NA
GO:0043067	0.0878482	0.0878482	0.993517	0.993517	0.654783	0.654783	BP	regulation of progra...	53	NA
GO:0008152	0.0472582	0.0882094	0.0474494	0.545776	0.192329	0.623084	BP	metabolic process	359	NA
GO:0009143	0.0884492	0.0884492	0.0739724	0.0739724	0.180231	0.180231	BP	nucleoside triphosph...	13	NA
GO:0009146	0.0884492	0.0884492	0.0739724	0.0739724	0.180231	0.180231	BP	purine nucleoside tr...	13	NA
GO:0009154	0.0884492	0.0884492	0.0739724	0.0739724	0.180231	0.180231	BP	purine ribonucleotid...	13	NA
GO:0009203	0.0884492	0.0884492	0.0739724	0.0739724	0.180231	0.180231	BP	ribonucleoside triph...	13	NA
GO:0009207	0.0884492	0.0884492	0.0739724	0.0739724	0.180231	0.180231	BP	purine ribonucleosid...	13	NA
GO:0009261	0.0884492	0.0884492	0.0739724	0.0739724	0.180231	0.180231	BP	ribonucleotide catab...	13	NA
GO:0006767	0.0887595	0.0887595	0.966991	0.966991	0.49737	0.49737	BP	water-soluble vitami...	10	NA
GO:0043169	0.0889279	0.0889279	0.855526	0.855526	0.613246	0.613246	MF	cation binding	101	NA
GO:0006195	0.0898272	0.0898272	0.105633	0.105633	0.265691	0.265691	BP	purine nucleotide ca...	14	NA
GO:0006725	0.0898309	0.0898309	0.939868	0.939868	0.868622	0.868622	BP	cellular aromatic co...	19	NA
GO:0010817	0.0898767	0.0898767	0.91818	0.91818	0.0183939	0.0183939	BP	regulation of hormon...	15	NA
GO:0030528	0.0914267	0.0914267	0.0344013	0.0344013	0.595146	0.595146	MF	transcription regula...	13	NA
GO:0008233	0.09187	0.09187	0.857688	0.857688	0.633897	0.633897	MF	peptidase activity	13	NA
GO:0010941	0.0929335	0.0929335	0.991914	0.991914	0.776796	0.776796	BP	regulation of cell d...	55	NA
GO:0008203	0.0937806	0.0937806	0.698038	0.698038	0.0464373	0.0464373	BP	cholesterol metaboli...	13	NA
GO:0016125	0.0937806	0.0937806	0.698038	0.698038	0.0464373	0.0464373	BP	sterol metabolic pro...	13	NA
GO:0043648	0.0953378	0.0953378	0.0199302	0.0199302	0.110915	0.110915	BP	dicarboxylic acid me...	15	NA
GO:0009966	0.0953805	0.0953805	0.960561	0.960561	0.892712	0.892712	BP	regulation of signal...	20	NA
GO:0023051	0.0953805	0.0953805	0.960561	0.960561	0.892712	0.892712	BP	regulation of signal...	20	NA
GO:0009887	0.0966628	0.0966628	0.891131	0.891131	0.43106	0.43106	BP	organ morphogenesis	11	NA
GO:0009142	0.0970078	0.0970078	0.206946	0.206946	0.316278	0.316278	BP	nucleoside triphosph...	13	NA
GO:0009145	0.0970078	0.0970078	0.206946	0.206946	0.316278	0.316278	BP	purine nucleoside tr...	13	NA
GO:0048519	0.0972426	0.0972426	0.991465	0.991465	0.206026	0.206026	BP	negative regulation ...	70	NA
GO:0009055	0.0976059	0.0976059	0.105983	0.105983	0.21213	0.21213	MF	electron carrier act...	35	NA
GO:0007610	0.0990976	0.0990976	0.990636	0.990636	0.297608	0.297608	BP	behavior	10	NA
GO:0007154	0.099621	0.099621	0.872436	0.872436	0.622304	0.622304	BP	cell communication	40	NA
GO:0005856	0.101888	0.101888	0.965472	0.965472	0.581754	0.581754	CC	cytoskeleton	45	NA
GO:0044421	0.000132175	0.102135	0.998841	0.998841	0.0214599	0.0214599	CC	extracellular region...	25	NA
GO:0044283	0.106454	0.106454	0.867607	0.867607	0.087643	0.087643	BP	small molecule biosy...	63	NA
GO:0035270	5.92662e-05	0.106626	2.73896e-07	0.998002	0.574132	0.574132	BP	endocrine system dev...	41	4
GO:0030163	0.109412	0.109412	0.477239	0.477239	0.979139	0.979139	BP	protein catabolic pr...	11	NA
GO:0009059	0.0697679	0.109855	0.0047765	0.951094	0.863216	0.863216	BP	macromolecule biosyn...	84	NA
GO:0046872	0.110612	0.110612	0.832281	0.832281	0.509555	0.509555	MF	metal ion binding	99	NA
GO:0042594	0.111556	0.111556	0.0309286	0.0309286	0.0221908	0.0221908	BP	response to starvati...	10	NA
GO:0005496	0.111579	0.111579	0.980239	0.980239	0.126291	0.126291	MF	steroid binding	13	NA
GO:0005624	0.11229	0.11229	0.580936	0.580936	0.998653	0.998653	CC	membrane fraction	41	NA
GO:0044093	0.114047	0.114047	0.937128	0.937128	0.680888	0.680888	BP	positive regulation ...	24	NA
GO:0051239	0.114608	0.114608	0.972605	0.972605	0.0250849	0.0250849	BP	regulation of multic...	22	NA
GO:0051289	0.116382	0.116382	0.0899625	0.0899625	0.318946	0.318946	BP	protein homotetramer...	10	NA
GO:0005840	3.28066e-06	0.118029	4.28387e-08	0.0174379	0.773026	0.773026	CC	ribosome	41	4
GO:0016746	0.119025	0.119025	0.0323161	0.0323161	0.00209742	0.117506	MF	transferase activity...	13	NA
GO:0006753	0.119081	0.119081	0.612407	0.612407	0.154269	0.154269	BP	nucleoside phosphate...	37	NA
GO:0009117	0.119081	0.119081	0.612407	0.612407	0.154269	0.154269	BP	nucleotide metabolic...	37	NA
GO:0051262	0.119221	0.119221	0.13558	0.13558	0.436011	0.436011	BP	protein tetramerizat...	11	NA
GO:0006754	0.121081	0.121081	0.161999	0.161999	0.280047	0.280047	BP	ATP biosynthetic pro...	12	NA
GO:0009152	0.121081	0.121081	0.161999	0.161999	0.280047	0.280047	BP	purine ribonucleotid...	12	NA
GO:0009201	0.121081	0.121081	0.161999	0.161999	0.280047	0.280047	BP	ribonucleoside triph...	12	NA
GO:0009206	0.121081	0.121081	0.161999	0.161999	0.280047	0.280047	BP	purine ribonucleosid...	12	NA
GO:0043085	0.12232	0.12232	0.832382	0.832382	0.757296	0.757296	BP	positive regulation ...	18	NA
GO:0022411	2.38534e-06	0.123654	9.98954e-09	0.0362991	0.802012	0.802012	BP	cellular component d...	52	NA
GO:0043167	0.124447	0.124447	0.778435	0.778435	0.565904	0.565904	MF	ion binding	102	NA
GO:0070011	0.127924	0.127924	0.868176	0.868176	0.591407	0.591407	MF	peptidase activity, ...	12	NA
GO:0044255	0.789312	0.13099	0.142446	0.584937	0.000645775	0.0258486	BP	cellular lipid metab...	54	NA
GO:0009628	0.132922	0.132922	0.889883	0.889883	0.185781	0.185781	BP	response to abiotic ...	11	NA
GO:0006396	0.00340227	0.134986	4.51119e-05	0.00523719	0.930999	0.930999	BP	RNA processing	27	NA
GO:0016903	0.137809	0.137809	0.0464494	0.0464494	0.0319374	0.0319374	MF	oxidoreductase activ...	14	NA
GO:0009109	0.138038	0.138038	0.0234522	0.995194	0.108887	0.108887	BP	coenzyme catabolic p...	13	NA
GO:0000902	0.138448	0.138448	0.83584	0.83584	0.697429	0.697429	BP	cell morphogenesis	18	NA
GO:0006869	0.138741	0.138741	0.983414	0.983414	0.656193	0.656193	BP	lipid transport	10	NA
GO:0010876	0.138741	0.138741	0.983414	0.983414	0.656193	0.656193	BP	lipid localization	10	NA
GO:0065003	0.138792	0.138792	0.111184	0.111184	0.1566	0.1566	BP	macromolecular compl...	45	NA
GO:0006800	0.139445	0.139445	0.822639	0.822639	0.98179	0.98179	BP	oxygen and reactive ...	10	NA
GO:0000904	0.14194	0.14194	0.844563	0.844563	0.547087	0.547087	BP	cell morphogenesis i...	17	NA
GO:0043933	2.64914e-05	0.143825	7.7199e-06	0.0998561	0.367944	0.367944	BP	macromolecular compl...	80	NA
GO:0006887	4.30209e-06	0.144649	0.998998	0.998998	0.244579	0.244579	BP	exocytosis	21	NA
GO:0016209	0.145488	0.145488	0.90577	0.90577	0.99043	0.99043	MF	antioxidant activity	11	NA
GO:0055086	0.146509	0.146509	0.520472	0.520472	0.182207	0.182207	BP	nucleobase, nucleosi...	43	NA
GO:0006520	0.146533	0.146533	0.229981	0.229981	0.365419	0.365419	BP	cellular amino acid ...	41	NA
GO:0045333	2.70707e-07	0.147857	2.58312e-07	0.494976	0.0188314	0.420306	BP	cellular respiration	36	NA
GO:0015031	0.149023	0.149023	0.765648	0.765648	0.949947	0.949947	BP	protein transport	30	NA
GO:0045184	0.149023	0.149023	0.765648	0.765648	0.949947	0.949947	BP	establishment of pro...	30	NA
GO:0006950	0.00113436	0.14912	0.885718	0.885718	0.677925	0.677925	BP	response to stress	90	NA
GO:0044281	0.223098	0.150652	0.127597	0.304272	0.00183258	0.132147	BP	small molecule metab...	186	NA
GO:0005794	0.150888	0.150888	0.663635	0.663635	0.908781	0.908781	CC	Golgi apparatus	21	NA
GO:0000302	0.152086	0.152086	0.80631	0.80631	0.992216	0.992216	BP	response to reactive...	11	NA
GO:0003676	5.49579e-05	0.152698	7.09477e-07	0.30182	0.982787	0.982787	MF	nucleic acid binding	81	NA
GO:0000323	0.154426	0.154426	0.891834	0.891834	0.948829	0.948829	CC	lytic vacuole	10	NA
GO:0005764	0.154426	0.154426	0.891834	0.891834	0.948829	0.948829	CC	lysosome	10	NA
GO:0034622	0.154432	0.154432	0.106112	0.106112	0.367219	0.367219	BP	cellular macromolecu...	23	NA
GO:0003008	0.154546	0.154546	0.881958	0.881958	0.665458	0.665458	BP	system process	31	NA
GO:0032879	0.154942	0.154942	0.988401	0.988401	0.443338	0.443338	BP	regulation of locali...	20	NA
GO:0046914	0.15694	0.15694	0.949618	0.949618	0.92871	0.92871	MF	transition metal ion...	44	NA
GO:0016052	0.00331788	0.159183	0.821685	0.821685	0.108687	0.108687	BP	carbohydrate catabol...	26	NA
GO:0032403	0.162934	0.162934	0.969456	0.969456	0.920597	0.920597	MF	protein complex bind...	13	NA
GO:0009166	0.163027	0.163027	0.143067	0.143067	0.279326	0.279326	BP	nucleotide catabolic...	15	NA
GO:0023033	0.163734	0.163734	0.99191	0.99191	0.450741	0.450741	BP	signaling pathway	19	NA
GO:0016787	0.167254	0.167254	0.403028	0.403028	0.89197	0.89197	MF	hydrolase activity	68	NA
GO:0031974	8.30169e-14	0.169882	6.80955e-13	0.0426301	0.0781744	0.947659	CC	membrane-enclosed lu...	149	NA
GO:0030029	0.170546	0.170546	0.978904	0.978904	0.835342	0.835342	BP	actin filament-based...	18	NA
GO:0007166	0.171009	0.171009	0.993671	0.993671	0.507777	0.507777	BP	cell surface recepto...	15	NA
GO:0016887	0.171042	0.171042	0.12031	0.12031	0.841275	0.841275	MF	ATPase activity	20	NA
GO:0033554	0.17372	0.17372	0.758133	0.758133	0.963528	0.963528	BP	cellular response to...	29	NA
GO:0048856	0.00812784	0.175298	0.00148755	0.464719	0.237904	0.504024	BP	anatomical structure...	115	NA
GO:0051707	0.176604	0.176604	0.556465	0.556465	0.0253531	0.0253531	BP	response to other or...	16	NA
GO:0008380	0.178574	0.178574	0.0166494	0.0166494	0.976133	0.976133	BP	RNA splicing	12	6
GO:0008610	0.181627	0.181627	0.361379	0.361379	0.00518335	0.00518335	BP	lipid biosynthetic p...	27	NA
GO:0016051	0.00283315	0.181745	0.808492	0.808492	0.289393	0.289393	BP	carbohydrate biosynt...	28	NA
GO:0042060	9.84812e-06	0.183613	0.974407	0.974407	0.0941009	0.0941009	BP	wound healing	32	NA
GO:0032989	0.184832	0.184832	0.818536	0.818536	0.715357	0.715357	BP	cellular component m...	20	NA
GO:0000375	0.185514	0.185514	0.0271372	0.0271372	0.964833	0.964833	BP	RNA splicing, via tr...	11	6
GO:0000377	0.185514	0.185514	0.0271372	0.0271372	0.964833	0.964833	BP	RNA splicing, via tr...	11	6
GO:0000398	0.185514	0.185514	0.0271372	0.0271372	0.964833	0.964833	BP	nuclear mRNA splicin...	11	6
GO:0044238	0.607251	0.186735	0.456155	0.684415	0.463842	0.754873	BP	primary metabolic pr...	298	NA
GO:0006790	0.187191	0.187191	0.80631	0.80631	0.662884	0.662884	BP	sulfur metabolic pro...	11	NA
GO:0008219	0.188453	0.188453	0.974385	0.974385	0.564534	0.564534	BP	cell death	67	NA
GO:0016265	0.188453	0.188453	0.974385	0.974385	0.564534	0.564534	BP	death	67	NA
GO:0019320	0.00261471	0.18986	0.861733	0.861733	0.0582634	0.0582634	BP	hexose catabolic pro...	20	NA
GO:0046365	0.00261471	0.18986	0.861733	0.861733	0.0582634	0.0582634	BP	monosaccharide catab...	20	NA
GO:0051259	0.192996	0.192996	0.0524753	0.0524753	0.162061	0.162061	BP	protein oligomerizat...	22	NA
GO:0016772	0.196228	0.196228	0.917338	0.917338	0.513854	0.513854	MF	transferase activity...	12	NA
GO:0048468	0.196384	0.196384	0.767763	0.767763	0.365251	0.365251	BP	cell development	26	NA
GO:0033036	0.197364	0.197364	0.807854	0.807854	0.977916	0.977916	BP	macromolecule locali...	46	NA
GO:0009260	0.199832	0.199832	0.288559	0.288559	0.271599	0.271599	BP	ribonucleotide biosy...	14	NA
GO:0046164	0.00415522	0.200854	0.828311	0.828311	0.155632	0.155632	BP	alcohol catabolic pr...	25	NA
GO:0044237	0.0249069	0.202747	0.0113416	0.633253	0.114131	0.287935	BP	cellular metabolic p...	334	NA
GO:0008092	0.203202	0.203202	0.982751	0.982751	0.572025	0.572025	MF	cytoskeletal protein...	23	NA
GO:0046034	0.205803	0.205803	0.185601	0.185601	0.355456	0.355456	BP	ATP metabolic proces...	16	NA
GO:0022402	0.206557	0.206557	0.600527	0.600527	0.806812	0.806812	BP	cell cycle process	16	NA
GO:0040011	0.00297314	0.207916	0.994106	0.994106	0.0436564	0.0436564	BP	locomotion	14	NA
GO:0016835	0.209097	0.209097	0.102039	0.102039	0.367392	0.367392	MF	carbon-oxygen lyase ...	16	NA
GO:0015075	0.0175826	0.212537	0.0485684	0.821496	0.304421	0.304421	MF	ion transmembrane tr...	19	NA
GO:0009607	0.213635	0.213635	0.797504	0.797504	0.403364	0.403364	BP	response to biotic s...	25	NA
GO:0009611	4.74634e-05	0.213803	0.984951	0.984951	0.157911	0.157911	BP	response to wounding	40	NA
GO:0043603	0.217189	0.217189	0.641638	0.641638	0.0990351	0.0990351	BP	cellular amide metab...	17	NA
GO:0040007	0.219682	0.219682	0.900748	0.900748	0.47005	0.47005	BP	growth	10	NA
GO:0016620	0.223182	0.223182	0.0600202	0.0600202	0.0175656	0.0175656	MF	oxidoreductase activ...	12	NA
GO:0006915	0.223197	0.223197	0.988766	0.988766	0.474418	0.474418	BP	apoptosis	63	NA
GO:0012501	0.223197	0.223197	0.988766	0.988766	0.474418	0.474418	BP	programmed cell deat...	63	NA
GO:0030036	0.224299	0.224299	0.862151	0.862151	0.858674	0.858674	BP	actin cytoskeleton o...	15	NA
GO:0048523	0.236203	0.236203	0.979971	0.979971	0.288155	0.288155	BP	negative regulation ...	67	NA
GO:0051187	0.236612	0.236612	0.0524214	0.990387	0.124171	0.124171	BP	cofactor catabolic p...	14	NA
GO:0034645	0.0304951	0.236833	0.00180384	0.9491	0.910886	0.910886	BP	cellular macromolecu...	82	NA
GO:0007010	0.239988	0.239988	0.818536	0.818536	0.895133	0.895133	BP	cytoskeleton organiz...	20	NA
GO:0023034	0.244146	0.244146	0.950592	0.950592	0.548702	0.548702	BP	intracellular signal...	17	NA
GO:0010035	0.24517	0.24517	0.892654	0.892654	0.865781	0.865781	BP	response to inorgani...	29	NA
GO:0048667	0.248543	0.248543	0.853334	0.853334	0.655433	0.655433	BP	cell morphogenesis i...	16	NA
GO:0034621	1.11101e-05	0.248852	4.55232e-07	0.27066	0.616587	0.616587	BP	cellular macromolecu...	58	NA
GO:0006397	0.250593	0.250593	0.0478147	0.0478147	0.980682	0.980682	BP	mRNA processing	13	NA
GO:0016740	0.250744	0.250744	0.492738	0.492738	0.00301155	0.032165	MF	transferase activity	59	NA
GO:0051049	0.252004	0.252004	0.895026	0.895026	0.303827	0.303827	BP	regulation of transp...	16	NA
GO:0010646	0.252623	0.252623	0.934019	0.934019	0.771094	0.771094	BP	regulation of cell c...	27	NA
GO:0005773	0.252894	0.252894	0.881417	0.881417	0.944118	0.944118	CC	vacuole	11	NA
GO:0014070	0.254193	0.254193	0.0704872	0.0704872	0.0155968	0.0155968	BP	response to organic ...	11	NA
GO:0022008	0.256051	0.256051	0.801421	0.801421	0.760019	0.760019	BP	neurogenesis	22	NA
GO:0019904	0.256456	0.256456	0.917641	0.917641	0.956675	0.956675	MF	protein domain speci...	10	NA
GO:0032984	2.9614e-06	0.257379	3.9464e-08	0.242802	0.81413	0.81413	BP	macromolecular compl...	44	4
GO:0034623	2.9614e-06	0.257379	3.9464e-08	0.242802	0.81413	0.81413	BP	cellular macromolecu...	44	4
GO:0043241	2.9614e-06	0.257379	3.9464e-08	0.242802	0.81413	0.81413	BP	protein complex disa...	44	4
GO:0043624	2.9614e-06	0.257379	3.9464e-08	0.242802	0.81413	0.81413	BP	cellular protein com...	44	4
GO:0045449	0.257843	0.257843	0.0284916	0.0284916	0.515429	0.515429	BP	regulation of transc...	19	NA
GO:0030258	0.0201727	0.25797	0.0522288	0.983879	0.176226	0.176226	BP	lipid modification	18	1
GO:0006812	0.260293	0.260293	0.228352	0.228352	0.367354	0.367354	BP	cation transport	13	NA
GO:0046483	0.260384	0.260384	0.752179	0.752179	0.678388	0.678388	BP	heterocycle metaboli...	41	NA
GO:0016054	0.00703358	0.263905	0.0113526	0.195726	0.0126871	0.0126871	BP	organic acid catabol...	42	NA
GO:0046395	0.00703358	0.263905	0.0113526	0.195726	0.0126871	0.0126871	BP	carboxylic acid cata...	42	NA
GO:0007409	0.266481	0.266481	0.862151	0.862151	0.493087	0.493087	BP	axonogenesis	15	NA
GO:0048812	0.266481	0.266481	0.862151	0.862151	0.493087	0.493087	BP	neuron projection mo...	15	NA
GO:0048858	0.266481	0.266481	0.862151	0.862151	0.493087	0.493087	BP	cell projection morp...	15	NA
GO:0009141	0.266804	0.266804	0.282471	0.282471	0.394756	0.394756	BP	nucleoside triphosph...	18	NA
GO:0009144	0.266804	0.266804	0.282471	0.282471	0.394756	0.394756	BP	purine nucleoside tr...	18	NA
GO:0006793	0.833785	0.266882	0.52718	0.992678	0.215604	0.215604	BP	phosphorus metabolic...	32	NA
GO:0006796	0.833785	0.266882	0.52718	0.992678	0.215604	0.215604	BP	phosphate metabolic ...	32	NA
GO:0010605	0.2669	0.2669	0.758515	0.758515	0.762299	0.762299	BP	negative regulation ...	19	NA
GO:0016836	0.269192	0.269192	0.0966479	0.0966479	0.171506	0.171506	MF	hydro-lyase activity	13	NA
GO:0044275	0.00604177	0.269267	0.828311	0.828311	0.127144	0.127144	BP	cellular carbohydrat...	25	NA
GO:0019538	0.907529	0.273986	0.103761	0.728847	0.999067	0.999067	BP	protein metabolic pr...	114	NA
GO:0016301	0.27646	0.27646	0.924134	0.924134	0.481563	0.481563	MF	kinase activity	11	NA
GO:0051704	0.279265	0.279265	0.602901	0.602901	0.112633	0.112633	BP	multi-organism proce...	36	NA
GO:0009308	0.279822	0.279822	0.221815	0.221815	0.402399	0.402399	BP	amine metabolic proc...	52	NA
GO:0000267	0.00930009	0.285243	0.954098	0.954098	0.910521	0.910521	CC	cell fraction	64	NA
GO:0016829	0.287978	0.287978	0.337672	0.337672	0.291776	0.291776	MF	lyase activity	32	NA
GO:0034599	0.290972	0.290972	0.630668	0.630668	0.997965	0.997965	BP	cellular response to...	10	NA
GO:0034614	0.290972	0.290972	0.630668	0.630668	0.997965	0.997965	BP	cellular response to...	10	NA
GO:0009653	0.023212	0.292938	0.959132	0.959132	0.172932	0.695327	BP	anatomical structure...	41	NA
GO:0050793	0.296271	0.296271	0.872066	0.872066	0.670392	0.670392	BP	regulation of develo...	13	NA
GO:0019222	0.0286111	0.297114	0.970748	0.970748	0.956001	0.956001	BP	regulation of metabo...	62	NA
GO:0044265	0.297133	0.297133	0.336453	0.336453	0.959418	0.959418	BP	cellular macromolecu...	16	NA
GO:0022892	0.182884	0.297841	0.134801	0.949949	0.2024	0.2024	MF	substrate-specific t...	36	NA
GO:0006350	1.06826e-05	0.299328	4.3357e-09	0.0458214	0.672935	0.672935	BP	transcription	55	NA
GO:0043234	0.299966	0.299966	0.751534	0.751534	0.631641	0.631641	CC	protein complex	98	NA
GO:0007411	0.300055	0.300055	0.888885	0.888885	0.624488	0.624488	BP	axon guidance	12	NA
GO:0042493	0.304393	0.304393	0.325544	0.325544	0.55079	0.55079	BP	response to drug	19	NA
GO:0006112	0.304441	0.304441	0.902098	0.902098	0.348216	0.348216	BP	energy reserve metab...	11	NA
GO:0006662	0.304941	0.304941	0.953506	0.953506	0.829944	0.829944	BP	glycerol ether metab...	13	NA
GO:0018904	0.304941	0.304941	0.953506	0.953506	0.829944	0.829944	BP	organic ether metabo...	13	NA
GO:0050662	0.022259	0.305087	0.0182378	0.224916	0.0512759	0.0512759	MF	coenzyme binding	41	NA
GO:0051260	0.309679	0.309679	0.0507624	0.0507624	0.0331165	0.0331165	BP	protein homooligomer...	15	NA
GO:0031960	0.312603	0.312603	0.226309	0.226309	0.207727	0.207727	BP	response to corticos...	12	NA
GO:0051384	0.312603	0.312603	0.226309	0.226309	0.207727	0.207727	BP	response to glucocor...	12	NA
GO:0006164	0.313823	0.313823	0.351453	0.351453	0.297816	0.297816	BP	purine nucleotide bi...	15	NA
GO:0009725	0.315787	0.315787	0.0717897	0.0717897	0.161023	0.161023	BP	response to hormone ...	28	NA
GO:0009719	0.318382	0.318382	0.118728	0.118728	0.326742	0.326742	BP	response to endogeno...	31	NA
GO:0009150	0.32054	0.32054	0.232384	0.232384	0.364388	0.364388	BP	purine ribonucleotid...	17	NA
GO:0009199	0.32054	0.32054	0.232384	0.232384	0.364388	0.364388	BP	ribonucleoside triph...	17	NA
GO:0009205	0.32054	0.32054	0.232384	0.232384	0.364388	0.364388	BP	purine ribonucleosid...	17	NA
GO:0005996	0.0178663	0.323055	0.737382	0.737382	0.0409664	0.0409664	BP	monosaccharide metab...	39	NA
GO:0019318	0.0178663	0.323055	0.737382	0.737382	0.0409664	0.0409664	BP	hexose metabolic pro...	39	NA
GO:0006807	0.00606571	0.327671	0.00284242	0.138046	0.721086	0.721086	BP	nitrogen compound me...	179	NA
GO:0061061	0.328623	0.328623	0.963069	0.963069	0.79201	0.79201	BP	muscle structure dev...	10	NA
GO:0005622	0.0288433	0.330087	0.0423139	0.482677	0.807039	0.85522	CC	intracellular	420	NA
GO:0044424	0.0288433	0.330087	0.0423139	0.482677	0.807039	0.85522	CC	intracellular part	420	NA
GO:0005215	0.199873	0.334692	0.193746	0.955191	0.155985	0.155985	MF	transporter activity	39	NA
GO:0006259	0.335672	0.335672	0.193178	0.193178	0.69352	0.69352	BP	DNA metabolic proces...	17	NA
GO:0019866	6.06965e-13	0.336952	4.79648e-11	0.17025	0.0237733	0.910121	CC	organelle inner memb...	58	NA
GO:0009892	0.337516	0.337516	0.735638	0.735638	0.853441	0.853441	BP	negative regulation ...	21	NA
GO:0016071	0.340411	0.340411	0.615613	0.615613	0.96213	0.96213	BP	mRNA metabolic proce...	24	NA
GO:0030016	0.340458	0.340458	0.802212	0.802212	0.910087	0.910087	CC	myofibril	10	NA
GO:0030017	0.340458	0.340458	0.802212	0.802212	0.910087	0.910087	CC	sarcomere	10	NA
GO:0043292	0.340458	0.340458	0.802212	0.802212	0.910087	0.910087	CC	contractile fiber	10	NA
GO:0044449	0.340458	0.340458	0.802212	0.802212	0.910087	0.910087	CC	contractile fiber pa...	10	NA
GO:0009986	0.34089	0.34089	0.927692	0.927692	0.571454	0.571454	CC	cell surface	17	NA
GO:0007049	0.341262	0.341262	0.553539	0.553539	0.848279	0.848279	BP	cell cycle	18	NA
GO:0044262	0.00435036	0.346405	0.64461	0.64461	0.459586	0.459586	BP	cellular carbohydrat...	54	NA
GO:0006575	0.346593	0.346593	0.632289	0.632289	0.600578	0.600578	BP	cellular amino acid ...	25	NA
GO:0009991	0.349377	0.349377	0.0390346	0.0390346	0.0184469	0.356025	BP	response to extracel...	18	NA
GO:0044106	0.353406	0.353406	0.351514	0.351514	0.482616	0.482616	BP	cellular amine metab...	48	NA
GO:0048037	0.0424016	0.353742	0.0335116	0.145973	0.0103787	0.0103787	MF	cofactor binding	56	NA
GO:0030182	0.354197	0.354197	0.827164	0.827164	0.772347	0.772347	BP	neuron differentiati...	19	NA
GO:0008415	0.358423	0.358423	0.154045	0.154045	0.00459121	0.00459121	MF	acyltransferase acti...	11	NA
GO:0016747	0.358423	0.358423	0.154045	0.154045	0.00459121	1	MF	transferase activity...	11	NA
GO:0031016	3.76651e-05	0.361975	2.73896e-07	0.895835	0.672053	0.672053	BP	pancreas development	41	4
GO:0016853	0.36234	0.36234	0.895467	0.895467	0.865023	0.865023	MF	isomerase activity	21	NA
GO:0016053	0.366428	0.366428	0.826208	0.826208	0.243008	0.243008	BP	organic acid biosynt...	35	NA
GO:0046394	0.366428	0.366428	0.826208	0.826208	0.243008	0.243008	BP	carboxylic acid bios...	35	NA
GO:0065008	0.00999898	0.369492	0.993591	0.993591	0.280724	0.280724	BP	regulation of biolog...	106	NA
GO:0012505	0.0041287	0.373499	0.627023	0.627023	0.999746	0.999746	CC	endomembrane system	49	NA
GO:0009891	0.376975	0.376975	0.0446246	0.0446246	0.99461	0.99461	BP	positive regulation ...	11	NA
GO:0031328	0.376975	0.376975	0.0446246	0.0446246	0.99461	0.99461	BP	positive regulation ...	11	NA
GO:0042127	0.37823	0.37823	0.162085	0.162085	0.512204	0.512204	BP	regulation of cell p...	17	NA
GO:0015934	0.000702754	0.383176	3.02406e-05	0.224955	0.419393	0.419393	CC	large ribosomal subu...	18	4
GO:0031326	0.383358	0.383358	0.0341899	0.0341899	0.764818	0.764818	BP	regulation of cellul...	30	NA
GO:0050794	0.0139395	0.386421	0.990521	0.990521	0.675726	0.675726	BP	regulation of cellul...	140	NA
GO:0005509	0.388667	0.388667	0.808556	0.808556	0.613608	0.613608	MF	calcium ion binding	16	NA
GO:0030170	0.390672	0.390672	0.433575	0.433575	0.244008	0.244008	MF	pyridoxal phosphate ...	11	NA
GO:0070279	0.390672	0.390672	0.433575	0.433575	0.244008	0.244008	MF	vitamin B6 binding	11	NA
GO:0030030	0.39501	0.39501	0.844563	0.844563	0.601413	0.601413	BP	cell projection orga...	17	NA
GO:0048666	0.39501	0.39501	0.844563	0.844563	0.601413	0.601413	BP	neuron development	17	NA
GO:0048699	0.395178	0.395178	0.809955	0.809955	0.831242	0.831242	BP	generation of neuron...	21	NA
GO:0048545	0.399055	0.399055	0.191194	0.191194	0.374076	0.374076	BP	response to steroid ...	19	NA
GO:0051641	0.173164	0.400522	0.904927	0.904927	0.464107	0.464107	BP	cellular localizatio...	71	NA
GO:0005198	0.00260179	0.407912	2.2679e-05	0.95303	0.806481	0.806481	MF	structural molecule ...	55	NA
GO:0015630	0.408124	0.408124	0.862487	0.862487	0.485622	0.485622	CC	microtubule cytoskel...	19	NA
GO:0006007	0.00463817	0.413364	0.882015	0.882015	0.0155421	0.0155421	BP	glucose catabolic pr...	17	NA
GO:0051186	0.413837	0.413837	0.518792	0.705853	0.0106315	0.0106315	BP	cofactor metabolic p...	39	NA
GO:0019725	0.414202	0.414202	0.434013	0.434013	0.999523	0.999523	BP	cellular homeostasis	26	NA
GO:0043170	0.949509	0.414867	0.135329	0.872186	0.998833	0.998833	BP	macromolecule metabo...	160	NA
GO:0010608	0.415387	0.415387	0.853227	0.853227	0.721402	0.721402	BP	posttranscriptional ...	15	NA
GO:0032990	0.41581	0.41581	0.780501	0.780501	0.446961	0.446961	BP	cell part morphogene...	16	NA
GO:0009259	0.41992	0.41992	0.334887	0.334887	0.349438	0.349438	BP	ribonucleotide metab...	19	NA
GO:0055085	0.420243	0.420243	0.226284	0.226284	0.372039	0.372039	BP	transmembrane transp...	21	NA
GO:0016043	0.151888	0.420338	0.00964135	0.880018	0.597577	0.597577	BP	cellular component o...	134	NA
GO:0031981	0.0111178	0.422765	0.000157638	0.7447	0.927281	0.927281	CC	nuclear lumen	51	NA
GO:0051649	0.155609	0.423809	0.891154	0.891154	0.431279	0.431279	BP	establishment of loc...	70	NA
GO:0042175	0.00863693	0.424052	0.561903	0.561903	0.999084	0.999084	CC	nuclear envelope-end...	39	NA
GO:0031175	0.424283	0.424283	0.780501	0.780501	0.439498	0.439498	BP	neuron projection de...	16	NA
GO:0051246	0.00491276	0.428241	0.991018	0.991018	0.929466	0.929466	BP	regulation of protei...	21	NA
GO:0051789	0.428669	0.428669	0.808498	0.808498	0.804769	0.804769	BP	response to protein ...	13	NA
GO:0032268	0.00425334	0.428802	0.991465	0.991465	0.881135	0.881135	BP	regulation of cellul...	20	NA
GO:0031667	0.429893	0.429893	0.0287211	0.0287211	0.0148394	0.3332	BP	response to nutrient...	17	NA
GO:0043623	0.435065	0.435065	0.888885	0.888885	0.484122	0.484122	BP	cellular protein com...	12	NA
GO:0046907	0.43798	0.43798	0.459827	0.459827	0.757426	0.757426	BP	intracellular transp...	39	NA
GO:0043233	9.9024e-13	0.438465	4.06243e-12	0.118323	0.115609	0.97563	CC	organelle lumen	146	NA
GO:0006631	0.0106995	0.438688	0.0105248	0.23051	0.00504885	0.00504885	BP	fatty acid metabolic...	36	NA
GO:0006006	0.0257826	0.4402	0.750124	0.750124	0.0274103	0.0274103	BP	glucose metabolic pr...	37	NA
GO:0006461	0.440805	0.440805	0.151721	0.151721	0.180525	0.180525	BP	protein complex asse...	35	NA
GO:0070271	0.440805	0.440805	0.151721	0.151721	0.180525	0.180525	BP	protein complex biog...	35	NA
GO:0016627	0.442415	0.442415	0.0263048	0.0263048	0.000530768	0.000530768	MF	oxidoreductase activ...	14	NA
GO:0006986	0.450003	0.450003	0.658284	0.658284	0.939631	0.939631	BP	response to unfolded...	10	NA
GO:0002520	0.45344	0.45344	0.298509	0.298509	0.595372	0.595372	BP	immune system develo...	13	NA
GO:0044248	0.0905828	0.456956	0.0597953	0.350872	0.0414565	0.0414565	BP	cellular catabolic p...	113	NA
GO:0010604	0.458813	0.458813	0.666078	0.666078	0.934724	0.934724	BP	positive regulation ...	15	NA
GO:0003779	0.462665	0.462665	0.821494	0.821494	0.75197	0.75197	MF	actin binding	19	NA
GO:0023046	0.0150551	0.463158	0.996582	0.996582	0.451261	0.451261	BP	signaling process	64	NA
GO:0023060	0.0150551	0.463158	0.996582	0.996582	0.451261	0.451261	BP	signal transmission	64	NA
GO:0048471	0.463775	0.463775	0.5417	0.5417	0.974524	0.974524	CC	perinuclear region o...	14	NA
GO:0008324	0.00124259	0.463784	0.00458709	0.848686	0.0868884	0.0868884	MF	cation transmembrane...	15	NA
GO:0015077	0.00124259	0.463784	0.00458709	0.848686	0.0868884	0.0868884	MF	monovalent inorganic...	15	NA
GO:0022890	0.00124259	0.463784	0.00458709	0.848686	0.0868884	0.0868884	MF	inorganic cation tra...	15	NA
GO:0032991	0.0166208	0.467553	0.00444856	0.604605	0.836879	0.836879	CC	macromolecular compl...	161	NA
GO:0006811	0.469136	0.469136	0.38868	0.38868	0.342087	0.342087	BP	ion transport	20	NA
GO:0016032	0.000124651	0.474342	1.83023e-06	0.666769	0.747168	0.747168	BP	viral reproduction	47	4
GO:0009064	0.477343	0.477343	0.47409	0.47409	0.314273	0.314273	BP	glutamine family ami...	12	NA
GO:0051252	0.482608	0.482608	0.0893014	0.0893014	0.753235	0.753235	BP	regulation of RNA me...	19	NA
GO:0006351	0.485502	0.485502	0.159626	0.159626	0.369349	0.369349	BP	transcription, DNA-d...	15	NA
GO:0006355	0.485502	0.485502	0.159626	0.159626	0.369349	0.369349	BP	regulation of transc...	15	NA
GO:0032774	0.485502	0.485502	0.159626	0.159626	0.369349	0.369349	BP	RNA biosynthetic pro...	15	NA
GO:0031323	0.0521041	0.486576	0.973971	0.973971	0.951745	0.951745	BP	regulation of cellul...	56	NA
GO:0006457	0.488853	0.488853	0.2705	0.2705	0.999614	0.999614	BP	protein folding	28	NA
GO:0065007	0.00363252	0.493691	0.985678	0.985678	0.732691	0.874346	BP	biological regulatio...	181	NA
GO:0045934	0.495503	0.495503	0.124247	0.124247	0.492111	0.492111	BP	negative regulation ...	10	NA
GO:0051172	0.495503	0.495503	0.124247	0.124247	0.492111	0.492111	BP	negative regulation ...	10	NA
GO:0005975	0.00850224	0.496629	0.62667	0.62667	0.321883	0.321883	BP	carbohydrate metabol...	57	NA
GO:0009165	0.498268	0.498268	0.41542	0.41542	0.257194	0.257194	BP	nucleotide biosynthe...	16	NA
GO:0022607	0.498523	0.498523	0.383531	0.383531	0.457299	0.457299	BP	cellular component a...	55	NA
GO:0016462	0.498773	0.498773	0.146698	0.146698	0.81283	0.81283	MF	pyrophosphatase acti...	26	NA
GO:0016817	0.498773	0.498773	0.146698	0.146698	0.81283	0.81283	MF	hydrolase activity, ...	26	NA
GO:0016818	0.498773	0.498773	0.146698	0.146698	0.81283	0.81283	MF	hydrolase activity, ...	26	NA
GO:0017111	0.498773	0.498773	0.146698	0.146698	0.81283	0.81283	MF	nucleoside-triphosph...	26	NA
GO:0009057	0.501992	0.501992	0.235129	0.235129	0.976811	0.976811	BP	macromolecule catabo...	21	NA
GO:0031090	0.00091933	0.505872	0.00784606	0.338298	0.88178	0.999862	CC	organelle membrane	109	NA
GO:0071212	0.00909104	0.507842	0.387543	0.387543	0.999997	0.999997	CC	subsynaptic reticulu...	55	NA
GO:0005634	0.566366	0.508504	0.0713617	0.8642	0.918881	0.918881	CC	nucleus	117	NA
GO:0046906	0.508907	0.508907	0.480987	0.480987	0.790081	0.790081	MF	tetrapyrrole binding	20	NA
GO:0009790	0.509596	0.509596	0.766693	0.766693	0.148692	0.148692	BP	embryonic developmen...	11	NA
GO:0010467	0.000250743	0.510623	3.26991e-07	0.546855	0.824093	0.824093	BP	gene expression	84	NA
GO:0050789	0.00928999	0.512551	0.989582	0.989582	0.722058	0.888365	BP	regulation of biolog...	149	NA
GO:0030154	0.515837	0.515837	0.842355	0.842355	0.426398	0.426398	BP	cell differentiation	40	NA
GO:0051173	0.516081	0.516081	0.088377	0.088377	0.976481	0.976481	BP	positive regulation ...	11	NA
GO:0006732	0.516777	0.516777	0.57273	0.716312	0.019434	0.019434	BP	coenzyme metabolic p...	36	NA
GO:0080090	0.0497937	0.518508	0.904448	0.904448	0.971777	0.971777	BP	regulation of primar...	51	NA
GO:0016651	0.519908	0.519908	0.299501	0.299501	0.162104	0.162104	MF	oxidoreductase activ...	11	NA
GO:0000166	0.163267	0.526991	0.0834606	0.219362	0.975885	0.975885	MF	nucleotide binding	101	NA
GO:0051082	0.533243	0.533243	0.517305	0.517305	0.989281	0.989281	MF	unfolded protein bin...	20	NA
GO:0032501	0.784193	0.534022	0.143994	0.93106	0.0738562	0.0738562	BP	multicellular organi...	163	NA
GO:0055114	0.0685503	0.544123	0.0136767	0.638895	0.001827	0.019616	BP	oxidation reduction	105	NA
GO:0008283	0.545394	0.545394	0.267605	0.267605	0.203779	0.203779	BP	cell proliferation	26	NA
GO:0050877	0.548719	0.548719	0.746872	0.746872	0.70769	0.70769	BP	neurological system ...	17	NA
GO:0007275	0.00404358	0.553476	0.000532686	0.167149	0.11373	0.11373	BP	multicellular organi...	117	NA
GO:0042802	0.559906	0.559906	0.790736	0.790736	0.527264	0.527264	MF	identical protein bi...	44	NA
GO:0019842	0.563176	0.563176	0.345234	0.345234	0.0146329	0.0146329	MF	vitamin binding	17	NA
GO:0019219	0.569255	0.569255	0.0607632	0.0607632	0.740181	0.740181	BP	regulation of nucleo...	25	NA
GO:0003006	0.589748	0.589748	0.790419	0.790419	0.323669	0.323669	BP	reproductive develop...	10	NA
GO:0005815	0.591423	0.591423	0.789345	0.789345	0.786827	0.786827	CC	microtubule organizi...	10	NA
GO:0071375	0.591568	0.591568	0.649098	0.649098	0.351601	0.351601	BP	cellular response to...	10	NA
GO:0009889	0.592229	0.592229	0.104248	0.104248	0.790116	0.790116	BP	regulation of biosyn...	32	NA
GO:0003001	0.593034	0.593034	0.305613	0.305613	0.171195	0.171195	BP	generation of a sign...	12	NA
GO:0022900	3.38747e-07	0.593094	7.21446e-07	0.413076	0.00483359	0.139186	BP	electron transport c...	29	NA
GO:0044267	0.725357	0.593193	0.0640368	0.733787	0.997955	0.997955	BP	cellular protein met...	103	NA
GO:0046700	0.603452	0.603452	0.178075	0.178075	0.160368	0.160368	BP	heterocycle cataboli...	23	NA
GO:0009987	0.650788	0.604071	0.319625	0.921579	0.260307	0.405059	BP	cellular process	387	NA
GO:0022891	0.016305	0.606787	0.0769279	0.699444	0.296039	0.296039	MF	substrate-specific t...	23	NA
GO:0003824	0.6129	0.6129	0.0442666	0.0442666	0.0202097	0.184433	MF	catalytic activity	258	NA
GO:0031324	0.61348	0.61348	0.770131	0.770131	0.758536	0.758536	BP	negative regulation ...	18	NA
GO:0048869	0.614866	0.614866	0.826128	0.826128	0.506147	0.506147	BP	cellular development...	42	NA
GO:0006091	0.0214383	0.617458	0.0101447	0.876806	0.00744738	0.0978159	BP	generation of precur...	66	NA
GO:0006873	0.618304	0.618304	0.35887	0.35887	0.990952	0.990952	BP	cellular ion homeost...	14	NA
GO:0055082	0.618304	0.618304	0.35887	0.35887	0.990952	0.990952	BP	cellular chemical ho...	14	NA
GO:0044419	0.619067	0.619067	0.773954	0.773954	0.524925	0.524925	BP	interspecies interac...	18	NA
GO:0034641	0.619546	0.619546	0.449218	0.449218	0.4029	0.4029	BP	cellular nitrogen co...	72	NA
GO:0023052	0.0039779	0.620364	0.995935	0.995935	0.494318	0.494318	BP	signaling	74	NA
GO:0043228	0.000258236	0.623463	1.00766e-05	0.622499	0.702539	0.702539	CC	non-membrane-bounded...	114	NA
GO:0043232	0.000258236	0.623463	1.00766e-05	0.622499	0.702539	0.702539	CC	intracellular non-me...	114	NA
GO:0051336	0.628367	0.628367	0.940726	0.940726	0.549716	0.549716	BP	regulation of hydrol...	16	NA
GO:0009309	0.630306	0.630306	0.30461	0.30461	0.920458	0.920458	BP	amine biosynthetic p...	18	NA
GO:0048878	0.638126	0.638126	0.809955	0.809955	0.773018	0.773018	BP	chemical homeostasis	21	NA
GO:0051129	0.639662	0.639662	0.652602	0.652602	0.0687642	0.0687642	BP	negative regulation ...	11	NA
GO:0042180	0.573025	0.640704	0.0887652	0.29753	0.000840078	0.0153719	BP	cellular ketone meta...	114	NA
GO:0010033	0.640857	0.640857	0.258056	0.258056	0.5158	0.5158	BP	response to organic ...	56	NA
GO:0007417	0.641463	0.641463	0.453791	0.453791	0.653644	0.653644	BP	central nervous syst...	11	NA
GO:0005783	0.0189242	0.642657	0.240529	0.240529	0.999999	0.999999	CC	endoplasmic reticulu...	63	NA
GO:0004871	0.651581	0.651581	0.350467	0.350467	0.781948	0.781948	MF	signal transducer ac...	10	NA
GO:0060089	0.651581	0.651581	0.350467	0.350467	0.781948	0.781948	MF	molecular transducer...	10	NA
GO:0046983	0.653988	0.653988	0.785961	0.785961	0.772155	0.772155	MF	protein dimerization...	27	NA
GO:0090066	0.655055	0.655055	0.48906	0.48906	0.723927	0.723927	BP	regulation of anatom...	14	NA
GO:0065009	0.0459095	0.663587	0.928438	0.928438	0.813309	0.813309	BP	regulation of molecu...	32	NA
GO:0006464	0.000123881	0.669606	0.977931	0.977931	0.98767	0.98767	BP	protein modification...	34	NA
GO:0030003	0.670236	0.670236	0.593706	0.593706	0.974402	0.974402	BP	cellular cation home...	10	NA
GO:0055080	0.670236	0.670236	0.593706	0.593706	0.974402	0.974402	BP	cation homeostasis	10	NA
GO:0022857	0.0235495	0.670774	0.0849679	0.867584	0.224853	0.224853	MF	transmembrane transp...	26	NA
GO:0044432	0.0130855	0.67276	0.409634	0.409634	0.999998	0.999998	CC	endoplasmic reticulu...	54	NA
GO:0009888	0.676104	0.676104	0.612516	0.612516	0.530527	0.530527	BP	tissue development	13	NA
GO:0005739	4.84683e-15	0.676972	8.00913e-12	0.526112	8.75694e-05	0.321288	CC	mitochondrion	146	NA
GO:0010556	0.678314	0.678314	0.101672	0.101672	0.584003	0.584003	BP	regulation of macrom...	24	NA
GO:0019825	0.682526	0.682526	0.822734	0.822734	0.415605	0.415605	MF	oxygen binding	13	NA
GO:0005938	0.698237	0.698237	0.916805	0.916805	0.338217	0.338217	CC	cell cortex	11	NA
GO:0010038	0.698875	0.698875	0.589192	0.589192	0.450741	0.450741	BP	response to metal io...	19	NA
GO:0031410	3.24955e-05	0.707112	0.997475	0.997475	0.985926	0.985926	CC	cytoplasmic vesicle	51	NA
GO:0031982	3.24955e-05	0.707112	0.997475	0.997475	0.985926	0.985926	CC	vesicle	51	NA
GO:0032553	0.71383	0.71383	0.150523	0.150523	0.998065	0.998065	MF	ribonucleotide bindi...	56	NA
GO:0032555	0.71383	0.71383	0.150523	0.150523	0.998065	0.998065	MF	purine ribonucleotid...	56	NA
GO:0005788	0.714239	0.714239	0.147517	0.147517	0.999841	0.999841	CC	endoplasmic reticulu...	19	NA
GO:0019867	0.725948	0.725948	0.445884	0.445884	0.962759	0.962759	CC	outer membrane	10	NA
GO:0031968	0.725948	0.725948	0.445884	0.445884	0.962759	0.962759	CC	organelle outer memb...	10	NA
GO:0006139	0.03866	0.727738	0.00394332	0.426437	0.735656	0.735656	BP	nucleobase, nucleosi...	129	NA
GO:0001775	0.000126902	0.734022	0.998744	0.998744	0.259558	0.259558	BP	cell activation	26	NA
GO:0009058	0.505839	0.735857	0.35708	0.79515	0.351082	0.657126	BP	biosynthetic process	175	NA
GO:0051171	0.736308	0.736308	0.302222	0.302222	0.934268	0.934268	BP	regulation of nitrog...	34	NA
GO:0030054	0.738852	0.738852	0.703126	0.703126	0.691918	0.691918	CC	cell junction	11	NA
GO:0044260	0.359409	0.743986	0.0336207	0.714219	0.998653	0.998653	BP	cellular macromolecu...	145	NA
GO:0060341	0.7467	0.7467	0.765217	0.765217	0.124884	0.124884	BP	regulation of cellul...	10	NA
GO:0016788	0.747836	0.747836	0.627242	0.627242	0.531282	0.531282	MF	hydrolase activity, ...	15	NA
GO:0031967	1.45707e-09	0.748057	9.95731e-08	0.648632	0.125362	0.957852	CC	organelle envelope	72	NA
GO:0045454	0.748739	0.748739	0.483955	0.483955	0.977038	0.977038	BP	cell redox homeostas...	13	NA
GO:0020037	0.762326	0.762326	0.513644	0.513644	0.873975	0.873975	MF	heme binding	19	NA
GO:0006519	0.762381	0.762381	0.399998	0.399998	0.464025	0.464025	BP	cellular amino acid ...	58	NA
GO:0019752	0.468357	0.763553	0.0786476	0.284077	0.00127032	0.0221217	BP	carboxylic acid meta...	113	NA
GO:0043436	0.468357	0.763553	0.0786476	0.284077	0.00127032	0.0221217	BP	oxoacid metabolic pr...	113	NA
GO:0005777	0.76566	0.76566	0.361075	0.361075	0.916111	0.916111	CC	peroxisome	23	NA
GO:0042579	0.76566	0.76566	0.361075	0.361075	0.916111	0.916111	CC	microbody	23	NA
GO:0044428	0.0349983	0.768248	0.0016675	0.991905	0.89765	0.89765	CC	nuclear part	56	NA
GO:0015980	9.74863e-05	0.76849	3.27235e-05	0.938461	0.0174329	0.258753	BP	energy derivation by...	49	NA
GO:0042803	0.772397	0.772397	0.756125	0.756125	0.591037	0.591037	MF	protein homodimeriza...	25	NA
GO:0006605	0.774817	0.774817	0.694733	0.694733	0.811816	0.811816	BP	protein targeting	10	NA
GO:0050801	0.777609	0.777609	0.27489	0.27489	0.946939	0.946939	BP	ion homeostasis	16	NA
GO:0006996	0.778829	0.778829	0.634145	0.634145	0.676809	0.676809	BP	organelle organizati...	53	NA
GO:0046903	0.00150835	0.779429	0.998052	0.998052	0.249996	0.249996	BP	secretion	39	NA
GO:0009636	0.78234	0.78234	0.674747	0.674747	0.160383	0.160383	BP	response to toxin	12	NA
GO:0042623	0.78755	0.78755	0.287688	0.287688	0.973904	0.973904	MF	ATPase activity, cou...	12	NA
GO:0042592	0.789834	0.789834	0.216313	0.216313	0.986278	0.986278	BP	homeostatic process	43	NA
GO:0044085	0.0756124	0.796111	0.146407	0.431106	0.330733	0.330733	BP	cellular component b...	64	NA
GO:0044092	0.00772841	0.80069	0.994106	0.994106	0.629415	0.629415	BP	negative regulation ...	14	NA
GO:0044282	0.987661	0.802081	0.146334	0.596764	0.00370702	0.00370702	BP	small molecule catab...	72	NA
GO:0005524	0.802272	0.802272	0.159153	0.159153	0.99951	0.99951	MF	ATP binding	49	NA
GO:0032559	0.802272	0.802272	0.159153	0.159153	0.99951	0.99951	MF	adenyl ribonucleotid...	49	NA
GO:0007267	0.807456	0.807456	0.413915	0.413915	0.325418	0.325418	BP	cell-cell signaling	19	NA
GO:0006366	0.812965	0.812965	0.281739	0.281739	0.470905	0.470905	BP	transcription from R...	11	NA
GO:0019395	0.00526511	0.815651	0.0289929	0.550782	0.290212	0.290212	BP	fatty acid oxidation	17	1
GO:0034440	0.00526511	0.815651	0.0289929	0.550782	0.290212	0.290212	BP	lipid oxidation	17	1
GO:0016070	0.267025	0.816815	0.0322829	0.965836	0.842873	0.842873	BP	RNA metabolic proces...	48	NA
GO:0016491	0.818359	0.818359	0.432781	0.432781	0.0198854	0.373747	MF	oxidoreductase activ...	113	NA
GO:0008652	0.819771	0.819771	0.378752	0.378752	0.903711	0.903711	BP	cellular amino acid ...	16	NA
GO:0001505	0.827798	0.827798	0.390329	0.390329	0.71056	0.71056	BP	regulation of neurot...	10	NA
GO:0051287	0.828973	0.828973	0.468168	0.468168	0.274235	0.274235	MF	NAD or NADH binding	19	NA
GO:0048731	0.00879741	0.830669	0.00166098	0.315797	0.200523	0.200523	BP	system development	110	NA
GO:0007584	0.833967	0.833967	0.149135	0.149135	0.00676979	0.00676979	BP	response to nutrient	10	NA
GO:0060255	0.101315	0.836828	0.967273	0.967273	0.902427	0.902427	BP	regulation of macrom...	47	NA
GO:0006163	0.838992	0.838992	0.549804	0.549804	0.488724	0.488724	BP	purine nucleotide me...	23	NA
GO:0009890	0.840414	0.840414	0.579465	0.579465	0.36985	0.36985	BP	negative regulation ...	11	NA
GO:0044271	0.845096	0.845096	0.505165	0.505165	0.876708	0.876708	BP	cellular nitrogen co...	25	NA
GO:0032940	0.00252109	0.850708	0.99827	0.99827	0.22824	0.22824	BP	secretion by cell	35	NA
GO:0009056	1	0.851599	0.223142	0.629463	0.0488783	0.520019	BP	catabolic process	136	NA
GO:0015629	0.857092	0.857092	0.604878	0.604878	0.727829	0.727829	CC	actin cytoskeleton	17	NA
GO:0043065	0.86046	0.86046	0.377735	0.377735	0.793459	0.793459	BP	positive regulation ...	14	NA
GO:0043068	0.86046	0.86046	0.377735	0.377735	0.793459	0.793459	BP	positive regulation ...	14	NA
GO:0006886	0.860811	0.860811	0.722672	0.722672	0.786639	0.786639	BP	intracellular protei...	16	NA
GO:0034613	0.860811	0.860811	0.722672	0.722672	0.786639	0.786639	BP	cellular protein loc...	16	NA
GO:0070727	0.860811	0.860811	0.722672	0.722672	0.786639	0.786639	BP	cellular macromolecu...	16	NA
GO:0010942	0.869068	0.869068	0.260128	0.260128	0.921975	0.921975	BP	positive regulation ...	16	NA
GO:0017076	0.384294	0.869722	0.0480328	0.122462	0.99	0.99	MF	purine nucleotide bi...	68	NA
GO:0033293	0.877208	0.877208	0.330947	0.330947	0.00588664	0.00588664	MF	monocarboxylic acid ...	12	NA
GO:0005782	0.881755	0.881755	0.542172	0.542172	0.875432	0.875432	CC	peroxisomal matrix	10	NA
GO:0031907	0.881755	0.881755	0.542172	0.542172	0.875432	0.875432	CC	microbody lumen	10	NA
GO:0005506	0.883492	0.883492	0.542196	0.542196	0.822035	0.822035	MF	iron ion binding	26	NA
GO:0003729	0.884221	0.884221	0.327936	0.327936	0.963159	0.963159	MF	mRNA binding	14	NA
GO:0031966	2.06487e-11	0.890583	1.42989e-08	0.427802	0.0407001	0.889424	CC	mitochondrial membra...	63	NA
GO:0032870	0.89538	0.89538	0.38995	0.38995	0.385622	0.385622	BP	cellular response to...	12	NA
GO:0071495	0.89538	0.89538	0.38995	0.38995	0.385622	0.385622	BP	cellular response to...	12	NA
GO:0006357	0.902419	0.902419	0.406806	0.406806	0.55609	0.55609	BP	regulation of transc...	10	NA
GO:0010468	0.904123	0.904123	0.21301	0.21301	0.759219	0.759219	BP	regulation of gene e...	32	NA
GO:0006974	0.905773	0.905773	0.415393	0.415393	0.860285	0.860285	BP	response to DNA dama...	13	NA
GO:0016597	0.909407	0.909407	0.560586	0.560586	0.326659	0.326659	MF	amino acid binding	12	NA
GO:0048870	0.00896255	0.912111	0.994539	0.994539	0.0956506	0.0956506	BP	cell motility	13	NA
GO:0051674	0.00896255	0.912111	0.994539	0.994539	0.0956506	0.0956506	BP	localization of cell	13	NA
GO:0044438	0.91658	0.91658	0.448621	0.448621	0.933852	0.933852	CC	microbody part	13	NA
GO:0044439	0.91658	0.91658	0.448621	0.448621	0.933852	0.933852	CC	peroxisomal part	13	NA
GO:0019058	1.17481e-05	0.918254	2.44674e-08	0.745304	0.760573	0.760573	BP	viral infectious cyc...	42	4
GO:0022415	1.17481e-05	0.918254	2.44674e-08	0.745304	0.760573	0.760573	BP	viral reproductive p...	42	4
GO:0051345	0.923331	0.923331	0.756644	0.756644	0.557131	0.557131	BP	positive regulation ...	10	NA
GO:0000003	0.000153587	0.927497	4.49993e-06	0.588008	0.710608	0.710608	BP	reproduction	57	NA
GO:0022414	0.000153587	0.927497	4.49993e-06	0.588008	0.710608	0.710608	BP	reproductive process	57	NA
GO:0032535	0.92752	0.92752	0.694733	0.694733	0.55609	0.55609	BP	regulation of cellul...	10	NA
GO:0007268	0.9278	0.9278	0.379323	0.379323	0.833743	0.833743	BP	synaptic transmissio...	11	NA
GO:0006412	5.24003e-05	0.935448	1.72618e-06	0.76477	0.830876	0.830876	BP	translation	50	NA
GO:0006082	0.284881	0.936267	0.0678199	0.224427	0.000792069	0.0143439	BP	organic acid metabol...	116	NA
GO:0031406	0.938625	0.938625	0.37064	0.37064	0.0151287	0.253754	MF	carboxylic acid bind...	26	NA
GO:0052547	0.940099	0.940099	0.53852	0.53852	0.453298	0.453298	BP	regulation of peptid...	10	NA
GO:0052548	0.940099	0.940099	0.53852	0.53852	0.453298	0.453298	BP	regulation of endope...	10	NA
GO:0043434	0.941291	0.941291	0.400803	0.400803	0.20033	0.20033	BP	response to peptide ...	15	NA
GO:0005623	0.0572156	0.945055	0.120403	0.218469	0.748506	0.750047	CC	cell	425	NA
GO:0044464	0.0572156	0.945055	0.120403	0.218469	0.748506	0.750047	CC	cell part	425	NA
GO:0032868	0.945176	0.945176	0.553365	0.553365	0.140666	0.140666	BP	response to insulin ...	12	NA
GO:0045471	0.945817	0.945817	0.785979	0.785979	0.585688	0.585688	BP	response to ethanol	11	NA
GO:0006629	0.353424	0.948201	0.279079	0.75177	0.00111698	0.305039	BP	lipid metabolic proc...	80	NA
GO:0009605	0.00569043	0.953627	0.689587	0.689587	0.00389977	0.0378094	BP	response to external...	54	NA
GO:0030097	0.953835	0.953835	0.680548	0.680548	0.768824	0.768824	BP	hemopoiesis	11	NA
GO:0048534	0.953835	0.953835	0.680548	0.680548	0.768824	0.768824	BP	hemopoietic or lymph...	11	NA
GO:0044249	0.300022	0.954544	0.176634	0.814	0.499508	0.499508	BP	cellular biosyntheti...	166	NA
GO:0009062	0.00287487	0.955663	0.0145648	0.586295	0.180225	0.180225	BP	fatty acid catabolic...	16	1
GO:0001883	0.300522	0.959632	0.0502784	0.131971	0.995958	0.995958	MF	purine nucleoside bi...	61	NA
GO:0030554	0.300522	0.959632	0.0502784	0.131971	0.995958	0.995958	MF	adenyl nucleotide bi...	61	NA
GO:0001882	0.304843	0.963019	0.0453977	0.119709	0.997485	0.997485	MF	nucleoside binding	62	NA
GO:0048513	0.00862579	0.96989	0.00171267	0.644362	0.440359	0.440359	BP	organ development	93	NA
GO:0044429	6.78507e-25	0.971999	3.37997e-20	0.348097	5.50725e-05	0.929873	CC	mitochondrial part	101	NA
GO:0043176	0.974283	0.974283	0.671092	0.671092	0.641052	0.641052	MF	amine binding	14	NA
GO:0050790	0.0805228	0.980772	0.966558	0.966558	0.728518	0.728518	BP	regulation of cataly...	28	NA
GO:0071310	0.982099	0.982099	0.583049	0.583049	0.704176	0.704176	BP	cellular response to...	17	NA
GO:0043412	0.000238946	0.983507	0.972675	0.972675	0.987912	0.987912	BP	macromolecule modifi...	35	NA
GO:0044242	0.00677155	0.988013	0.0274052	0.617058	0.154485	0.154485	BP	cellular lipid catab...	19	1
GO:0007399	0.990005	0.990005	0.702752	0.702752	0.707979	0.707979	BP	nervous system devel...	34	NA
GO:0031975	7.42762e-10	0.990167	6.06618e-08	0.58919	0.112475	0.93768	CC	envelope	73	NA
GO:0008150	1	1	1	1	1	1	BP	biological_process	420	NA
GO:0019080	4.03963e-06	1	1.81379e-08	1	0.736618	0.736618	BP	viral genome express...	39	4
GO:0019226	1	1	0.346427	0.346427	0.920419	0.920419	BP	transmission of nerv...	12	NA
GO:0022613	0.000732987	1	0.000113013	1	0.281515	0.281515	BP	ribonucleoprotein co...	15	4
GO:0003674	1	1	1	1	1	1	MF	molecular_function	423	NA
GO:0005575	1	1	1	1	1	1	CC	cellular_component	428	NA
GO:0005740	2.33018e-11	1	8.27826e-09	0.383715	0.0543938	0.926661	CC	mitochondrial envelo...	64	NA
GO:0009295	0.000275321	1	0.000162025	1	0.0261306	0.0261306	CC	nucleoid	11	NA
GO:0031980	3.25576e-20	1	2.32168e-18	1	4.52499e-07	1	CC	mitochondrial lumen	62	NA
GO:0031988	3.33851e-05	1	0.997531	0.997531	0.975383	0.975383	CC	membrane-bounded ves...	50	NA
GO:0043226	2.31677e-13	1	1.33147e-13	1	0.766866	0.963388	CC	organelle	352	NA
GO:0044422	6.75506e-16	1	5.48611e-16	0.0363097	0.776909	0.997083	CC	organelle part	269	NA
GO:0048770	0.00218777	1	0.923808	0.923808	0.995101	0.995101	CC	pigment granule	30	NA
